# Supplementary material for: Crystal structure and Hirshfeld surface analysis of a copper(II) complex containing 2-nitro­benzoate and tetra­methyl­ethylenedi­amine ligands
Source: Acta Crystallogr E Crystallogr Commun. 2021 Mar 19;77(Pt 4):412–5. doi: 10.1107/S2056989021002802 (PMC8025849; doi:10.1107/S2056989021002802)
Supplement: Supplementary file 1 [file e-77-00412-sup1.cif]

##############################################################################
#                                                                            #
# This CIF contains the data in a paper accepted for publication in          #
# Acta Crystallographica Section E. It conforms to the requirements of       #
# Notes for Authors for Acta Crystallographica Section E, and has been       #
# peer reviewed under the auspices of the IUCr Commission on Journals.       #
#                                                                            #
# Full details of the Crystallographic Information File format               #
# are given in the paper "The Crystallographic Information File (CIF):       #
# a New Standard Archive File for Crystallography" by S. R. Hall, F. H.      #
# Allen and I. D. Brown [Acta Cryst. (1991), A47, 655-685].                  #
#                                                                            #
# The current version of the core CIF dictionary is obtainable from          #
# ftp://ftp.iucr.org/pub/cif_core.dic.                                       #
#                                                                            #
# Software is freely available for graphical display of the structure(s)     #
# in this CIF. For information consult the CIF software page                 #
# http://www.iucr.org/resources/cif/software.                                #
#                                                                            #
# This file may be used for bona fide research purposes within the           #
# scientific community so long as proper attribution is given to the journal # 
# article from which it was obtained.                                        #
#                                                                            #
##############################################################################
data_I
_audit_creation_method     'SHELXL-2017/1'
_journal_date_recd_electronic     2021-02-24
_journal_date_accepted     2021-03-15
_journal_name_full     'Acta Crystallographica, Section E'
_journal_year     2021
_journal_volume     77
_journal_issue      4
_journal_page_first     412
_journal_page_last     415
_journal_paper_category     GM
_journal_paper_doi     10.1107/S2056989021002802
_journal_coeditor_code     ZN2005
_publ_contact_author_name     'Eiad Saif'
_publ_contact_author_address
;
Department of Computer and Electronic Engineering Technology,
Sana'a Community College, Sana'a, Yemen
Department of Electrical and Electronic Engineering, Faculty of Engineering,
Ondokuz May\?is University, 55139, Samsun, Turkey
;
_publ_contact_author_email
                              'eiad.saif@scc.edu.ye, sevgi.kansiz@samsun.edu.tr'
_publ_contact_author_fax     '+903623121919'
_publ_contact_author_phone     '+903623121919'
_publ_section_title
;
Crystal structure and Hirshfeld surface analysis of a copper(II) complex
containing 2-nitrobenzoate and tetramethylethylenediamine ligands
;
loop_
    _publ_author_name
    _publ_author_footnote
    _publ_author_address
    'Kansiz, Sevgi' .
;
Department of Fundamental Sciences, Faculty of Engineering, Samsun University,
55420, Samsun, Turkey
;
    'Qadir, Adnan M.' .
;
Department of Chemistry, College of Science, Salahaddin University, Erbil,
44001, Iraq
;
    'Dege, Necmi' .
;
Department of Physics, Faculty of Arts and Sciences, Ondokuz May\?is University,
55139, Samsun, Turkey
;
    'Yongxin, Li' .
;
Division of Chemistry and Biological Chemistry,
Nanyang Technological University,
637371, Singapore
;
    'Saif, Eiad' .
;
Department of Computer and Electronic Engineering Technology,
Sana'a Community College, Sana'a, Yemen
Department of Electrical and Electronic Engineering, Faculty of Engineering,
Ondokuz May\?is University, 55139, Samsun, Turkey
;
_publ_section_synopsis
;
In the title complex, [Cu(2-nitrobenzoate)~2~(tmeda)], the central metal atom
has distorted square-planar geometry with one oxygen atom each from two
2-nitrobenzoate ligands and two TMEDA ligand nitrogen atoms.
;
_chemical_name_systematic
;\
Bis(2-nitrobenzoato-\k<i>O</i>)(<i>N</i>,<i>N</i>,<i>N</i>',<i>N</i>'-\
tetramethylethylenediamine-\k^2^<i>N</i>,<i>N</i>')copper(II)
;
_chemical_name_common     ?
_chemical_formula_moiety     'C20 H24 Cu N4 O8'
_chemical_formula_sum     'C20 H24 Cu N4 O8'
_chemical_formula_iupac     '[Cu (C7 H4 N O4)2 (C6 H16 N2)]'
_chemical_formula_weight     511.97
_chemical_melting_point     ?
_space_group_crystal_system     monoclinic
_space_group_name_H-M_alt     'C 2/c'
_space_group_name_Hall     '-C 2yc'
loop_
    _space_group_symop_operation_xyz
    'x, y, z'
    '-x, y, -z+1/2'
    'x+1/2, y+1/2, z'
    '-x+1/2, y+1/2, -z+1/2'
    '-x, -y, -z'
    'x, -y, z-1/2'
    '-x+1/2, -y+1/2, -z'
    'x+1/2, -y+1/2, z-1/2'
_cell_length_a     12.7286(3)
_cell_length_b     7.4918(2)
_cell_length_c     22.8967(6)
_cell_angle_alpha     90
_cell_angle_beta     98.3950(10)
_cell_angle_gamma     90
_cell_volume     2160.04(10)
_cell_formula_units_Z     4
_cell_measurement_reflns_used     6607
_cell_measurement_theta_min     3.1640
_cell_measurement_theta_max     34.6769
_cell_measurement_temperature     100(2)
_exptl_crystal_description     block
_exptl_crystal_colour     blue
_exptl_crystal_size_max     0.220
_exptl_crystal_size_mid     0.200
_exptl_crystal_size_min     0.120
_exptl_crystal_density_diffrn     1.574
_exptl_crystal_density_meas     ?
_exptl_crystal_density_method     ?
_exptl_crystal_F_000     1060
_exptl_absorpt_coefficient_mu     1.067
_exptl_absorpt_correction_type     multi-scan
_exptl_absorpt_process_details
;
(SADABS; Bruker, 2017)
;
_exptl_absorpt_correction_T_min     0.77
_exptl_absorpt_correction_T_max     0.88
_diffrn_ambient_temperature     100(2)
_diffrn_source     'Incoatec microfocus source'
_diffrn_radiation_type     MoK\a
_diffrn_radiation_wavelength     0.71073
_diffrn_radiation_monochromator     'Multilayer Mirror'
_diffrn_measurement_device_type
                                  'Bruker D8 Quest withPhoton II CPADs detector'
_diffrn_measurement_method     'phi and omega scans'
_diffrn_detector_area_resol_mean     7.4074
_diffrn_reflns_number     23494
_diffrn_reflns_av_R_equivalents     0.0557
_diffrn_reflns_av_unetI/netI     0.0506
_diffrn_reflns_theta_min     3.164
_diffrn_reflns_theta_max     35.053
_diffrn_reflns_theta_full     25.242
_diffrn_measured_fraction_theta_max     0.995
_diffrn_measured_fraction_theta_full     0.999
_diffrn_reflns_limit_h_min     -20
_diffrn_reflns_limit_h_max     20
_diffrn_reflns_limit_k_min     -12
_diffrn_reflns_limit_k_max     12
_diffrn_reflns_limit_l_min     -36
_diffrn_reflns_limit_l_max     34
_refine_special_details
;
;
_reflns_number_total     4737
_reflns_number_gt     3573
_reflns_threshold_expression     'I > 2\s(I)'
_refine_ls_structure_factor_coef     Fsqd
_refine_ls_matrix_type     full
_refine_ls_R_factor_all     0.0665
_refine_ls_R_factor_gt     0.0420
_refine_ls_wR_factor_gt     0.0810
_refine_ls_wR_factor_ref     0.0917
_refine_ls_goodness_of_fit_ref     1.034
_refine_ls_restrained_S_all     1.034
_refine_ls_number_reflns     4737
_refine_ls_number_parameters     152
_refine_ls_number_restraints     0
_refine_ls_hydrogen_treatment     constr
_refine_ls_weighting_scheme     calc
_refine_ls_weighting_details
              'w=1/[\s^2^(Fo^2^)+(0.0258P)^2^+3.2488P] where P=(Fo^2^+2Fc^2^)/3'
_atom_sites_solution_hydrogens     geom
_atom_sites_solution_primary     dual
_atom_sites_solution_secondary     ?
_refine_ls_shift/su_max     0.000
_refine_ls_shift/su_mean     0.000
_refine_diff_density_max     0.546
_refine_diff_density_min     -0.633
_refine_ls_extinction_method     none
_refine_ls_extinction_coef     .
loop_
    _atom_type_symbol
    _atom_type_description
    _atom_type_scat_dispersion_real
    _atom_type_scat_dispersion_imag
    _atom_type_scat_source
    'C' 'C' 0.0033 0.0016
                         'International Tables Vol C Tables 4.2.6.8 and 6.1.1.4'
    'H' 'H' 0.0000 0.0000
                         'International Tables Vol C Tables 4.2.6.8 and 6.1.1.4'
    'Cu' 'Cu' 0.3201 1.2651
                         'International Tables Vol C Tables 4.2.6.8 and 6.1.1.4'
    'N' 'N' 0.0061 0.0033
                         'International Tables Vol C Tables 4.2.6.8 and 6.1.1.4'
    'O' 'O' 0.0106 0.0060
                         'International Tables Vol C Tables 4.2.6.8 and 6.1.1.4'
_computing_data_collection
;
APEX3 (Bruker, 2017)
;
_computing_cell_refinement
;
SAINT (Bruker, 2017)
;
_computing_data_reduction
;
SAINT (Bruker, 2017)
;
_computing_structure_solution
;
<i>SHELXT2014/5</i> (Sheldrick, 2015a)
;
_computing_structure_refinement
;
<i>SHELXL2017/1</i> (Sheldrick, 2015b)
;
_computing_molecular_graphics     ?
_computing_publication_material
;
APEX3 (Bruker, 2017)
;
loop_
    _atom_site_type_symbol
    _atom_site_label
    _atom_site_fract_x
    _atom_site_fract_y
    _atom_site_fract_z
    _atom_site_U_iso_or_equiv
    _atom_site_adp_type
    _atom_site_calc_flag
    _atom_site_occupancy
    _atom_site_disorder_assembly
    _atom_site_disorder_group
    C C1 0.29927(12) 0.0971(2) 0.26549(9) 0.0226(3) Uani d 1 . .
    H H1A 0.282285 0.110738 0.222582 0.034 Uiso calc 1 . .
    H H1B 0.282610 0.208122 0.284815 0.034 Uiso calc 1 . .
    H H1C 0.257167 -0.000768 0.278536 0.034 Uiso calc 1 . .
    C C2 0.43747(14) 0.0376(2) 0.34649(8) 0.0227(3) Uani d 1 . .
    H H2A 0.395284 -0.060381 0.359361 0.034 Uiso calc 1 . .
    H H2B 0.419573 0.148951 0.365245 0.034 Uiso calc 1 . .
    H H2C 0.513178 0.011891 0.357879 0.034 Uiso calc 1 . .
    C C3 0.44109(12) -0.1106(2) 0.25164(8) 0.0191(3) Uani d 1 . .
    H H3A 0.400440 -0.116874 0.211384 0.023 Uiso calc 1 . .
    H H3B 0.422415 -0.215879 0.274155 0.023 Uiso calc 1 . .
    C C4 0.51601(12) 0.4529(2) 0.34319(7) 0.0161(3) Uani d 1 . .
    C C5 0.48616(11) 0.56860(19) 0.39205(7) 0.0141(3) Uani d 1 . .
    C C6 0.37979(12) 0.5852(2) 0.39976(7) 0.0164(3) Uani d 1 . .
    H H6 0.326473 0.529299 0.372478 0.020 Uiso calc 1 . .
    C C7 0.35056(12) 0.6815(2) 0.44637(8) 0.0196(3) Uani d 1 . .
    H H7 0.277599 0.693902 0.450177 0.024 Uiso calc 1 . .
    C C8 0.42749(12) 0.7599(2) 0.48755(7) 0.0205(3) Uani d 1 . .
    H H8 0.407256 0.823813 0.519973 0.025 Uiso calc 1 . .
    C C9 0.53414(12) 0.7451(2) 0.48142(7) 0.0188(3) Uani d 1 . .
    H H9 0.587555 0.797819 0.509431 0.023 Uiso calc 1 . .
    C C10 0.56064(11) 0.6518(2) 0.43364(7) 0.0151(3) Uani d 1 . .
    Cu Cu1 0.500000 0.25244(3) 0.250000 0.01202(6) Uani d 1 . .
    N N1 0.41383(10) 0.05640(17) 0.28142(6) 0.0152(2) Uani d 1 . .
    N N2 0.67360(10) 0.65314(18) 0.42590(6) 0.0176(3) Uani d 1 . .
    O O1 0.44317(9) 0.43232(14) 0.29904(5) 0.0165(2) Uani d 1 . .
    O O2 0.60401(9) 0.37907(16) 0.34882(6) 0.0226(2) Uani d 1 . .
    O O3 0.69761(10) 0.73929(18) 0.38435(6) 0.0275(3) Uani d 1 . .
    O O4 0.73708(9) 0.57614(18) 0.46249(6) 0.0268(3) Uani d 1 . .
loop_
    _atom_site_aniso_label
    _atom_site_aniso_U_11
    _atom_site_aniso_U_22
    _atom_site_aniso_U_33
    _atom_site_aniso_U_12
    _atom_site_aniso_U_13
    _atom_site_aniso_U_23
    C1 0.0144(6) 0.0213(7) 0.0324(10) -0.0007(6) 0.0050(6) -0.0020(7)
    C2 0.0297(8) 0.0196(7) 0.0197(8) -0.0011(6) 0.0063(7) 0.0039(6)
    C3 0.0187(6) 0.0126(6) 0.0265(8) -0.0024(5) 0.0054(6) -0.0010(6)
    C4 0.0175(6) 0.0128(6) 0.0184(7) -0.0012(5) 0.0039(5) -0.0002(5)
    C5 0.0144(6) 0.0124(6) 0.0159(7) 0.0005(5) 0.0030(5) 0.0005(5)
    C6 0.0140(6) 0.0167(6) 0.0187(7) -0.0013(5) 0.0025(5) 0.0003(6)
    C7 0.0161(6) 0.0231(7) 0.0211(8) 0.0007(6) 0.0073(6) 0.0002(6)
    C8 0.0201(6) 0.0241(7) 0.0189(7) 0.0001(6) 0.0073(6) -0.0038(7)
    C9 0.0178(6) 0.0204(6) 0.0181(7) -0.0009(6) 0.0026(5) -0.0021(6)
    C10 0.0131(6) 0.0149(6) 0.0177(7) 0.0004(5) 0.0036(5) -0.0002(5)
    Cu1 0.01247(10) 0.01009(10) 0.01356(12) 0.000 0.00210(8) 0.000
    N1 0.0149(5) 0.0127(5) 0.0186(6) -0.0002(4) 0.0040(5) 0.0006(5)
    N2 0.0145(5) 0.0174(6) 0.0214(7) -0.0017(5) 0.0037(5) -0.0035(5)
    O1 0.0189(5) 0.0143(5) 0.0161(5) 0.0004(4) 0.0021(4) -0.0023(4)
    O2 0.0180(5) 0.0237(6) 0.0262(6) 0.0038(4) 0.0038(5) -0.0065(5)
    O3 0.0213(5) 0.0332(7) 0.0297(7) -0.0039(5) 0.0092(5) 0.0044(6)
    O4 0.0165(5) 0.0295(7) 0.0329(7) 0.0040(5) -0.0013(5) 0.0026(6)
_geom_special_details
;
 All esds (except the esd in the dihedral angle between two l.s. planes)
 are estimated using the full covariance matrix.  The cell esds are taken
 into account individually in the estimation of esds in distances, angles
 and torsion angles; correlations between esds in cell parameters are only
 used when they are defined by crystal symmetry.  An approximate (isotropic)
 treatment of cell esds is used for estimating esds involving l.s. planes.
;
loop_
    _geom_bond_atom_site_label_1
    _geom_bond_atom_site_label_2
    _geom_bond_site_symmetry_2
    _geom_bond_distance
    _geom_bond_publ_flag
    C1 N1 . 1.482(2) y
    C1 H1A . 0.9800 ?
    C1 H1B . 0.9800 ?
    C1 H1C . 0.9800 ?
    C2 N1 . 1.483(2) y
    C2 H2A . 0.9800 ?
    C2 H2B . 0.9800 ?
    C2 H2C . 0.9800 ?
    C3 N1 . 1.490(2) y
    C3 C3 2_655 1.513(3) ?
    C3 H3A . 0.9900 ?
    C3 H3B . 0.9900 ?
    C4 O2 . 1.2388(18) ?
    C4 O1 . 1.2772(19) ?
    C4 C5 . 1.508(2) ?
    C5 C10 . 1.389(2) ?
    C5 C6 . 1.396(2) ?
    C6 C7 . 1.383(2) ?
    C6 H6 . 0.9500 ?
    C7 C8 . 1.387(2) ?
    C7 H7 . 0.9500 ?
    C8 C9 . 1.389(2) ?
    C8 H8 . 0.9500 ?
    C9 C10 . 1.381(2) ?
    C9 H9 . 0.9500 ?
    C10 N2 . 1.4742(19) y
    Cu1 O1 . 1.9589(11) y
    Cu1 O1 2_655 1.9589(11) ?
    Cu1 N1 . 2.0269(13) y
    Cu1 N1 2_655 2.0269(13) ?
    N2 O4 . 1.2206(18) y
    N2 O3 . 1.2249(19) y
loop_
    _geom_angle_atom_site_label_1
    _geom_angle_atom_site_label_2
    _geom_angle_atom_site_label_3
    _geom_angle_site_symmetry_1
    _geom_angle_site_symmetry_3
    _geom_angle
    _geom_angle_publ_flag
    N1 C1 H1A . . 109.5 ?
    N1 C1 H1B . . 109.5 ?
    H1A C1 H1B . . 109.5 ?
    N1 C1 H1C . . 109.5 ?
    H1A C1 H1C . . 109.5 ?
    H1B C1 H1C . . 109.5 ?
    N1 C2 H2A . . 109.5 ?
    N1 C2 H2B . . 109.5 ?
    H2A C2 H2B . . 109.5 ?
    N1 C2 H2C . . 109.5 ?
    H2A C2 H2C . . 109.5 ?
    H2B C2 H2C . . 109.5 ?
    N1 C3 C3 . 2_655 108.76(11) ?
    N1 C3 H3A . . 109.9 ?
    C3 C3 H3A 2_655 . 109.9 ?
    N1 C3 H3B . . 109.9 ?
    C3 C3 H3B 2_655 . 109.9 ?
    H3A C3 H3B . . 108.3 ?
    O2 C4 O1 . . 124.71(15) ?
    O2 C4 C5 . . 120.10(14) ?
    O1 C4 C5 . . 115.09(13) ?
    C10 C5 C6 . . 116.79(14) ?
    C10 C5 C4 . . 123.09(13) ?
    C6 C5 C4 . . 119.95(13) ?
    C7 C6 C5 . . 121.26(14) ?
    C7 C6 H6 . . 119.4 ?
    C5 C6 H6 . . 119.4 ?
    C6 C7 C8 . . 120.18(14) ?
    C6 C7 H7 . . 119.9 ?
    C8 C7 H7 . . 119.9 ?
    C7 C8 C9 . . 120.04(15) ?
    C7 C8 H8 . . 120.0 ?
    C9 C8 H8 . . 120.0 ?
    C10 C9 C8 . . 118.42(14) ?
    C10 C9 H9 . . 120.8 ?
    C8 C9 H9 . . 120.8 ?
    C9 C10 C5 . . 123.28(14) ?
    C9 C10 N2 . . 116.55(13) ?
    C5 C10 N2 . . 120.05(13) ?
    O1 Cu1 O1 . 2_655 93.07(7) ?
    O1 Cu1 N1 . . 91.76(5) ?
    O1 Cu1 N1 2_655 . 165.06(5) ?
    O1 Cu1 N1 . 2_655 165.06(5) ?
    O1 Cu1 N1 2_655 2_655 91.76(5) ?
    N1 Cu1 N1 . 2_655 87.13(7) ?
    C1 N1 C2 . . 108.35(13) ?
    C1 N1 C3 . . 110.27(12) ?
    C2 N1 C3 . . 110.70(13) ?
    C1 N1 Cu1 . . 109.12(10) ?
    C2 N1 Cu1 . . 112.61(10) ?
    C3 N1 Cu1 . . 105.77(9) ?
    O4 N2 O3 . . 124.54(14) ?
    O4 N2 C10 . . 118.28(14) ?
    O3 N2 C10 . . 117.09(13) ?
    C4 O1 Cu1 . . 104.50(9) ?
loop_
    _geom_torsion_atom_site_label_1
    _geom_torsion_atom_site_label_2
    _geom_torsion_atom_site_label_3
    _geom_torsion_atom_site_label_4
    _geom_torsion_site_symmetry_1
    _geom_torsion_site_symmetry_2
    _geom_torsion_site_symmetry_3
    _geom_torsion_site_symmetry_4
    _geom_torsion
    _geom_torsion_publ_flag
    O2 C4 C5 C10 . . . . 24.2(2) ?
    O1 C4 C5 C10 . . . . -159.09(14) ?
    O2 C4 C5 C6 . . . . -150.89(15) ?
    O1 C4 C5 C6 . . . . 25.8(2) ?
    C10 C5 C6 C7 . . . . 0.6(2) ?
    C4 C5 C6 C7 . . . . 175.98(15) ?
    C5 C6 C7 C8 . . . . -1.8(2) ?
    C6 C7 C8 C9 . . . . 1.3(3) ?
    C7 C8 C9 C10 . . . . 0.2(2) ?
    C8 C9 C10 C5 . . . . -1.5(2) ?
    C8 C9 C10 N2 . . . . 174.64(15) ?
    C6 C5 C10 C9 . . . . 1.0(2) ?
    C4 C5 C10 C9 . . . . -174.19(15) ?
    C6 C5 C10 N2 . . . . -174.93(13) ?
    C4 C5 C10 N2 . . . . 9.9(2) ?
    C3 C3 N1 C1 2_655 . . . 157.97(16) ?
    C3 C3 N1 C2 2_655 . . . -82.14(18) ?
    C3 C3 N1 Cu1 2_655 . . . 40.11(18) ?
    C9 C10 N2 O4 . . . . 67.41(19) ?
    C5 C10 N2 O4 . . . . -116.36(17) ?
    C9 C10 N2 O3 . . . . -109.26(17) ?
    C5 C10 N2 O3 . . . . 66.97(19) ?
    O2 C4 O1 Cu1 . . . . 4.07(19) ?
    C5 C4 O1 Cu1 . . . . -172.47(10) ?
loop_
    _geom_hbond_atom_site_label_D
    _geom_hbond_atom_site_label_H
    _geom_hbond_atom_site_label_A
    _geom_hbond_site_symmetry_A
    _geom_hbond_distance_DH
    _geom_hbond_distance_HA
    _geom_hbond_distance_DA
    _geom_hbond_angle_DHA
    _geom_hbond_publ_flag
    C3 H3A O3 2_645 0.99 2.59 3.531(2) 158.2 yes
    C9 H9 O4 7_666 0.95 2.42 3.291(2) 151.9 yes
_shelx_space_group_comment
;
The symmetry employed for this shelxl refinement is uniquely defined
by the following loop, which should always be used as a source of
symmetry information in preference to the above space-group names.
They are only intended as comments.
;
_shelx_estimated_absorpt_T_min     0.799
_shelx_estimated_absorpt_T_max     0.883
_shelx_hkl_file
;
   4   0   0  169.84    4.07
  -4   0   0  175.44    4.93
   4   0   0  168.78    4.42
   6   0   0    2.83    0.37
  -6   0   0    2.70    0.62
   6   0   0    3.05    0.58
   8   0   0    0.80    0.39
   8   0   0    0.24    0.27
   8   0   0    0.89    0.27
  -8   0   0    0.19    0.35
 -10   0   0   56.84    3.50
  10   0   0   50.62    2.01
  10   0   0   51.42    2.70
  10   0   0   47.99    2.57
  12   0   0   38.99    2.51
  12   0   0   38.27    1.64
 -12   0   0   36.67    3.19
  12   0   0   35.58    2.46
 -14   0   0   26.90    2.97
  14   0   0   31.30    2.45
  14   0   0   30.99    1.58
 -16   0   0   35.63    3.76
  16   0   0   42.57    3.04
  18   0   0   13.67    2.18
 -18   0   0   10.24    2.45
  18   0   0   13.27    3.03
  20   0   0    9.64    2.11
 -20   0   0    4.06    2.28
  20   0   0    7.15    2.41
   1  -1   0  143.16    3.36
  -1  -1   0  139.83    3.53
   1  -1   0  140.26    3.59
  -1  -1   0  140.16    3.59
   1  -1   0  143.78    3.40
  -1  -1   0  146.93    3.61
  -1   1   0  142.16    3.39
   1   1   0  145.44    3.58
   1   1   0  138.63    3.55
  -1   1   0  145.00    3.63
  -1   1   0  146.41    3.38
   1   1   0  147.80    3.57
   3  -1   0    0.68    0.14
   3  -1   0    0.58    0.33
  -3  -1   0    0.89    0.27
  -3  -1   0    0.72    0.25
   3  -1   0    1.02    0.37
   3  -1   0    0.79    0.17
   3   1   0    0.72    0.25
  -3   1   0    0.55    0.25
   3   1   0    0.89    0.27
   3   1   0    0.57    0.13
  -5  -1   0   27.32    1.40
   5  -1   0   29.56    1.71
  -5  -1   0   28.16    1.67
   5  -1   0   29.53    1.20
   5   1   0   27.46    1.40
  -5   1   0   29.97    1.77
   5   1   0   28.92    1.18
   5   1   0   28.51    1.58
  -7  -1   0   55.55    2.91
   7  -1   0   57.46    2.19
   7  -1   0   57.10    1.77
  -7   1   0   59.00    3.03
   7   1   0   58.26    2.27
   7   1   0   57.98    2.69
   7   1   0   56.58    2.15
  -9  -1   0    8.07    1.40
   9  -1   0    9.50    0.59
   9  -1   0    9.03    0.93
  -9   1   0    9.54    1.68
   9   1   0    8.63    0.86
   9   1   0   11.28    1.23
   9   1   0   10.45    0.95
  11  -1   0    3.24    0.79
 -11  -1   0    3.10    1.05
  11   1   0    4.42    1.03
  11   1   0    4.16    0.76
  11   1   0    1.95    0.60
 -11   1   0    2.93    1.03
 -13  -1   0    0.61    0.82
  13  -1   0    0.18    0.62
  13  -1   0   -0.51    0.34
 -13   1   0    0.04    0.50
  13   1   0    0.33    0.59
  13   1   0   -0.01    0.30
  13   1   0    0.03    0.35
  15  -1   0    3.53    1.65
  15  -1   0    3.85    0.96
 -15  -1   0    1.56    1.14
 -15   1   0    2.00    1.38
  15   1   0    2.84    1.05
  15   1   0    4.45    0.73
  17  -1   0   12.31    1.90
 -17  -1   0    7.95    2.22
  17  -1   0    9.40    2.20
  17   1   0   12.76    2.08
 -17   1   0   11.93    2.80
  19  -1   0    1.37    1.09
 -19  -1   0   -1.42    1.02
  19  -1   0    1.24    1.17
  19   1   0    0.35    1.19
   0  -2   0   35.44    1.88
   0   2   0   39.49    1.45
   0   2   0   38.74    1.60
   0   2   0   40.75    1.68
  -2  -2   0   11.26    0.59
   2  -2   0    9.65    0.87
   2  -2   0   11.40    0.72
  -2  -2   0   11.48    0.88
   2  -2   0   11.53    0.77
  -2  -2   0   10.41    0.88
  -2   2   0   11.56    0.45
  -2   2   0   10.43    0.71
   2   2   0   11.02    0.88
   2   2   0   10.49    0.84
  -2   2   0   11.58    0.76
   2   2   0   11.42    0.87
  -2   2   0   11.69    0.96
   4  -2   0   36.03    1.97
   4  -2   0   33.73    1.76
  -4  -2   0   34.70    1.74
   4  -2   0   36.17    1.34
  -4  -2   0   35.79    1.06
   4   2   0   34.03    1.86
   4   2   0   35.33    1.07
  -4   2   0   36.80    1.84
  -4   2   0   35.03    1.99
   4   2   0   31.86    1.67
   6  -2   0  191.37    6.28
   6  -2   0  188.30    4.47
   6  -2   0  199.60    6.10
  -6  -2   0  190.99    5.94
  -6  -2   0  187.35    5.64
   6  -2   0  194.95    4.62
   6   2   0  191.24    6.00
   6   2   0  194.85    4.54
  -6   2   0  195.77    6.16
   6   2   0  190.74    5.57
   8  -2   0    9.10    0.56
  -8  -2   0   12.01    1.41
  -8  -2   0    9.05    1.03
   8  -2   0   10.12    0.73
   8  -2   0   10.68    1.78
   8  -2   0    7.46    1.32
   8   2   0   10.50    1.62
   8   2   0    8.94    0.68
  -8   2   0    7.72    1.43
   8   2   0   10.59    1.05
 -10  -2   0   42.00    2.95
  10  -2   0   39.53    1.83
  10  -2   0   34.80    2.93
 -10   2   0   35.70    2.82
  10   2   0   39.61    2.23
  10   2   0   41.48    2.75
  10   2   0   39.48    1.77
 -12  -2   0    9.85    1.82
  12  -2   0   13.62    2.51
  12  -2   0   12.44    1.13
 -12   2   0   11.26    2.04
  12   2   0   11.95    1.08
  12   2   0   13.10    1.27
  12   2   0   13.64    1.77
  14  -2   0   19.45    3.19
 -14  -2   0   11.46    2.21
  14  -2   0   13.84    1.34
  14   2   0   15.39    1.48
  14   2   0   11.53    1.25
 -14   2   0   18.79    3.00
  14   2   0   16.58    1.87
 -16  -2   0    4.53    1.61
  16  -2   0    5.03    1.78
  16  -2   0    6.40    1.11
  16   2   0    2.55    1.31
  16   2   0    5.70    1.03
 -16   2   0    2.39    1.43
  18  -2   0    3.79    1.09
 -18  -2   0    1.32    1.37
  18  -2   0    1.89    1.63
  18   2   0    2.66    0.82
 -18   2   0    2.09    1.61
  18   2   0    2.99    1.27
  20  -2   0    2.61    1.90
 -20  -2   0    2.56    1.84
 -20   2   0    3.14    1.86
  20   2   0    5.57    1.90
   1  -3   0   38.51    1.93
  -1  -3   0   36.64    1.92
   1  -3   0   37.59    1.44
   1  -3   0   40.59    1.85
  -1  -3   0   36.85    1.87
   1   3   0   38.17    1.79
  -1   3   0   36.97    1.81
   1   3   0   37.16    1.89
  -1   3   0   38.81    1.52
  -1   3   0   37.49    1.97
   1   3   0   37.70    1.90
  -3  -3   0   60.73    2.59
   3  -3   0   54.18    2.16
  -3  -3   0   56.69    1.86
   3  -3   0   56.45    2.27
   3  -3   0   56.83    2.66
   3   3   0   59.07    2.60
  -3   3   0   59.25    1.51
   3   3   0   53.63    2.49
  -3   3   0   56.77    2.26
  -3   3   0   58.11    2.26
   3   3   0   56.22    2.57
  -3   3   0   60.52    2.79
   5  -3   0   10.03    1.23
   5  -3   0   11.67    0.83
  -5  -3   0   12.52    1.20
  -5  -3   0   11.56    0.53
   5  -3   0   12.02    1.14
  -5   3   0   12.66    1.19
   5   3   0   10.45    1.16
   5   3   0   11.38    1.12
  -5   3   0   11.66    1.33
   5   3   0   10.08    1.12
  -7  -3   0    0.45    0.38
   7  -3   0    0.04    0.44
   7  -3   0    0.39    0.48
   7  -3   0   -0.05    0.21
  -7  -3   0    0.15    0.36
   7   3   0    0.25    0.26
  -7   3   0    0.57    0.44
   7   3   0    0.59    0.42
   9  -3   0    5.70    1.35
  -9  -3   0    5.31    1.05
   9  -3   0    6.52    0.54
  -9  -3   0    5.09    1.16
   9   3   0    5.70    1.19
   9   3   0    5.39    0.99
  -9   3   0    6.14    1.35
   9   3   0    7.33    0.44
  11  -3   0    0.79    0.29
 -11  -3   0    1.65    0.84
  11   3   0    2.13    0.74
  11   3   0    0.49    0.55
 -11   3   0    0.56    0.79
  11   3   0    0.96    0.28
  13  -3   0    0.25    0.65
 -13  -3   0    0.38    0.63
  13   3   0    0.72    0.61
  13   3   0    0.78    0.82
 -13   3   0    0.44    0.70
 -15  -3   0    0.38    0.95
  15  -3   0    1.15    0.96
  15   3   0    0.78    0.77
 -15   3   0    0.11    0.90
  15   3   0    1.48    1.01
  17  -3   0    1.66    1.40
 -17  -3   0    0.92    1.13
 -17   3   0    2.02    1.46
  17   3   0   -0.21    0.99
  17   3   0   -0.79    0.68
 -19  -3   0    1.71    1.55
  19  -3   0    1.59    1.50
 -19   3   0    2.57    1.74
  19   3   0   -0.94    0.99
   0  -4   0   26.02    1.76
   0  -4   0   22.47    1.04
   0  -4   0   21.34    1.58
   0   4   0   21.27    1.61
   0   4   0   22.58    1.38
   0   4   0   20.40    1.54
   2  -4   0  119.04    4.07
   2  -4   0  116.88    4.37
  -2  -4   0  115.39    4.44
  -2  -4   0  116.14    4.32
   2  -4   0  119.35    3.61
  -2   4   0  120.31    3.39
   2   4   0  121.95    4.44
  -2   4   0  119.16    4.53
   2   4   0  111.05    4.21
   2   4   0  118.45    4.19
  -2   4   0  122.16    4.18
   4  -4   0  192.97    5.43
   4  -4   0  184.59    5.48
  -4  -4   0  172.94    5.93
  -4  -4   0  188.46    4.70
   4  -4   0  182.81    6.11
  -4   4   0  181.83    5.37
  -4   4   0  167.25    6.95
   4   4   0  183.30    6.02
   4   4   0  173.21    5.88
  -4   4   0  191.38    5.57
   4   4   0  177.37    5.98
   6  -4   0   93.38    3.89
   6  -4   0   95.92    4.37
  -6  -4   0   97.14    3.79
  -6  -4   0   95.52    4.17
   6  -4   0  102.99    3.39
  -6   4   0   92.70    4.52
  -6   4   0   88.21    3.82
   6   4   0   96.83    4.12
   6   4   0   97.01    4.34
   8  -4   0   29.34    2.51
  -8  -4   0   31.58    2.25
   8  -4   0   29.42    1.52
  -8   4   0   32.35    2.41
   8   4   0   25.77    2.29
   8   4   0   28.61    2.19
 -10  -4   0   35.92    2.73
  10   4   0   34.65    2.52
 -10   4   0   33.90    2.80
  10   4   0   31.45    2.76
  12  -4   0   18.88    2.49
 -12  -4   0   23.68    2.49
 -12   4   0   21.11    2.39
  12   4   0   22.15    2.46
  12   4   0   25.03    2.21
 -14  -4   0   22.30    2.83
  14  -4   0   28.69    3.18
  14   4   0   22.43    2.21
 -14   4   0   27.36    2.99
  14   4   0   25.74    2.90
  16  -4   0    3.49    1.42
 -16  -4   0    2.43    1.31
  16   4   0    0.80    0.84
 -16   4   0    1.96    1.25
  16   4   0    1.88    1.18
 -18  -4   0    1.46    1.32
  18  -4   0   -0.72    0.94
  18   4   0    1.72    1.13
 -18   4   0   -0.35    1.25
  18   4   0    0.62    1.21
   1  -5   0    3.37    0.80
   1  -5   0    5.47    0.59
  -1  -5   0    3.45    0.82
   1  -5   0    4.47    0.82
  -1  -5   0    3.76    0.94
   1   5   0    5.66    1.27
  -1   5   0    5.74    1.08
   1   5   0    4.60    0.97
  -1   5   0    4.91    0.80
   1   5   0    4.69    0.90
   3  -5   0    3.61    0.73
   3  -5   0    3.63    0.76
  -3  -5   0    3.18    0.63
  -3  -5   0    5.81    1.30
   3  -5   0    3.84    1.10
   3   5   0    3.22    0.83
  -3   5   0    2.08    0.81
   3   5   0    4.15    0.99
  -3   5   0    3.73    0.77
  -3   5   0    3.67    0.57
   5  -5   0   22.35    1.71
   5  -5   0   22.97    1.66
   5  -5   0   21.24    2.02
  -5  -5   0   21.90    1.15
   5   5   0   20.91    1.93
  -5   5   0   21.65    1.61
   5   5   0   21.22    1.96
  -5   5   0   22.11    1.73
   7  -5   0   -0.17    0.54
   7  -5   0   -0.42    0.31
   7  -5   0    0.29    0.38
  -7  -5   0   -0.34    0.24
  -7   5   0   -0.45    0.28
   7   5   0    0.24    0.31
   7   5   0    0.00    0.37
   9  -5   0    7.51    1.76
  -9  -5   0    8.48    1.58
   9  -5   0    7.04    0.99
  -9   5   0    5.24    1.24
   9   5   0    5.53    1.40
   9   5   0    6.09    1.37
 -11  -5   0    0.17    0.58
  11  -5   0    0.00    0.70
  11  -5   0   -0.36    0.35
  11   5   0    0.61    0.54
 -11   5   0   -0.22    0.49
  11   5   0    0.49    0.67
 -13  -5   0   -0.51    0.72
  13  -5   0    0.08    0.77
 -13   5   0   -1.32    0.51
  13   5   0    0.76    0.76
  13   5   0    0.01    0.96
  15  -5   0    3.05    1.50
 -15  -5   0    4.12    1.59
 -15   5   0    3.82    1.58
  15   5   0    3.39    1.35
  15   5   0    4.26    1.34
  17  -5   0    3.20    1.69
  17   5   0    5.70    1.83
 -17   5   0    6.66    2.32
  17   5   0    6.23    1.68
   0  -6   0  285.94    9.19
   0  -6   0  285.44    7.06
   0   6   0  296.94    8.25
   0   6   0  287.92    9.08
  -2  -6   0   86.44    4.39
   2  -6   0   81.59    4.18
   2  -6   0   84.38    3.05
   2   6   0   84.11    3.86
  -2   6   0   90.26    4.16
   2   6   0   81.93    4.20
  -2   6   0   81.74    3.14
   4  -6   0   97.27    4.70
  -4  -6   0  101.42    3.60
   4  -6   0   97.74    3.78
  -4   6   0  103.39    4.48
  -4   6   0   97.95    2.91
   4   6   0   97.57    4.76
   4   6   0  100.79    4.62
  -6  -6   0    5.18    0.56
   6  -6   0    7.79    1.26
   6  -6   0    6.93    1.18
  -6  -6   0    5.58    1.01
   6  -6   0    5.86    1.59
   6   6   0    5.60    1.48
   6   6   0    4.48    1.63
  -6   6   0    6.15    1.17
   8  -6   0   21.21    2.44
   8  -6   0   23.33    1.68
  -8  -6   0   27.04    2.10
  -8   6   0   27.49    2.21
   8   6   0   25.56    2.45
   8   6   0   32.67    2.90
  10  -6   0   39.14    2.20
 -10  -6   0   45.52    3.07
  10  -6   0   45.53    3.67
  10   6   0   41.30    3.54
  10   6   0   44.16    3.40
 -10   6   0   47.04    3.25
  12  -6   0    3.04    1.24
  12  -6   0    3.14    0.72
 -12  -6   0    0.63    0.83
 -12   6   0    3.39    1.27
  12   6   0    2.05    0.93
  12   6   0    2.80    1.30
 -14  -6   0   11.27    2.37
  14  -6   0    9.84    2.32
  14   6   0    7.06    1.70
  14   6   0   12.39    2.76
 -14   6   0   11.11    2.30
  16  -6   0   12.66    2.73
 -16  -6   0   11.33    2.34
 -16   6   0   20.76    3.61
  16   6   0   17.69    3.08
  16   6   0   15.08    2.53
   1  -7   0    2.56    0.93
  -1  -7   0    2.36    0.59
  -1  -7   0    1.64    0.80
   1  -7   0    1.56    0.50
  -1   7   0    3.61    0.84
  -1   7   0    2.26    0.92
   1   7   0    2.92    1.24
   1   7   0    3.80    0.95
  -3  -7   0   11.93    1.34
   3  -7   0   13.53    1.82
  -3  -7   0   11.19    1.94
   3  -7   0   12.89    1.19
   3   7   0   13.05    2.20
   3   7   0   10.86    1.75
  -3   7   0   12.45    2.00
  -3   7   0   13.46    1.11
  -5  -7   0   12.65    1.12
  -5  -7   0   13.57    1.16
   5  -7   0   12.48    1.52
   5  -7   0   10.11    2.01
   5   7   0   14.80    1.89
  -5   7   0   11.62    1.92
   5   7   0   13.02    2.28
  -7  -7   0    7.33    1.18
   7  -7   0    5.89    1.50
   7   7   0    5.47    1.52
   7   7   0    4.97    1.40
  -9  -7   0    7.79    1.43
   9  -7   0    6.29    1.66
   9   7   0    8.72    2.05
   9   7   0    3.41    1.20
 -11  -7   0    6.04    1.48
  11  -7   0    6.16    1.77
  11   7   0    2.29    1.18
  11   7   0    7.88    2.03
  13  -7   0   -0.30    1.00
 -13  -7   0    0.59    0.94
  13   7   0    1.03    1.43
 -13   7   0   -0.88    0.94
  13   7   0    0.54    0.77
 -15  -7   0    0.98    1.34
  15  -7   0   -0.99    0.98
  15   7   0   -0.65    1.04
 -15   7   0    1.46    1.27
  15   7   0   -0.56    0.96
   0  -8   0    8.81    1.97
   0  -8   0    9.56    1.05
   0   8   0    8.39    1.40
   0   8   0   11.41    2.11
   2  -8   0   14.77    1.12
   2  -8   0   17.71    2.25
  -2  -8   0   12.17    2.09
  -2  -8   0   14.87    0.79
  -2  -8   0   15.10    1.73
  -2   8   0   16.31    1.44
   2   8   0   11.41    1.96
  -2   8   0   15.63    2.54
   2   8   0   15.88    1.81
  -4  -8   0   12.33    0.87
   4  -8   0    9.78    1.32
   4  -8   0   15.31    2.53
  -4  -8   0   12.54    1.31
   4   8   0   16.54    1.95
  -4   8   0   11.03    1.03
   4   8   0   13.87    2.30
  -4   8   0   14.28    1.88
  -6  -8   0   14.33    1.26
  -6  -8   0   13.03    1.12
   6  -8   0   17.39    2.27
  -6   8   0   15.83    2.04
   6   8   0   17.49    2.30
   6   8   0    9.39    2.00
   8  -8   0    3.85    1.58
  -8  -8   0    0.49    0.64
   8   8   0    1.42    1.07
   8   8   0    1.10    0.85
 -10  -8   0   17.01    1.81
  10  -8   0   20.44    2.78
  10   8   0   18.70    3.16
  10   8   0   14.76    2.88
 -12  -8   0    0.31    0.97
  12  -8   0    2.59    1.91
  12   8   0    1.31    1.14
  12   8   0    0.95    1.33
 -14  -8   0    1.62    1.41
  14  -8   0   -0.14    1.21
  14   8   0    4.38    1.69
  14   8   0    0.58    1.10
  -1  -9   0    3.94    1.42
   1  -9   0    3.59    1.42
   1   9   0    5.30    1.33
  -1   9   0    6.34    1.65
  -1   9   0    4.71    1.09
   1   9   0    5.03    1.56
  -3  -9   0    0.81    0.63
  -3  -9   0    2.07    1.20
   3  -9   0    2.33    1.18
   3   9   0    0.48    0.81
  -3   9   0    0.22    0.54
  -3   9   0   -0.71    0.60
   3   9   0    3.01    1.22
   5  -9   0    6.45    1.73
  -5  -9   0    6.92    1.16
   5   9   0    5.85    1.68
  -5   9   0    8.97    1.98
   5   9   0    6.51    1.71
   7  -9   0   -1.31    0.84
  -7  -9   0   -0.27    0.52
   7   9   0   -0.38    0.73
   7   9   0   -0.56    0.75
   9  -9   0    5.90    1.84
   9   9   0    9.31    1.99
   9   9   0    5.73    1.89
 -11  -9   0    3.49    1.21
  11  -9   0    4.06    1.74
  11   9   0    1.68    1.22
  11   9   0    1.78    1.38
 -13  -9   0    2.49    1.55
  13  -9   0    0.58    1.53
  13   9   0    1.85    1.44
  13   9   0    0.74    1.22
   0 -10   0   55.56    4.01
   0 -10   0   58.16    4.76
   0  10   0   59.32    4.72
   0  10   0   55.24    3.53
   2 -10   0   42.82    3.95
  -2 -10   0   42.86    4.26
  -2 -10   0   48.55    3.43
  -2  10   0   38.25    2.52
   2  10   0   41.62    3.32
  -2  10   0   40.93    3.98
   2  10   0   40.13    4.04
  -4 -10   0   18.86    1.98
   4 -10   0   23.77    2.95
  -4  10   0   23.35    2.89
   4  10   0   22.25    2.68
   4  10   0   17.29    2.79
  -4  10   0   15.22    1.45
   6 -10   0   14.28    3.74
   6  10   0   11.61    2.72
   6  10   0    9.47    2.24
  -6  10   0    5.14    1.90
   8 -10   0    1.84    1.14
   8  10   0    1.95    1.34
   8  10   0    0.40    1.14
  10 -10   0    5.55    1.94
  10  10   0    4.42    1.89
  10  10   0    3.84    1.78
   1 -11   0    0.70    1.02
  -1 -11   0   -0.61    0.95
  -1 -11   0   -1.26    1.14
   1 -11   0    1.36    1.26
  -1  11   0   -0.65    0.84
  -1  11   0   -0.97    1.04
   1  11   0   -0.74    1.06
   1  11   0    0.68    0.93
   3 -11   0    0.85    1.17
  -3 -11   0    0.87    1.11
   3  11   0   -2.12    0.98
  -3  11   0   -2.12    1.07
   3  11   0    2.06    1.40
   5 -11   0   10.30    2.40
  -5  11   0    2.87    2.24
   5  11   0    8.19    2.35
   7 -11   0   -0.21    0.99
   7  11   0    2.47    1.65
   7  11   0    0.12    1.35
   0 -12   0   13.66    2.72
   0 -12   0   16.16    3.38
   0  12   0   10.54    3.00
   0  12   0   16.45    2.43
   2 -12   0    0.20    1.29
   2 -12   0   -1.22    1.29
  -2 -12   0    0.12    1.30
   2  12   0    1.88    1.82
   2  12   0    1.60    1.63
  -2  12   0    4.12    2.05
  20   0  -1   -0.75    1.06
  20   0  -1   -0.34    1.26
 -20   0   1   -0.59    1.10
  18   0  -1    0.72    0.89
 -18   0   1    1.06    1.17
  16   0  -1    0.19    0.76
 -16   0   1   -0.27    0.83
  14   0  -1    0.53    0.32
  14   0  -1   -0.23    0.52
 -14   0   1   -1.06    0.53
  12   0  -1    0.06    0.59
  12   0  -1   -0.02    0.33
  12   0  -1   -0.48    0.25
 -12   0   1   -0.04    0.60
  10   0  -1   -0.12    0.17
 -10   0   1    0.57    0.59
  10   0  -1    0.48    0.37
  10   0  -1    0.45    0.42
   8   0  -1    0.43    0.26
   8   0  -1    0.06    0.20
  -8   0   1    0.08    0.32
   6   0  -1   -0.06    0.10
  -6   0   1   -0.33    0.18
   6   0  -1   -0.03    0.25
   4   0  -1   -0.01    0.15
   4   0  -1   -0.06    0.10
  -4   0   1   -0.06    0.13
   4   0  -1   -0.14    0.09
  -2   0   1   -0.01    0.07
   2   0  -1   -0.02    0.07
   2   0   1   -0.12    0.05
   2   0   1    0.10    0.08
  -2   0  -1    0.02    0.07
  -2   0  -1    0.04    0.03
  -4   0  -1    0.01    0.14
   4   0   1    0.07    0.14
   4   0   1    0.16    0.10
  -4   0  -1   -0.09    0.12
   4   0   1    0.19    0.15
   6   0   1   -0.20    0.17
  -6   0  -1   -0.13    0.14
   6   0   1    0.00    0.08
   6   0   1   -0.30    0.11
  -6   0  -1    0.10    0.25
  -8   0  -1    0.46    0.31
   8   0   1   -0.04    0.15
   8   0   1   -0.42    0.15
 -10   0  -1    0.09    0.40
  10   0   1   -0.08    0.14
  10   0   1   -0.11    0.31
  10   0   1   -0.21    0.24
  12   0   1   -0.19    0.61
  12   0   1   -0.38    0.17
  12   0   1    0.56    0.48
 -12   0  -1    0.30    0.61
 -14   0  -1    0.91    0.78
  14   0   1   -0.74    0.41
  16   0   1    0.14    0.66
 -16   0  -1   -0.55    1.00
  18   0   1    0.76    0.92
  18   0   1   -0.47    1.07
 -18   0  -1    0.36    1.16
  20   0   1    1.41    1.48
 -20   0  -1    0.66    1.90
  20   0   1   -0.97    1.37
 -19  -1   1   13.15    3.27
  19  -1  -1   10.72    2.49
  19  -1  -1   11.18    1.98
  19   1  -1   11.53    2.23
 -19   1   1   17.42    3.49
 -17  -1   1    4.29    1.58
  17  -1  -1   10.59    2.48
  17  -1  -1    6.52    1.55
  17   1  -1    8.37    1.90
 -17   1   1    7.51    2.28
  17   1  -1    7.70    0.89
 -15  -1   1   34.23    3.53
  15  -1  -1   35.58    3.59
  15  -1  -1   34.66    2.44
  15   1  -1   30.94    2.31
  15   1  -1   34.44    2.84
 -15   1   1   31.72    3.33
  15   1  -1   32.31    1.86
 -13  -1   1   24.69    2.68
  13  -1  -1   22.37    1.80
  13  -1  -1   21.81    2.62
  13   1  -1   24.82    2.25
  13   1  -1   22.64    1.72
  13   1  -1   24.81    1.63
 -13   1   1   24.23    2.69
  11  -1  -1   45.91    2.86
  11  -1  -1   48.63    1.74
  11  -1  -1   45.58    2.38
 -11  -1   1   42.28    3.20
  11   1  -1   48.90    2.92
  11   1  -1   43.98    2.29
  11   1  -1   45.88    2.27
 -11   1   1   45.76    3.33
   9  -1  -1  122.43    4.01
  -9  -1   1  123.20    5.16
   9  -1  -1  124.44    3.44
   9   1  -1  124.39    4.02
   9   1  -1  117.02    4.56
   9   1  -1  117.87    3.88
  -9   1   1  117.82    5.16
   7  -1  -1    0.40    0.23
   7  -1  -1    0.54    0.37
  -7  -1   1   -0.03    0.28
   7   1  -1    0.47    0.23
  -7   1   1    1.22    0.54
   7   1  -1    0.86    0.33
   7   1  -1    0.37    0.30
  -5  -1   1    0.79    0.29
   5  -1  -1    0.94    0.35
   5  -1  -1    0.57    0.22
  -5  -1   1    0.19    0.26
   5   1  -1    0.46    0.26
   5   1  -1    0.34    0.18
   5   1  -1    0.65    0.30
  -5   1   1    0.55    0.35
  -3  -1   1  487.28   11.08
   3  -1  -1  496.08   10.36
   3  -1  -1  484.98   11.26
  -3  -1   1  502.22   11.09
   3  -1  -1  482.88   11.40
   3   1  -1  501.01   11.05
  -3   1   1  495.94   11.28
   3   1  -1  503.53   11.33
   3   1  -1  495.78   10.23
  -1  -1   1   37.29    1.31
   1  -1  -1   37.77    1.23
   1  -1  -1   38.39    1.24
   1  -1  -1   38.77    1.31
   1  -1  -1   38.70    0.98
  -1  -1   1   38.37    1.04
  -1  -1   1   38.08    1.34
  -1   1   1   38.07    1.22
   1   1  -1   37.91    1.33
  -1   1   1   37.39    0.98
  -1   1   1   37.91    1.31
  -1   1   1   36.03    1.24
   1   1  -1   36.66    1.28
  -1  -1  -1  298.64    6.63
   1  -1   1  296.96    6.39
  -1  -1  -1  295.30    6.65
  -1  -1  -1  288.40    6.36
   1  -1   1  299.93    6.78
   1  -1   1  295.44    6.42
  -1   1  -1  298.55    6.79
   1   1   1  286.50    6.62
   1   1   1  293.15    6.39
  -1   1  -1  292.85    6.38
  -1   1  -1  290.95    6.43
   1   1   1  289.52    6.62
   1   1   1  286.14    6.67
  -3  -1  -1   49.86    1.96
   3  -1   1   51.96    1.45
  -3  -1  -1   51.08    1.53
   3  -1   1   50.45    2.02
  -3  -1  -1   51.33    1.75
   3  -1   1   53.02    2.61
   3  -1   1   51.23    1.28
  -3   1  -1   50.32    1.98
   3   1   1   50.27    1.74
  -3   1  -1   52.01    1.45
   3   1   1   48.62    1.50
   5  -1   1  140.29    3.16
  -5  -1  -1  145.19    4.51
  -5  -1  -1  143.62    4.01
   5  -1   1  142.34    3.73
  -5  -1  -1  141.49    4.61
  -5   1  -1  141.20    4.63
  -5   1  -1  148.40    3.83
   5   1   1  143.40    3.80
   5   1   1  142.70    4.38
   5   1   1  139.99    3.91
   7  -1   1  200.97    5.41
  -7  -1  -1  209.42    5.62
  -7  -1  -1  200.12    6.55
  -7   1  -1  205.64    6.67
   7   1   1  200.72    5.39
   7   1   1  206.12    5.47
   7   1   1  203.32    6.14
   9  -1   1   73.43    2.87
   9  -1   1   70.07    3.88
  -9  -1  -1   73.72    3.87
   9   1   1   68.82    2.62
   9   1   1   67.15    2.79
   9   1   1   68.79    3.30
  -9   1  -1   71.77    3.86
  11  -1   1   44.19    2.39
 -11  -1  -1   45.34    3.35
  11   1   1   46.08    2.12
  11   1   1   45.48    2.44
 -11   1  -1   48.21    3.49
  11   1   1   47.98    2.91
  13  -1   1   23.19    2.78
 -13  -1  -1   21.53    2.64
  13  -1   1   24.34    1.91
  13   1   1   21.53    1.40
  13   1   1   24.31    1.84
  13   1   1   22.21    2.14
 -13   1  -1   22.59    2.65
  15  -1   1    1.34    0.61
 -15  -1  -1    1.33    1.05
  15  -1   1    0.20    0.85
  15   1   1    0.32    0.67
  15   1   1   -0.37    0.38
 -15   1  -1   -0.17    0.93
  17  -1   1    2.26    0.87
  17  -1   1    2.06    1.23
 -17  -1  -1    3.77    1.77
  17   1   1    2.84    1.06
 -17   1  -1    1.89    1.35
  19  -1   1    5.93    2.29
 -19  -1  -1   14.31    3.11
  19  -1   1    6.68    1.73
  19   1   1    2.41    1.56
 -19   1  -1    8.41    2.35
 -20  -2   1    1.22    1.61
  20  -2  -1    0.80    1.29
 -20   2   1    1.77    1.54
  20   2  -1    0.08    1.39
  18  -2  -1    1.45    0.84
 -18  -2   1    0.99    1.32
 -18   2   1    2.68    1.30
  18   2  -1   -1.42    0.79
  18   2  -1    1.03    0.72
  18   2  -1    0.61    0.74
 -16  -2   1    5.61    1.88
  16  -2  -1    6.49    1.15
  16  -2  -1    7.66    2.09
 -16   2   1    7.18    2.20
  16   2  -1    4.08    1.39
  16   2  -1    7.13    1.27
  16   2  -1    3.25    1.11
  14  -2  -1    0.47    0.43
  14  -2  -1    0.20    0.56
 -14  -2   1    0.27    0.72
  14   2  -1    0.27    0.52
  14   2  -1   -0.66    0.50
  14   2  -1   -0.13    0.37
 -14   2   1    0.28    0.80
 -12  -2   1    8.79    1.90
  12  -2  -1    5.46    1.44
  12  -2  -1    5.71    0.91
  12   2  -1    5.08    1.00
  12   2  -1    4.48    1.22
  12   2  -1    5.97    0.76
 -12   2   1    5.72    1.45
  10  -2  -1    3.25    0.61
  10  -2  -1    1.97    0.37
  10  -2  -1    2.54    0.39
 -10  -2   1    1.22    0.69
  10  -2  -1    1.56    0.98
  10   2  -1    1.03    0.59
  10   2  -1    1.75    0.43
  10   2  -1    2.33    0.68
 -10   2   1    1.96    0.82
  -8  -2   1    0.29    0.36
   8  -2  -1    0.26    0.20
   8  -2  -1   -0.17    0.17
  -8  -2   1   -0.12    0.33
   8  -2  -1    0.03    0.49
   8  -2  -1    0.59    0.51
   8   2  -1   -0.15    0.24
  -8   2   1   -0.44    0.22
   8   2  -1    0.41    0.30
   8   2  -1   -0.29    0.12
   6  -2  -1  122.65    4.55
  -6  -2   1  121.26    4.27
  -6  -2   1  117.64    4.10
   6  -2  -1  115.46    4.33
   6  -2  -1  118.23    3.27
   6  -2  -1  117.49    2.91
   6   2  -1  120.83    2.84
  -6   2   1  117.12    4.38
   6   2  -1  124.25    4.42
   6   2  -1  120.90    4.04
  -4  -2   1    1.55    0.44
   4  -2  -1    1.51    0.53
  -4  -2   1    1.96    0.50
   4  -2  -1    2.37    0.57
   4  -2  -1    2.08    0.37
  -4   2   1    1.86    0.49
  -4   2   1    1.54    0.46
   4   2  -1    1.44    0.48
   4   2  -1    1.65    0.48
   4   2  -1    1.14    0.38
   2  -2  -1  194.79    4.98
  -2  -2   1  195.57    5.33
   2  -2  -1  198.19    4.95
   2  -2  -1  190.99    5.88
  -2  -2   1  195.84    5.26
   2   2  -1  197.16    5.35
  -2   2   1  197.27    4.29
  -2   2   1  196.33    4.95
   2   2  -1  195.09    5.21
   2   2  -1  201.65    5.29
  -2   2   1  196.74    5.01
  -2   2   1  196.10    5.32
   0  -2  -1   17.62    1.02
   0  -2   1   17.08    0.59
   0  -2  -1   17.22    0.89
   0  -2  -1   17.11    0.99
   0  -2   1   17.20    1.05
   0   2  -1   15.41    0.94
   0   2   1   17.05    1.01
   0   2  -1   15.38    1.01
   0   2   1   15.88    0.98
   0   2   1   17.43    0.88
  -2  -2  -1   55.67    2.21
   2  -2   1   57.54    1.95
   2  -2   1   58.33    2.33
  -2  -2  -1   56.74    1.76
   2  -2   1   59.55    1.92
  -2  -2  -1   57.77    2.18
   2   2   1   57.67    2.21
  -2   2  -1   57.13    1.94
  -2   2  -1   57.40    2.36
   2   2   1   56.04    2.21
  -2   2  -1   59.27    1.92
   2   2   1   54.38    2.13
  -4  -2  -1   15.40    1.09
  -4  -2  -1   13.88    1.17
   4  -2   1   15.06    1.12
  -4  -2  -1   14.60    0.71
   4  -2   1   16.47    1.34
   4  -2   1   14.58    0.74
  -4   2  -1   14.88    0.53
  -4   2  -1   14.24    0.78
  -4   2  -1   16.37    1.36
   4   2   1   15.12    1.19
   4   2   1   14.53    1.06
   4   2   1   14.66    0.71
  -4   2  -1   16.91    1.19
   6  -2   1   15.27    0.77
   6  -2   1   15.55    0.68
  -6  -2  -1   18.42    1.50
  -6  -2  -1   15.98    1.23
   6  -2   1   14.87    1.51
   6  -2   1   14.71    1.36
   6   2   1   15.43    0.83
   6   2   1   14.24    1.30
  -6   2  -1   16.20    1.46
   6   2   1   13.31    1.11
  -8  -2  -1    0.64    0.53
   8  -2   1    0.67    0.29
  -8  -2  -1   -0.32    0.33
   8  -2   1    0.04    0.34
   8   2   1    0.54    0.40
  -8   2  -1    1.19    0.53
   8   2   1    0.69    0.26
   8   2   1    0.43    0.37
 -10  -2  -1   21.91    2.21
  10  -2   1   25.64    1.47
  10  -2   1   25.99    2.58
 -10   2  -1   24.40    2.33
  10   2   1   24.91    2.10
  10   2   1   25.37    1.45
  10   2   1   23.98    1.65
 -12  -2  -1   10.78    2.09
  12  -2   1    7.74    1.88
  12  -2   1   11.82    1.11
  12   2   1   11.66    2.33
 -12   2  -1    7.58    1.78
  12   2   1   10.54    1.13
  12   2   1   10.05    1.07
  14  -2   1    1.29    0.97
  14  -2   1    2.32    0.70
 -14  -2  -1    2.18    1.18
  14   2   1    2.34    1.01
  14   2   1    0.25    0.56
 -14   2  -1    1.43    1.06
  14   2   1    0.56    0.58
  16  -2   1    3.35    1.49
  16  -2   1    4.96    1.08
 -16  -2  -1    3.62    1.58
  16   2   1    2.07    1.16
  16   2   1    3.58    0.76
 -16   2  -1    3.88    1.39
 -18  -2  -1    7.26    2.33
  18  -2   1    5.42    2.02
  18  -2   1    6.30    1.34
 -18   2  -1    9.75    2.59
  18   2   1    7.06    1.80
  19  -3  -1    4.50    2.18
 -19  -3   1    5.13    1.91
 -19   3   1    2.05    1.53
  19   3  -1    3.81    1.60
  17  -3  -1   28.99    3.66
 -17  -3   1   25.91    3.47
  17   3  -1   31.52    3.35
  17   3  -1   27.56    3.16
 -17   3   1   29.13    3.86
  15  -3  -1    7.23    1.97
 -15  -3   1    6.75    1.74
 -15   3   1    6.54    1.77
  15   3  -1    5.38    1.26
  15   3  -1    7.10    1.76
 -13  -3   1   12.05    2.11
  13  -3  -1   18.81    2.51
  13  -3  -1   16.80    1.48
  13   3  -1   13.75    1.53
 -13   3   1   19.43    2.46
  13   3  -1   16.96    2.17
  11  -3  -1   18.16    0.87
  11  -3  -1   17.30    2.21
 -11  -3   1   20.40    2.22
  11   3  -1   19.79    1.79
 -11   3   1   16.36    2.04
  11   3  -1   12.08    2.77
  -9  -3   1   27.83    2.12
   9  -3  -1   28.15    2.48
  -9  -3   1   28.50    2.29
   9  -3  -1   31.88    1.66
  -9   3   1   27.66    2.39
   9   3  -1   32.54    2.19
   9   3  -1   30.40    2.40
   7  -3  -1  129.76    5.14
  -7  -3   1  140.19    4.86
   7  -3  -1  126.49    3.67
  -7  -3   1  123.15    4.76
   7  -3  -1  125.91    4.88
   7   3  -1  126.02    4.64
   7   3  -1  126.27    4.98
   7   3  -1  118.95    4.85
  -7   3   1  124.73    4.91
  -5  -3   1  187.08    5.46
  -5  -3   1  188.07    5.88
   5  -3  -1  193.96    6.08
   5  -3  -1  184.37    5.74
   5  -3  -1  187.10    5.03
   5   3  -1  192.61    5.88
   5   3  -1  181.74    5.86
  -5   3   1  195.06    5.82
  -5   3   1  175.32    6.09
   5   3  -1  182.59    6.00
   3  -3  -1   89.24    3.12
   3  -3  -1   90.77    3.05
  -3  -3   1   94.06    2.57
  -3  -3   1   90.62    3.56
  -3  -3   1   89.58    3.42
   3  -3  -1   90.23    3.44
  -3   3   1   91.28    3.56
   3   3  -1   91.62    3.43
   3   3  -1   90.14    3.46
   3   3  -1   87.95    3.34
  -3   3   1   91.76    2.20
  -3   3   1   94.26    3.17
  -3   3   1   87.62    3.00
   1  -3  -1    8.16    0.88
  -1  -3   1    9.06    0.88
   1  -3  -1    8.15    0.79
  -1  -3   1    8.81    0.91
   1  -3  -1    9.15    0.67
   1   3  -1    9.47    0.85
   1   3  -1    9.38    0.90
   1   3  -1    8.48    0.86
  -1   3   1    8.75    0.65
  -1   3   1    8.34    0.91
  -1   3   1    8.61    0.85
   1  -3   1    0.03    0.19
  -1  -3  -1    0.51    0.30
   1  -3   1    0.21    0.19
   1  -3   1    0.55    0.19
  -1  -3  -1    0.37    0.23
   1   3   1   -0.01    0.10
   1   3   1    0.30    0.18
  -1   3  -1    0.17    0.23
  -1   3  -1    0.60    0.22
  -1   3  -1    0.16    0.17
   1   3   1    1.30    0.45
  -3  -3  -1  218.29    5.31
   3  -3   1  218.12    5.65
   3  -3   1  219.82    5.76
  -3  -3  -1  216.75    6.21
   3  -3   1  220.45    6.47
  -3   3  -1  205.09    5.66
  -3   3  -1  218.22    5.70
   3   3   1  215.27    6.21
  -3   3  -1  220.30    4.86
   3   3   1  212.25    6.21
   3   3   1  208.08    6.19
  -3   3  -1  214.11    6.52
   5  -3   1   17.84    1.63
  -5  -3  -1   16.47    1.35
  -5  -3  -1   17.35    0.83
   5  -3   1   17.43    1.39
   5  -3   1   16.48    0.99
   5   3   1   16.18    1.46
   5   3   1   20.03    1.59
  -5   3  -1   18.41    1.40
   5   3   1   18.92    1.43
  -5   3  -1   17.08    1.07
  -5   3  -1   16.52    1.61
   7  -3   1  272.88    8.25
   7  -3   1  276.98    6.49
  -7  -3  -1  261.35    7.91
   7  -3   1  270.85    8.68
  -7  -3  -1  279.19    8.23
   7   3   1  284.44    6.38
   7   3   1  277.58    8.40
  -7   3  -1  280.18    8.36
   7   3   1  274.68    7.87
  -9  -3  -1   75.05    3.89
   9  -3   1   73.61    4.19
  -9  -3  -1   68.39    3.42
   9  -3   1   67.73    1.96
   9   3   1   68.79    2.16
   9   3   1   68.51    3.28
  -9   3  -1   73.54    3.93
   9   3   1   65.86    3.68
 -11  -3  -1  115.11    5.59
  11  -3   1  120.55    3.35
  11  -3   1  118.49    5.98
  11   3   1  120.49    4.75
 -11   3  -1  117.72    5.69
  11   3   1  116.18    5.51
  13  -3   1   44.14    3.86
 -13  -3  -1   46.17    3.78
  13  -3   1   44.15    2.13
  13   3   1   44.14    2.49
  13   3   1   51.17    2.91
 -13   3  -1   47.91    3.75
  13   3   1   44.86    3.44
  15  -3   1    9.54    2.14
  15  -3   1    9.68    0.98
 -15  -3  -1    6.62    1.85
 -15   3  -1    7.33    1.98
  15   3   1    6.90    1.65
  15   3   1    9.01    1.49
 -17  -3  -1   25.49    3.30
  17  -3   1   22.28    3.64
  17   3   1   25.62    2.94
 -17   3  -1   26.37    6.06
  17   3   1   24.34    2.11
 -19  -3  -1    3.31    1.88
  19  -3   1   -0.37    1.45
  19   3   1    2.34    1.45
 -19   3  -1    1.12    1.74
 -18  -4   1    8.72    2.27
  18  -4  -1   13.33    2.98
  18   4  -1    9.05    2.15
  18   4  -1   10.95    1.99
 -18   4   1   10.26    2.54
 -16  -4   1    3.68    1.44
  16  -4  -1    3.19    1.51
 -16   4   1    1.60    1.31
  16   4  -1    2.47    1.15
  16   4  -1    1.82    1.24
  14  -4  -1    2.45    1.12
 -14  -4   1    1.71    1.01
  14   4  -1    0.82    0.64
 -14   4   1    1.35    0.95
  14   4  -1    3.07    1.26
 -12  -4   1    5.64    1.47
  12  -4  -1    5.76    1.61
  12   4  -1    3.00    1.18
 -12   4   1    4.01    1.31
  12   4  -1    3.89    1.00
  10  -4  -1   20.11    2.25
 -10  -4   1   18.76    1.95
  10  -4  -1   17.88    1.12
  10   4  -1   17.52    1.80
  10   4  -1   18.49    2.05
 -10   4   1   17.99    2.06
   8  -4  -1    1.53    0.79
   8  -4  -1    1.98    0.54
  -8  -4   1    0.30    0.47
   8   4  -1    1.87    0.68
  -8   4   1    2.84    0.86
   6  -4  -1   10.83    1.23
   6  -4  -1   10.41    1.67
  -6  -4   1    9.95    1.08
   6  -4  -1    8.74    0.87
  -6  -4   1    5.78    1.06
   6   4  -1    7.22    1.26
  -6   4   1    9.45    1.18
   6   4  -1   10.20    1.24
  -6   4   1   10.77    1.90
   6   4  -1    6.04    1.35
   4  -4  -1   16.40    1.26
  -4  -4   1   19.38    0.96
  -4  -4   1   16.12    1.49
   4  -4  -1   15.07    1.49
   4  -4  -1   15.66    1.30
   4   4  -1   15.60    1.48
  -4   4   1   17.39    1.36
   4   4  -1   14.00    1.37
  -4   4   1   19.85    2.12
  -4   4   1   16.40    1.27
   4   4  -1   16.93    1.53
   2  -4  -1   26.03    1.79
   2  -4  -1   23.59    1.36
   2  -4  -1   22.50    1.55
  -2  -4   1   25.29    1.84
  -2  -4   1   27.26    1.82
   2   4  -1   26.18    1.79
   2   4  -1   28.18    1.78
   2   4  -1   23.44    1.73
  -2   4   1   25.40    1.85
  -2   4   1   25.38    1.68
  -2   4   1   26.45    1.26
   0  -4   1    0.10    0.21
   0  -4   1    0.16    0.15
   0  -4  -1   -0.14    0.18
   0  -4   1   -0.06    0.29
   0  -4  -1    0.44    0.32
   0   4   1   -0.04    0.15
   0   4   1    0.02    0.21
   0   4  -1   -0.05    0.16
   0   4  -1    0.40    0.31
   0   4  -1    0.34    0.36
   0   4   1    0.51    0.42
  -2  -4  -1    3.87    0.85
   2  -4   1    3.73    0.57
  -2  -4  -1    2.85    0.73
   2  -4   1    3.10    0.78
   2  -4   1    3.29    0.63
   2   4   1    2.40    0.64
   2   4   1    1.75    0.51
  -2   4  -1    3.27    0.80
   2   4   1    3.58    0.80
  -2   4  -1    3.79    0.74
  -2   4  -1    3.43    0.44
  -4  -4  -1    5.83    0.58
  -4  -4  -1    6.30    0.96
   4  -4   1    6.19    0.79
   4  -4   1    5.97    1.05
   4  -4   1    6.42    0.98
   4   4   1    4.63    0.92
  -4   4  -1    6.96    0.83
  -4   4  -1    6.84    0.81
   4   4   1    5.25    0.92
  -4   4  -1    6.38    0.41
  -4   4  -1    7.01    1.37
  -4   4  -1    6.45    0.36
   4   4   1    4.16    0.80
  -6  -4  -1   -0.58    0.36
   6  -4   1    0.17    0.45
  -6  -4  -1   -0.04    0.14
   6  -4   1    0.10    0.26
   6  -4   1    0.62    0.51
  -6   4  -1    0.29    0.31
   6   4   1    0.63    0.43
  -6   4  -1    0.00    0.26
   6   4   1   -0.09    0.33
   8  -4   1    8.67    1.57
  -8  -4  -1   10.82    1.71
   8  -4   1   11.60    0.87
   8   4   1    9.40    1.64
   8   4   1   13.01    1.47
  -8   4  -1   10.96    1.44
 -10  -4  -1    9.86    1.77
  10  -4   1    4.63    1.36
 -10   4  -1    7.31    1.51
  10   4   1    9.80    1.90
  10   4   1    8.39    1.49
  12  -4   1   14.14    2.35
 -12  -4  -1   18.50    2.83
  12   4   1   23.11    2.16
 -12   4  -1   20.88    2.44
  12   4   1   22.79    2.53
  14  -4   1   -1.20    0.72
 -14  -4  -1    1.34    0.96
 -14   4  -1    1.97    1.08
  14   4   1    0.83    0.73
  14   4   1    1.33    0.73
  16  -4   1    0.86    1.20
 -16  -4  -1    0.20    0.97
  16   4   1    0.84    0.82
  16   4   1    1.27    1.11
 -16   4  -1    0.56    0.96
 -18  -4  -1    1.44    1.49
  18  -4   1    0.45    1.60
  18   4   1   -1.61    1.20
  18   4   1   -0.25    1.02
  17  -5  -1   24.77    3.41
 -17  -5   1   16.68    3.25
 -17   5   1   21.43    3.68
  17   5  -1   26.84    4.09
  17   5  -1   21.38    2.63
  15  -5  -1   17.22    3.04
 -15  -5   1   14.05    2.67
  15   5  -1   16.09    2.16
  15   5  -1   20.29    2.71
 -15   5   1   20.60    3.30
 -13  -5   1   44.05    3.59
  13  -5  -1   44.68    3.87
 -13   5   1   42.76    3.63
  13   5  -1   45.09    3.83
  13   5  -1   42.14    3.23
  11  -5  -1   12.24    2.24
 -11  -5   1   14.98    2.31
  11  -5  -1   10.37    0.97
  11   5  -1   10.36    1.76
  11   5  -1   13.11    2.23
 -11   5   1   11.27    2.03
  -9  -5   1    1.28    0.62
   9  -5  -1    1.16    0.72
   9  -5  -1    0.18    0.44
   9   5  -1    0.63    0.68
   9   5  -1   -0.03    0.42
  -9   5   1   -0.06    0.40
   7  -5  -1   20.56    2.02
  -7  -5   1   30.11    2.03
   7  -5  -1   25.83    1.76
   7  -5  -1   29.20    2.49
   7   5  -1   31.70    2.59
  -7   5   1   28.68    2.14
   7   5  -1   29.76    2.39
   5  -5  -1   19.12    1.57
   5  -5  -1   15.92    1.35
  -5  -5   1   16.45    0.92
  -5  -5   1   17.24    1.28
   5  -5  -1   15.84    1.77
  -5   5   1   16.91    1.55
   5   5  -1   15.34    1.66
   5   5  -1   17.20    1.74
   3  -5  -1  177.11    6.19
   3  -5  -1  179.44    5.36
  -3  -5   1  170.51    6.39
  -3   5   1  169.63    6.39
   3   5  -1  172.41    6.20
   3   5  -1  177.67    6.08
  -3   5   1  181.14    4.68
  -3   5   1  185.22    6.02
   1  -5  -1  133.15    3.94
   1  -5  -1  138.37    5.11
  -1  -5   1  130.11    3.39
  -1  -5   1  132.74    5.14
   1  -5  -1  133.38    4.89
  -1  -5   1  125.79    4.89
  -1   5   1  136.68    4.26
   1   5  -1  135.76    5.09
  -1   5   1  126.02    5.08
   1   5  -1  121.27    4.99
   1   5  -1  140.46    4.75
  -1   5   1  128.09    4.92
   1  -5   1  231.45    7.14
  -1  -5  -1  232.48    7.35
   1  -5   1  247.94    7.61
  -1  -5  -1  231.54    7.50
   1  -5   1  224.40    6.05
  -1   5  -1  248.01    6.53
   1   5   1  232.68    7.42
   1   5   1  232.60    6.89
  -1   5  -1  237.55    7.27
  -1   5  -1  226.02    7.59
   3  -5   1   67.40    3.52
  -3  -5  -1   68.80    2.80
   3  -5   1   66.28    2.64
  -3  -5  -1   67.62    3.64
   3  -5   1   65.87    3.08
   3   5   1   70.41    3.36
  -3   5  -1   69.87    3.21
  -3   5  -1   67.65    2.34
   3   5   1   66.39    3.46
   5  -5   1   44.69    3.00
   5  -5   1   43.80    2.38
   5  -5   1   46.32    2.40
   5   5   1   45.92    2.92
  -5   5  -1   46.11    2.38
   5   5   1   45.24    2.85
  -5   5  -1   46.83    2.52
   7  -5   1    3.98    1.28
   7  -5   1    4.56    1.05
  -7  -5  -1    4.69    0.37
   7  -5   1    4.97    0.83
  -7  -5  -1    4.63    1.07
  -7   5  -1    6.60    1.29
   7   5   1    4.98    1.19
   7   5   1    4.15    1.14
   9  -5   1    2.50    0.95
  -9  -5  -1    3.76    0.99
   9  -5   1    3.31    0.66
   9   5   1    2.30    0.78
  -9   5  -1    4.65    1.21
   9   5   1    4.00    1.28
  11  -5   1   22.16    2.67
 -11  -5  -1   23.69    3.70
 -11   5  -1   31.83    2.82
  11   5   1   31.22    2.62
  11   5   1   28.64    2.86
 -13  -5  -1   27.97    2.89
  13  -5   1   26.62    3.10
  13   5   1   23.48    2.81
 -13   5  -1   25.80    2.82
  13   5   1   21.67    2.31
  15  -5   1   14.64    3.03
 -15  -5  -1   10.86    2.27
  15   5   1   14.46    1.93
  15   5   1   17.42    2.35
 -15   5  -1   15.90    2.62
  17  -5   1    5.59    2.19
 -17  -5  -1    1.58    1.54
  17   5   1   -0.76    0.96
 -17   5  -1    1.42    1.54
  17   5   1    1.41    1.15
  16  -6  -1    5.59    1.97
 -16  -6   1    2.31    1.43
  16   6  -1    3.33    1.55
 -16   6   1    2.68    1.58
  16   6  -1    1.28    1.33
  14  -6  -1    1.92    1.41
 -14  -6   1    1.83    1.01
  14   6  -1    1.49    0.95
 -14   6   1    1.09    1.18
  14   6  -1    0.70    1.08
  12  -6  -1    0.76    0.88
  12  -6  -1   -0.50    0.54
 -12  -6   1   -0.91    0.68
 -12   6   1    0.02    0.62
  12   6  -1    0.51    0.84
  12   6  -1    0.42    0.82
  10  -6  -1    0.58    0.70
 -10  -6   1    0.37    0.59
  10  -6  -1    0.56    0.51
  10   6  -1    1.18    0.88
  10   6  -1    0.85    0.65
 -10   6   1   -0.17    0.61
   8  -6  -1   13.74    2.25
  -8  -6   1   14.11    1.49
   8  -6  -1   11.81    1.54
   8   6  -1   13.82    2.30
   8   6  -1    7.55    1.60
   6  -6  -1   20.11    1.79
  -6  -6   1   24.28    1.67
   6  -6  -1   20.17    1.84
  -6  -6   1   22.46    1.05
   6  -6  -1   22.88    2.32
   6   6  -1   19.52    2.21
  -6   6   1   25.44    2.07
   6   6  -1   21.32    2.61
   4  -6  -1   10.32    1.75
   4  -6  -1   12.51    1.21
  -4  -6   1   10.86    1.02
  -4  -6   1   11.12    0.91
  -4   6   1   10.45    0.77
  -4   6   1   11.28    1.81
   4   6  -1   11.91    1.87
   4   6  -1   12.09    1.54
  -2  -6   1    0.02    0.18
   2  -6  -1    0.37    0.37
  -2  -6   1    0.58    0.46
   2  -6  -1   -0.17    0.33
   2   6  -1    0.44    0.45
  -2   6   1   -0.23    0.23
  -2   6   1    0.04    0.43
   2   6  -1    0.35    0.46
   0  -6   1    5.28    1.13
   0  -6  -1    6.49    0.75
   0  -6   1    7.59    0.64
   0  -6  -1    8.74    1.57
   0   6   1    7.37    0.99
   0   6  -1    8.50    1.07
   0   6   1    5.68    1.17
   0   6  -1    5.77    1.11
  -2  -6  -1    2.22    0.84
   2  -6   1    0.04    0.41
   2  -6   1    1.82    0.49
  -2   6  -1    1.05    0.63
   2   6   1    0.56    0.53
   2   6   1    1.66    0.75
  -2   6  -1    1.23    0.48
  -4  -6  -1    8.59    0.96
   4  -6   1    8.24    1.57
   4  -6   1   10.07    1.05
   4  -6   1    8.41    1.40
   4   6   1   10.79    1.46
  -4   6  -1    9.42    0.70
  -4   6  -1    9.86    1.31
   4   6   1    6.30    1.31
   6  -6   1    8.64    1.31
  -6  -6  -1    8.35    1.03
   6  -6   1   11.40    1.31
   6  -6   1   10.17    2.43
  -6   6  -1    9.15    1.46
   6   6   1    6.82    1.95
   6   6   1    8.85    2.76
   8  -6   1    1.35    0.90
  -8  -6  -1    2.94    0.87
   8   6   1    3.33    1.11
   8   6   1    3.17    0.98
  -8   6  -1    1.37    0.72
 -10  -6  -1    0.10    0.72
  10  -6   1   -0.28    0.53
  10  -6   1    0.19    0.69
  10   6   1    0.14    0.76
 -10   6  -1    1.93    0.80
  10   6   1   -0.12    0.43
  12  -6   1    1.37    0.88
 -12  -6  -1   -0.23    0.67
 -12   6  -1   -0.40    0.63
  12   6   1    1.34    0.78
  12   6   1    0.42    0.70
  14  -6   1   -0.06    1.30
 -14  -6  -1    0.54    0.93
  14   6   1    0.07    0.77
 -14   6  -1    0.91    1.07
  14   6   1    1.71    1.04
  16  -6   1    0.13    1.18
 -16  -6  -1   -0.59    1.07
  16   6   1   -1.02    1.05
 -16   6  -1   -1.73    1.02
  16   6   1    0.84    1.06
 -15  -7   1    0.32    1.00
  15  -7  -1    0.64    1.24
  15   7  -1    1.04    1.41
  15   7  -1    0.61    1.25
 -13  -7   1    3.38    1.18
  13  -7  -1    0.89    1.00
  13   7  -1    2.07    1.20
  13   7  -1    2.91    1.58
 -11  -7   1    4.83    1.16
  11  -7  -1    6.09    1.83
  11   7  -1    6.74    1.62
  11   7  -1    7.33    1.87
   9  -7  -1   11.97    2.25
  -9  -7   1   10.30    1.63
   9   7  -1   10.27    2.25
   9   7  -1   10.22    2.16
  -7  -7   1   16.32    1.46
   7  -7  -1   18.59    2.22
   7   7  -1   22.68    2.48
   7   7  -1   21.14    2.41
  -5  -7   1   37.26    1.86
  -5  -7   1   40.94    2.02
   5  -7  -1   35.39    2.37
   5  -7  -1   40.54    3.17
   5   7  -1   39.23    3.16
  -5   7   1   37.55    2.90
   5   7  -1   43.78    3.16
  -3  -7   1   30.30    1.29
  -3  -7   1   32.44    2.91
  -3  -7   1   30.59    2.12
   3  -7  -1   28.42    2.60
  -3  -7   1   30.76    1.24
   3  -7  -1   31.99    1.94
   3   7  -1   32.60    2.56
   3   7  -1   32.98    2.77
  -3   7   1   31.32    2.64
  -3   7   1   30.46    1.73
   1  -7  -1    6.86    0.93
  -1  -7   1    6.89    1.51
   1  -7  -1    5.77    1.38
  -1  -7   1    5.82    0.47
   1   7  -1    7.30    1.30
  -1   7   1    6.77    1.19
   1   7  -1    3.88    1.54
  -1   7   1    4.51    1.12
   1  -7   1    8.95    1.61
  -1  -7  -1    8.24    0.81
  -1  -7  -1    9.74    1.77
  -1   7  -1    9.49    1.68
   1   7   1    6.33    1.34
   1   7   1    9.02    1.50
  -1   7  -1    5.86    1.07
   3  -7   1    0.40    0.56
  -3  -7  -1    0.34    0.50
  -3  -7  -1    1.05    0.49
   3  -7   1   -0.25    0.32
   3   7   1    0.88    0.62
  -3   7  -1    0.92    0.37
   3   7   1    0.93    0.73
  -3   7  -1   -0.11    0.47
  -5  -7  -1   28.61    1.73
   5  -7   1   26.46    1.98
   5  -7   1   27.03    2.67
   5   7   1   26.94    2.50
   5   7   1   27.24    2.68
  -5   7  -1   29.37    2.44
  -7  -7  -1   72.79    3.44
   7  -7   1   68.15    4.46
  -7  -7  -1   68.52    2.21
   7   7   1   76.75    4.68
  -7   7  -1   73.92    3.95
   7   7   1   63.00    4.30
  -9  -7  -1   66.11    3.65
   9  -7   1   64.03    4.50
   9   7   1   58.01    4.25
   9   7   1   67.68    4.66
 -11  -7  -1   30.96    2.72
  11  -7   1   28.40    3.24
  11  -7   1   19.69    3.25
  11   7   1   32.68    3.18
 -11   7  -1   34.64    2.90
  11   7   1   30.49    3.33
 -13  -7  -1    9.80    1.97
  13  -7   1    8.99    2.45
  13   7   1    6.90    1.83
  13   7   1    9.73    2.67
 -13   7  -1    7.15    1.67
  15  -7   1    8.86    2.11
 -15  -7  -1    6.31    1.94
  15   7   1    9.00    2.48
  15   7   1   11.13    2.68
 -15   7  -1    9.89    2.62
 -14  -8   1   -2.56    1.11
  14  -8  -1    2.87    1.49
  14   8  -1    1.29    1.32
  14   8  -1   -1.47    0.94
  12  -8  -1    4.40    1.58
 -12  -8   1    3.43    1.13
  12   8  -1    3.52    1.50
  12   8  -1    2.89    1.28
  10  -8  -1    4.77    1.67
 -10  -8   1    7.80    1.32
  10   8  -1    6.74    1.93
  10   8  -1    8.35    2.11
  -8  -8   1    1.29    0.71
   8  -8  -1    2.55    1.16
   8   8  -1    2.19    1.05
   8   8  -1    3.57    1.29
   6  -8  -1    6.40    1.54
  -6  -8   1    6.28    0.89
  -6  -8   1    6.70    0.81
  -6  -8   1    6.53    0.81
   6   8  -1    5.57    1.47
   6   8  -1    5.30    1.41
  -6   8   1    8.76    1.81
  -4  -8   1    1.25    0.55
   4  -8  -1    0.58    0.61
   4  -8  -1    1.02    0.98
   4   8  -1    2.36    1.17
   4   8  -1    2.12    0.87
  -4   8   1    2.62    0.58
  -4   8   1    0.56    0.70
  -2  -8   1   13.88    2.45
   2  -8  -1   12.66    2.13
   2  -8  -1   10.01    1.16
   2   8  -1   12.12    1.63
  -2   8   1   12.85    1.32
   2   8  -1   11.79    2.04
  -2   8   1   12.96    2.22
   0  -8   1    2.14    1.08
   0  -8  -1    0.94    0.69
   0  -8  -1    1.27    0.48
   0   8   1    2.74    1.12
   0   8   1    1.98    0.73
   0   8  -1    1.95    0.71
   0   8  -1    1.93    0.88
  -2  -8  -1    2.24    0.50
   2  -8   1    2.06    0.95
  -2  -8  -1    4.04    1.22
  -2  -8  -1    2.46    0.82
   2   8   1    1.37    0.81
  -2   8  -1    2.74    0.68
   2   8   1    1.86    0.93
  -2   8  -1    2.17    0.91
   4  -8   1    0.36    0.52
  -4  -8  -1   -0.06    0.35
   4   8   1    0.24    0.61
   4   8   1    0.57    0.55
  -4   8  -1    0.11    0.38
  -4   8  -1   -0.16    0.60
  -6  -8  -1   -0.35    0.47
   6  -8   1    0.37    0.57
  -6  -8  -1    0.52    0.42
  -6   8  -1   -0.86    0.44
   6   8   1    1.26    0.79
   8  -8   1    5.30    1.51
  -8  -8  -1    4.41    1.01
   8   8   1    5.57    1.59
   8   8   1    5.66    1.44
  10  -8   1    2.18    1.18
 -10  -8  -1    2.26    0.95
  10   8   1    1.41    1.23
  10   8   1    1.37    1.06
  12  -8   1   -2.58    1.84
 -12  -8  -1   -1.11    0.89
  12   8   1    3.12    1.38
  12   8   1    2.23    1.22
 -14  -8  -1    0.13    1.41
  14  -8   1    2.17    1.41
  14   8   1    1.12    1.40
  14   8   1    3.49    1.96
  13  -9  -1    9.23    2.43
 -13  -9   1   10.43    1.98
  13   9  -1   16.30    3.24
  13   9  -1   13.78    2.80
 -11  -9   1    2.50    1.18
  11  -9  -1    2.18    1.37
  11   9  -1    2.22    1.63
  11   9  -1    5.58    2.05
  -9  -9   1   16.35    1.52
   9  -9  -1   13.70    2.59
   9   9  -1   14.61    2.81
   9   9  -1   14.29    2.83
   7  -9  -1    9.82    2.08
   7   9  -1    6.97    1.72
   7   9  -1   10.13    2.29
   5  -9  -1   14.87    2.61
  -5  -9   1   12.66    1.73
  -5  -9   1   12.02    1.37
  -5   9   1   14.38    2.53
   5   9  -1   12.68    2.13
   5   9  -1   13.50    2.63
  -3  -9   1   11.67    1.54
  -3  -9   1   10.51    2.32
   3  -9  -1   10.87    2.03
   3  -9  -1    9.10    1.26
  -3   9   1   12.54    1.32
   3   9  -1   10.69    1.93
   3   9  -1   12.02    2.47
  -3   9   1   17.97    2.92
   1  -9  -1   16.83    2.83
   1  -9  -1   12.91    1.17
  -1  -9   1   13.99    2.60
   1   9  -1   13.21    2.35
   1   9  -1   12.85    1.70
  -1   9   1   12.43    1.53
  -1   9   1   17.39    2.91
  -1  -9  -1   34.46    3.43
  -1  -9  -1   40.01    3.09
   1  -9   1   33.60    3.41
   1   9   1   35.73    3.47
   1   9   1   35.40    2.75
  -1   9  -1   34.52    2.45
  -1   9  -1   38.61    3.43
   3  -9   1   44.47    3.81
  -3  -9  -1   40.03    2.80
   3   9   1   44.97    3.94
   3   9   1   41.66    3.24
  -3   9  -1   39.56    2.26
  -3   9  -1   42.56    3.52
   5  -9   1    5.88    1.61
  -5  -9  -1    2.68    0.75
  -5  -9  -1    2.85    0.72
  -5  -9  -1    0.88    0.85
   5   9   1    2.25    1.22
  -5   9  -1    1.77    1.01
   5   9   1    1.25    0.97
  -7  -9  -1   49.17    2.48
   7  -9   1   48.95    4.19
   7   9   1   49.45    4.15
   7   9   1   54.45    4.49
   9  -9   1   23.59    3.23
  -9  -9  -1   25.26    2.12
   9   9   1   26.57    3.25
   9   9   1   27.36    3.43
  11  -9   1   12.78    2.74
 -11  -9  -1   14.49    2.09
  11   9   1    7.97    2.15
  11   9   1   10.44    2.74
 -13  -9  -1    5.98    1.82
  13  -9   1    9.75    2.60
  13   9   1    8.30    2.73
  13   9   1   10.42    2.54
  10 -10  -1    1.65    1.20
  10  10  -1    1.33    1.70
  10  10  -1   -0.39    1.58
   8 -10  -1    1.41    1.13
   8  10  -1    0.33    1.27
   8  10  -1    1.64    1.41
  -6 -10   1    0.37    0.68
   6 -10  -1    0.68    1.17
   6  10  -1    0.57    1.18
   6  10  -1    1.08    1.32
   4 -10  -1   -0.57    0.68
  -4 -10   1    0.65    0.72
   4  10  -1   -0.57    0.74
  -4  10   1    1.11    0.68
   4  10  -1    1.34    1.15
  -4  10   1   -0.64    0.83
   2 -10  -1    1.27    1.04
  -2 -10   1    0.32    0.87
  -2 -10   1    0.03    0.61
  -2  10   1    0.75    0.61
   2  10  -1   -0.75    0.63
  -2  10   1   -0.13    0.98
   2  10  -1   -1.69    0.76
   0 -10   1    3.01    1.41
   0 -10  -1    4.62    1.59
   0 -10  -1    5.09    1.44
   0  10   1    3.71    1.51
   0  10  -1    4.27    1.27
   0  10  -1    6.03    2.03
   0  10   1    4.84    1.27
  -2 -10  -1    2.81    1.55
  -2 -10  -1    2.13    1.10
   2 -10   1    3.75    1.31
  -2  10  -1    0.70    0.69
   2  10   1    2.35    1.32
   2  10   1    2.13    1.05
  -2  10  -1    3.95    1.46
   4 -10   1    0.22    0.83
  -4 -10  -1   -0.92    0.62
   4  10   1    0.26    1.22
  -4  10  -1    0.96    0.64
  -4  10  -1    0.45    0.85
   4  10   1    0.41    0.86
  -6 -10  -1   -0.57    0.66
   6  10   1   -0.61    0.98
  -6  10  -1    1.75    1.15
   6  10   1    0.93    0.92
   8 -10   1    6.86    2.12
   8  10   1    4.79    1.88
   8  10   1    6.23    1.90
  10 -10   1    2.80    1.43
  10  10   1    2.80    1.66
  10  10   1    3.07    1.69
   7 -11  -1   -0.30    0.98
   7  11  -1    2.47    1.49
   7  11  -1   -0.61    1.62
  -5 -11   1   -0.28    1.58
   5 -11  -1    0.33    1.07
   5  11  -1    3.28    1.71
   3 -11  -1   15.76    3.05
  -3 -11   1   14.79    2.11
   3  11  -1   12.38    2.70
   3  11  -1   14.06    2.54
  -3  11   1   17.85    3.93
  -1 -11   1    6.22    2.05
  -1 -11   1    3.61    1.45
   1 -11  -1    4.46    1.56
   1 -11  -1    3.96    1.40
   1  11  -1    1.51    1.28
  -1  11   1    2.81    1.60
  -1  11   1    3.06    1.29
   1  11  -1    3.17    1.33
  -1 -11  -1   27.60    3.43
  -1 -11  -1   23.74    2.73
   1 -11   1   28.60    3.46
   1  11   1   18.55    2.49
  -1  11  -1   17.71    3.21
  -1  11  -1   23.46    2.31
   1  11   1   19.45    3.74
   3 -11   1   22.15    2.88
  -3 -11  -1   15.01    2.24
   3  11   1   11.20    2.31
   3  11   1   10.64    2.82
  -5 -11  -1   -0.47    1.00
   5 -11   1    6.06    1.72
   5  11   1    2.94    2.46
   5  11   1    5.40    2.16
  -5  11  -1    2.35    1.59
   7 -11   1    4.64    1.87
   7  11   1    6.77    1.92
   7  11   1    1.96    1.64
   2 -12  -1    1.73    1.39
   2 -12  -1    2.90    1.60
  -2 -12   1    3.09    1.64
  -2  12   1   -1.30    1.47
   2  12  -1   -0.84    1.52
   2  12  -1    1.70    1.88
   0 -12   1    0.57    1.21
   0 -12  -1   -0.10    2.18
   0 -12   1   -0.57    1.43
   0 -12  -1   -3.07    1.19
   0  12  -1    4.54    1.85
   0  12  -1    0.56    1.61
   0  12   1    0.30    1.70
   0  12   1    6.37    1.83
   2 -12   1    1.51    1.48
  -2 -12  -1    2.47    1.52
   2 -12   1    2.25    1.52
  -2  12  -1    2.57    1.65
   2  12   1   -1.73    1.38
  20   0  -2   11.30    2.76
  20   0  -2   11.00    1.94
 -20   0   2   14.88    3.20
 -18   0   2    5.94    2.21
  18   0  -2    9.44    2.39
  18   0  -2    7.20    1.67
 -16   0   2    4.28    1.75
  16   0  -2    7.48    1.57
 -14   0   2   46.88    3.87
  14   0  -2   44.98    2.06
  14   0  -2   46.52    2.98
  12   0  -2   64.98    3.28
  12   0  -2   63.72    3.31
  12   0  -2   66.82    2.65
 -12   0   2   67.13    4.26
 -10   0   2  125.28    5.50
  10   0  -2  126.85    4.59
  10   0  -2  123.18    3.95
  -8   0   2    0.98    0.53
   8   0  -2    0.92    0.51
   8   0  -2    0.66    0.28
   8   0  -2    1.06    0.39
   6   0  -2   76.57    2.81
  -6   0   2   75.01    3.21
   6   0  -2   75.01    2.59
   6   0  -2   77.38    3.20
  -4   0   2    2.52    0.51
   4   0  -2    2.42    0.49
  -2   0   2  409.45    9.11
   2   0  -2  412.65    9.12
   2   0   2  433.57    9.67
   2   0   2  443.51    9.62
   2   0   2  437.63    9.21
  -2   0  -2  447.95    9.61
  -2   0  -2  447.16    9.19
  -2   0  -2  434.09    9.69
   4   0   2  340.31    8.11
  -4   0  -2  355.02    7.47
  -4   0  -2  343.07    8.15
   4   0   2  343.47    8.24
   4   0   2  346.03    7.42
   6   0   2    1.41    0.45
   6   0   2    0.97    0.35
  -6   0  -2    1.05    0.36
  -6   0  -2    1.49    0.56
   6   0   2    1.59    0.26
  -8   0  -2   27.13    2.16
   8   0   2   28.78    1.79
   8   0   2   27.23    1.12
  -8   0  -2   28.48    1.83
   8   0   2   26.95    1.72
  10   0   2  112.54    3.07
  10   0   2  107.25    4.27
 -10   0  -2  115.17    5.32
  10   0   2  113.09    4.64
  12   0   2    0.92    0.55
 -12   0  -2   -0.26    0.41
  12   0   2    0.39    0.20
  14   0   2   22.33    2.13
 -14   0  -2   25.67    3.03
  16   0   2   37.20    2.98
 -16   0  -2   38.50    3.86
  18   0   2    6.37    2.05
  18   0   2   13.51    2.23
 -18   0  -2    9.52    2.46
  20   0   2   17.10    3.39
 -20   0  -2   19.88    4.00
  20   0   2   21.89    2.95
 -19  -1   2    1.64    1.46
  19  -1  -2   -0.15    1.05
  19  -1  -2    1.54    1.51
 -19   1   2   -0.29    1.13
  17  -1  -2    1.41    1.12
 -17  -1   2    0.73    1.22
  17   1  -2    0.68    0.83
 -17   1   2    0.87    0.81
  17   1  -2    0.05    0.48
 -15  -1   2   -0.35    0.62
  15  -1  -2   -0.41    0.47
 -15   1   2    1.71    0.93
  15   1  -2    0.47    0.72
  15   1  -2   -0.46    0.58
  15   1  -2    0.14    0.35
  13  -1  -2   -0.44    0.51
 -13  -1   2    0.31    0.73
  13  -1  -2    0.33    0.46
  13   1  -2   -0.05    0.36
  13   1  -2    0.02    0.57
 -13   1   2    0.39    0.74
  13   1  -2    1.01    0.41
  11  -1  -2    0.67    0.43
 -11  -1   2    1.26    0.76
  11  -1  -2    0.37    0.30
  11   1  -2    0.75    0.42
  11   1  -2    0.63    0.48
 -11   1   2   -0.13    0.54
  11   1  -2    1.98    0.56
  -9  -1   2   20.22    1.89
   9  -1  -2   12.66    1.49
   9  -1  -2   12.54    1.08
   9   1  -2   14.20    1.18
   9   1  -2   14.14    1.10
   9   1  -2   16.38    1.51
  -9   1   2   16.67    1.77
   7  -1  -2   11.15    1.23
   7  -1  -2   12.94    0.91
  -7  -1   2   12.68    1.31
   7   1  -2   13.41    1.23
   7   1  -2   11.32    0.98
   7   1  -2   13.27    1.06
  -7   1   2   11.75    1.29
  -5  -1   2    9.48    0.95
   5  -1  -2   11.13    0.70
   5  -1  -2    9.34    0.95
   5  -1  -2   11.18    1.06
   5   1  -2    9.44    0.93
   5   1  -2    9.95    0.94
  -5   1   2    9.91    1.00
   5   1  -2    9.88    0.85
  -3  -1   2  113.69    3.35
   3  -1  -2  112.49    3.40
  -3  -1   2  107.49    3.16
   3  -1  -2  111.29    3.27
  -3   1   2  107.65    3.38
   3   1  -2  112.03    2.47
   3   1  -2  110.99    3.26
   3   1  -2  112.44    3.18
  -1  -1   2    2.45    0.29
  -1  -1   2    2.54    0.33
   1  -1  -2    2.40    0.29
   1  -1  -2    2.44    0.28
   1  -1  -2    2.79    0.23
  -1  -1   2    2.42    0.21
  -1  -1   2    2.96    0.20
   1   1  -2    2.56    0.22
  -1   1   2    2.41    0.23
   1   1  -2    2.80    0.34
   1   1  -2    2.54    0.19
   1   1  -2    2.75    0.29
  -1   1   2    2.21    0.27
  -1   1   2    2.54    0.32
  -1  -1  -2  262.08    5.99
   1  -1   2  259.42    6.14
  -1  -1  -2  260.51    6.03
   1  -1   2  259.74    5.76
  -1  -1  -2  251.47    5.82
  -1   1  -2  261.20    6.17
  -1   1  -2  256.18    5.73
   1   1   2  259.84    6.01
   1   1   2  261.77    6.04
  -3  -1  -2   29.79    1.24
   3  -1   2   29.85    1.09
   3  -1   2   31.56    1.66
  -3  -1  -2   29.31    1.16
  -3  -1  -2   28.27    1.40
  -3   1  -2   28.91    1.43
  -3   1  -2   27.37    1.03
   3   1   2   28.27    1.22
   3   1   2   29.14    1.53
   3   1   2   28.87    1.13
   5  -1   2   34.82    1.45
  -5  -1  -2   34.07    1.63
  -5  -1  -2   39.49    1.95
   5   1   2   37.28    1.90
  -5   1  -2   39.43    1.52
   5   1   2   37.00    1.88
   5   1   2   35.94    1.52
  -5   1  -2   35.03    1.99
  -7  -1  -2   44.81    2.43
  -7  -1  -2   42.31    2.56
   7  -1   2   46.29    1.97
   7  -1   2   45.40    2.42
  -7  -1  -2   45.48    1.97
  -7   1  -2   47.20    2.70
   7   1   2   44.05    2.36
   7   1   2   45.61    1.87
   7   1   2   46.38    2.03
  -7   1  -2   47.68    2.06
   9  -1   2    6.68    1.15
  -9  -1  -2    4.33    1.15
   9  -1   2    5.91    0.80
   9   1   2    4.67    0.94
  -9   1  -2    3.97    1.12
   9   1   2    5.74    0.77
   9   1   2    4.25    0.67
  11  -1   2    3.11    0.77
 -11  -1  -2    1.38    0.73
 -11   1  -2    1.35    0.88
  11   1   2    2.00    0.66
  11   1   2    2.06    0.51
  11   1   2    1.45    0.62
  13  -1   2   14.40    2.71
 -13  -1  -2   10.06    2.13
  13  -1   2   11.03    1.31
  13   1   2    9.24    1.42
  13   1   2   11.03    0.95
  13   1   2   10.31    1.75
 -13   1  -2   10.12    2.19
  15  -1   2   -0.23    0.73
 -15  -1  -2    0.28    0.81
  15  -1   2    0.47    0.65
  15   1   2    0.61    0.43
  15   1   2   -0.11    0.60
 -15   1  -2   -0.46    0.75
 -17  -1  -2   -0.38    0.93
  17  -1   2    1.06    0.84
  17  -1   2   -0.75    0.91
 -17   1  -2   -0.66    0.85
  17   1   2   -0.14    0.70
  19  -1   2    3.72    1.28
 -19  -1  -2    0.15    1.18
  19  -1   2   -0.14    1.51
 -19   1  -2   -1.29    1.16
  19   1   2    2.29    1.11
  20  -2  -2    8.18    2.42
 -20  -2   2    6.84    2.33
 -20   2   2    4.18    1.83
  20   2  -2    6.43    1.76
  18  -2  -2   13.56    1.67
 -18  -2   2   13.07    4.01
  18  -2  -2   15.36    2.88
  18   2  -2   17.91    1.63
  18   2  -2   19.39    3.16
 -18   2   2   13.13    2.94
  16  -2  -2   17.46    1.62
 -16  -2   2   15.91    2.93
  16  -2  -2   21.06    3.57
 -16   2   2   14.16    2.65
  16   2  -2   14.05    1.30
  16   2  -2   16.05    1.59
  16   2  -2   14.74    2.54
  14  -2  -2    0.14    0.48
 -14  -2   2    1.28    0.89
  14  -2  -2   -0.90    0.59
  14   2  -2    0.57    0.47
 -14   2   2    1.72    1.05
  14   2  -2    0.34    0.44
  14   2  -2   -0.40    0.43
 -12  -2   2   35.02    3.03
  12  -2  -2   33.13    1.36
  12  -2  -2   35.55    1.89
  12  -2  -2   35.02    1.39
  12  -2  -2   36.92    3.49
 -12   2   2   35.52    3.09
  12   2  -2   37.45    2.33
  12   2  -2   34.64    1.68
  12   2  -2   31.78    2.64
 -10  -2   2   22.43    2.15
  10  -2  -2   25.84    1.41
  10  -2  -2   27.41    1.36
  10  -2  -2   26.50    2.45
 -10   2   2   23.99    2.25
  10   2  -2   26.74    2.20
  10   2  -2   25.30    1.82
  -8  -2   2  175.62    6.09
   8  -2  -2  173.87    4.67
   8  -2  -2  167.23    6.11
   8  -2  -2  178.76    4.51
   8  -2  -2  172.38    6.24
  -8   2   2  168.92    6.17
   8   2  -2  180.11    5.60
   8   2  -2  174.55    4.21
   8   2  -2  171.70    6.01
   6  -2  -2  285.52    7.37
   6  -2  -2  292.74    8.23
  -6  -2   2  278.44    7.87
  -6  -2   2  295.29    7.98
   6  -2  -2  291.91    8.22
   6  -2  -2  296.46    6.46
   6   2  -2  296.83    8.27
  -6   2   2  288.94    8.22
   6   2  -2  292.19    7.77
  -4  -2   2  198.48    5.60
   4  -2  -2  190.18    5.54
   4  -2  -2  191.93    5.56
  -4   2   2  197.02    5.56
   4   2  -2  203.22    5.85
   4   2  -2  192.55    5.54
   4   2  -2  188.97    5.45
  -4   2   2  196.48    5.71
   2  -2  -2   81.99    3.00
   2  -2  -2   89.60    2.21
   2  -2  -2   83.61    2.86
  -2  -2   2   93.04    3.04
  -2  -2   2   88.36    2.95
  -2  -2   2   92.17    2.36
   2   2  -2   90.96    2.91
  -2   2   2   88.35    2.94
   2   2  -2   86.17    2.92
  -2   2   2   91.18    2.24
  -2   2   2   88.09    2.84
   0  -2   2   96.07    3.13
   0  -2  -2   97.65    2.96
   0  -2  -2  100.47    3.00
   0  -2   2   94.51    3.45
   0  -2  -2  100.72    2.79
   0   2   2   78.64    3.29
   0   2  -2  100.33    2.97
   0   2   2   93.11    2.74
   0   2  -2   96.45    3.05
   0   2   2   96.14    2.93
  -2  -2  -2  108.59    2.97
   2  -2   2  109.33    2.98
   2  -2   2  106.83    3.54
  -2  -2  -2  110.27    3.36
   2  -2   2  109.04    3.05
  -2  -2  -2  106.69    3.40
  -2   2  -2  109.83    2.99
   2   2   2  107.45    3.36
  -2   2  -2  109.27    3.08
  -2   2  -2  109.43    3.62
   2   2   2  107.78    3.40
   2   2   2  101.71    3.36
  -4  -2  -2  125.45    3.91
  -4  -2  -2  127.90    4.24
  -4  -2  -2  127.12    3.36
   4  -2   2  127.24    3.16
   4  -2   2  122.96    4.37
  -4   2  -2  127.64    3.21
  -4   2  -2  124.24    4.05
   4   2   2  132.94    4.25
   4   2   2  118.65    3.86
  -4   2  -2  127.88    3.05
  -4   2  -2  127.75    4.47
   4   2   2  128.10    3.36
  -6  -2  -2   37.99    2.27
  -6  -2  -2   38.84    1.98
   6  -2   2   39.15    2.48
  -6  -2  -2   39.17    1.61
   6  -2   2   35.73    1.42
  -6   2  -2   41.27    2.34
   6   2   2   36.76    1.53
   6   2   2   39.11    2.25
   6   2   2   37.18    1.89
  -6   2  -2   37.98    1.44
   8  -2   2  223.19    7.70
  -8  -2  -2  204.34    7.12
  -8  -2  -2  210.92    6.32
   8  -2   2  226.45    5.70
   8   2   2  209.65    6.16
   8   2   2  216.36    5.67
  -8   2  -2  211.36    7.28
   8   2   2  217.85    7.00
  10  -2   2   91.98    3.26
 -10  -2  -2   92.43    3.80
  10  -2   2   92.01    4.96
 -10  -2  -2   88.44    4.62
  10   2   2   86.99    4.24
  10   2   2   88.23    3.49
  10   2   2   90.45    3.24
 -10   2  -2   94.32    4.79
  12  -2   2   16.55    1.41
 -12  -2  -2   17.40    2.23
  12  -2   2   17.69    2.38
  12   2   2   18.25    1.47
  12   2   2   16.32    1.34
  12   2   2   16.93    3.28
 -12   2  -2   18.79    2.34
  14  -2   2   34.85    3.57
  14  -2   2   33.95    2.21
 -14  -2  -2   32.56    3.35
  14   2   2   29.98    1.95
 -14   2  -2   33.69    3.35
  14   2   2   26.78    1.98
  14   2   2   28.51    2.67
  16  -2   2    9.74    2.44
 -16  -2  -2    9.35    2.40
  16  -2   2   14.66    1.50
 -16   2  -2   11.42    2.51
  16   2   2   11.42    1.24
  16   2   2    9.07    1.87
  18  -2   2   11.77    1.66
  18  -2   2    7.54    2.53
 -18  -2  -2   10.55    2.78
  18   2   2   10.79    2.20
 -18   2  -2   12.47    2.90
 -19  -3   2   -0.30    1.08
  19  -3  -2   -0.84    1.23
  19   3  -2   -1.93    0.96
 -19   3   2   -0.02    1.32
  19   3  -2   -0.14    1.07
 -17  -3   2    0.00    1.16
  17  -3  -2   -0.01    1.17
  17   3  -2    0.06    0.86
  17   3  -2    5.19    1.77
 -17   3   2    3.91    1.76
  15  -3  -2   10.85    2.53
 -15  -3   2    7.75    1.95
 -15   3   2   12.28    2.54
  15   3  -2    8.50    1.84
  15   3  -2    6.62    1.32
  13  -3  -2    0.96    0.41
  13  -3  -2    0.41    0.79
 -13  -3   2    0.89    0.75
  13   3  -2    1.92    0.79
 -13   3   2    0.73    0.86
  13   3  -2    1.05    0.81
  11  -3  -2    6.39    0.94
  11  -3  -2    5.32    0.45
 -11  -3   2    5.56    1.33
  11  -3  -2    4.23    1.32
 -11   3   2    5.46    1.42
  11   3  -2    4.30    0.97
   9  -3  -2    2.68    0.51
   9  -3  -2    2.11    0.80
  -9  -3   2    1.53    0.74
  -9  -3   2    1.16    0.77
   9   3  -2    2.11    0.79
  -9   3   2    2.12    0.88
   9   3  -2    3.34    0.89
   7  -3  -2    0.74    0.31
   7  -3  -2    0.21    0.53
   7  -3  -2    0.58    0.54
  -7  -3   2    0.75    0.41
   7   3  -2    0.63    0.46
  -7   3   2    0.26    0.39
   7   3  -2    0.14    0.29
   7   3  -2    0.53    0.40
   5  -3  -2   14.67    1.40
   5  -3  -2   16.73    1.11
   5  -3  -2   16.64    1.40
  -5  -3   2   15.17    1.35
  -5  -3   2   16.42    1.20
   5   3  -2   16.02    1.38
   5   3  -2   16.11    1.49
  -5   3   2   16.76    1.37
  -5   3   2   18.44    1.60
   5   3  -2   16.95    1.41
  -3  -3   2   16.41    1.36
  -3  -3   2   17.23    1.34
  -3  -3   2   17.64    0.94
   3  -3  -2   17.82    1.34
   3  -3  -2   17.35    1.16
   3  -3  -2   18.13    1.21
  -3   3   2   17.96    0.72
  -3   3   2   17.31    1.38
  -3   3   2   16.78    1.22
   3   3  -2   18.55    1.39
   3   3  -2   16.70    1.28
  -1  -3   2    0.11    0.22
   1  -3  -2    0.22    0.18
  -1  -3   2    0.12    0.17
   1  -3  -2    0.11    0.16
   1  -3  -2   -0.10    0.17
   1  -3  -2   -0.08    0.17
  -1   3   2   -0.18    0.16
  -1   3   2   -0.02    0.10
   1   3  -2   -0.02    0.19
   1   3  -2    0.32    0.27
  -1   3   2    0.23    0.20
   1  -3   2   53.04    2.19
   1  -3   2   57.94    2.52
  -1  -3  -2   51.40    2.37
   1  -3   2   54.71    1.67
  -1  -3  -2   54.52    2.26
  -1  -3  -2   54.55    2.36
  -1   3  -2   52.88    2.20
   1   3   2   53.05    2.31
  -1   3  -2   50.02    2.42
   1   3   2   51.79    2.20
   3  -3   2    0.37    0.25
  -3  -3  -2    0.31    0.32
  -3  -3  -2    0.63    0.23
   3  -3   2    0.57    0.42
  -3  -3  -2    1.41    0.45
   3  -3   2    0.52    0.27
   3   3   2    0.54    0.33
  -3   3  -2    0.56    0.45
   3   3   2    1.08    0.45
   3   3   2    0.38    0.29
  -3   3  -2    0.49    0.29
  -3   3  -2    0.65    0.29
   5  -3   2    9.72    1.03
  -5  -3  -2    7.64    1.03
   5  -3   2    9.89    1.24
  -5  -3  -2   10.79    1.04
  -5  -3  -2   11.08    0.72
   5   3   2    8.75    1.00
  -5   3  -2    9.34    0.76
  -5   3  -2    9.84    1.56
   5   3   2   10.19    1.13
   5   3   2    9.54    1.09
  -5   3  -2   10.14    1.08
   7  -3   2    1.11    0.66
  -7  -3  -2    2.28    0.62
   7  -3   2    2.39    0.39
  -7   3  -2    2.28    0.72
   7   3   2    3.15    0.86
   7   3   2    2.00    0.57
   7   3   2    2.00    0.39
   9  -3   2   37.57    3.01
   9  -3   2   35.04    1.39
  -9  -3  -2   38.83    2.77
  -9  -3  -2   35.23    2.37
   9   3   2   40.06    1.78
  -9   3  -2   33.87    2.65
   9   3   2   40.94    2.39
   9   3   2   36.30    2.68
 -11  -3  -2    1.99    1.07
  11  -3   2    3.20    1.15
 -11  -3  -2    1.78    0.79
  11   3   2    2.15    0.46
  11   3   2    2.74    0.81
  11   3   2    2.38    0.92
 -11   3  -2    1.30    0.81
  13  -3   2    0.04    0.36
  13  -3   2    0.08    0.70
 -13  -3  -2    0.28    0.78
  13   3   2   -0.52    0.61
  13   3   2    0.55    0.51
  13   3   2    0.81    0.40
 -13   3  -2    0.12    0.70
  15  -3   2    1.81    1.36
 -15  -3  -2    2.75    1.57
  15  -3   2    1.52    0.61
  15   3   2    2.91    0.58
  15   3   2    1.05    0.72
 -15   3  -2    1.07    1.04
  15   3   2    1.34    0.86
  17  -3   2    0.41    1.02
  17   3   2    0.71    0.85
  17   3   2   -0.77    1.00
 -17   3  -2    2.59    2.06
  19  -3   2   -1.80    1.25
 -19  -3  -2    1.75    1.51
 -19   3  -2    0.07    1.68
  19   3   2    1.78    1.77
  18  -4  -2   11.00    2.83
 -18  -4   2    7.05    2.20
  18   4  -2    8.30    1.74
 -18   4   2    5.93    2.13
  18   4  -2    7.54    2.03
 -16  -4   2   30.52    3.42
  16  -4  -2   32.73    3.68
  16   4  -2   34.49    3.55
 -16   4   2   27.61    3.34
  16   4  -2   31.04    2.78
  14  -4  -2    5.31    1.53
 -14  -4   2    6.23    1.55
  14   4  -2    4.42    1.21
  14   4  -2    7.31    1.86
 -14   4   2    5.47    1.92
  12  -4  -2   65.16    4.39
 -12  -4   2   62.52    4.03
  12   4  -2   58.81    3.59
 -12   4   2   64.14    4.22
  12   4  -2   58.71    4.08
 -10  -4   2   51.72    3.24
  10  -4  -2   50.51    2.16
  10  -4  -2   51.64    3.53
  10   4  -2   49.01    3.46
  10   4  -2   52.28    3.18
 -10   4   2   52.88    3.49
   8  -4  -2  108.52    3.72
   8  -4  -2  116.71    5.12
  -8  -4   2  111.15    4.52
   8   4  -2  112.67    5.11
  -8   4   2  117.11    4.94
   8   4  -2  107.42    4.69
  -6  -4   2  128.84    4.38
   6  -4  -2  133.23    5.16
   6  -4  -2  129.41    4.19
  -6  -4   2  126.36    5.06
   6   4  -2  124.95    4.91
  -6   4   2  120.62    4.67
   6   4  -2  122.18    4.92
  -6   4   2  128.04    5.33
   6   4  -2  124.28    5.11
  -4  -4   2   15.31    1.30
   4  -4  -2   16.49    1.32
  -4  -4   2   14.79    0.82
   4  -4  -2   14.91    1.21
  -4  -4   2   16.18    1.55
   4  -4  -2   14.15    1.42
  -4   4   2   13.83    1.26
  -4   4   2   16.00    0.62
   4   4  -2   15.44    1.41
   4   4  -2   14.70    1.43
  -4   4   2   13.36    1.48
   4   4  -2   14.49    1.44
   2  -4  -2    3.39    0.66
  -2  -4   2    2.53    0.69
   2  -4  -2    5.17    0.77
   2  -4  -2    2.43    0.64
  -2  -4   2    4.77    0.92
  -2   4   2    3.67    0.47
  -2   4   2    2.28    0.73
   2   4  -2    3.58    0.81
   2   4  -2    4.35    0.88
   2   4  -2    4.43    0.87
  -2   4   2    4.81    0.92
   0  -4   2   20.60    1.51
   0  -4   2   22.55    1.68
   0  -4   2   21.66    0.83
   0  -4  -2   23.30    1.65
   0  -4  -2   19.49    1.48
   0   4  -2   20.63    1.38
   0   4  -2   24.41    1.64
   0   4   2   20.55    1.56
   0   4  -2   21.01    1.63
   0   4   2   21.40    1.37
   0   4   2   21.01    1.59
  -2  -4  -2   67.27    3.04
   2  -4   2   60.71    3.04
  -2  -4  -2   65.75    2.62
  -2  -4  -2   66.65    3.18
   2  -4   2   61.47    2.65
   2   4   2   64.08    2.95
  -2   4  -2   67.22    2.34
  -2   4  -2   61.00    3.11
   2   4   2   59.53    2.93
   2   4   2   63.58    2.86
  -2   4  -2   62.38    2.72
   4  -4   2  145.92    4.50
   4  -4   2  144.01    5.34
   4  -4   2  137.97    4.33
  -4  -4  -2  132.74    4.98
   4   4   2  143.13    5.10
   4   4   2  136.61    5.04
  -4   4  -2  139.42    4.44
  -4   4  -2  144.74    3.43
  -4   4  -2  132.89    5.35
  -4   4  -2  139.47    3.48
  -4   4  -2  148.22    4.51
   4   4   2  140.15    5.09
  -6  -4  -2   49.27    2.81
  -6  -4  -2   47.31    1.78
   6  -4   2   47.73    2.03
   6  -4   2   50.12    3.12
   6   4   2   51.61    3.01
  -6   4  -2   48.62    2.17
  -6   4  -2   45.74    2.61
   6   4   2   48.89    2.79
   8  -4   2   63.57    2.24
  -8  -4  -2   62.27    3.43
   8  -4   2   62.28    3.85
   8   4   2   60.59    3.62
   8   4   2   64.79    3.37
  -8   4  -2   63.88    3.51
  10  -4   2    4.26    1.41
 -10  -4  -2    9.27    1.69
  10   4   2    7.80    1.73
 -10   4  -2    4.20    1.30
  10   4   2    5.47    1.17
  12  -4   2   33.58    3.30
 -12  -4  -2   29.75    2.88
  12   4   2   32.80    2.56
 -12   4  -2   28.32    2.91
  12   4   2   28.48    2.77
 -14  -4  -2   19.22    3.09
  14  -4   2   14.78    2.61
 -14   4  -2   20.48    3.24
  14   4   2   17.11    1.89
  14   4   2   20.12    2.51
 -16  -4  -2    0.14    0.93
  16   4   2    1.42    0.97
  16   4   2    0.62    0.81
 -16   4  -2   -0.25    1.11
 -18  -4  -2    7.74    1.97
  18  -4   2    8.94    2.39
  18   4   2    8.66    1.62
  18   4   2   10.73    2.35
 -18   4  -2    9.36    2.67
  17  -5  -2    4.95    1.94
 -17  -5   2    4.01    1.97
 -17   5   2    2.53    1.65
  17   5  -2    2.23    1.37
  17   5  -2    2.63    1.53
 -15  -5   2    1.01    1.03
  15  -5  -2    0.32    0.89
 -15   5   2    0.31    0.98
  15   5  -2   -0.86    0.80
  15   5  -2   -0.23    0.87
 -13  -5   2    1.49    0.97
  13  -5  -2   -0.39    0.74
  13   5  -2    1.86    0.97
 -13   5   2    1.76    0.99
  13   5  -2    0.24    0.63
  11  -5  -2    0.90    0.52
 -11  -5   2    2.54    0.93
  11  -5  -2    1.72    0.86
  11   5  -2    1.60    0.82
 -11   5   2    1.85    0.87
  11   5  -2    2.38    1.17
  -9  -5   2    4.14    1.01
   9  -5  -2    5.61    2.44
   9  -5  -2    3.16    0.77
   9   5  -2    3.49    1.11
  -9   5   2    3.24    1.12
   9   5  -2    2.23    1.01
  -7  -5   2    0.13    0.35
   7  -5  -2    0.82    0.41
   7  -5  -2    1.00    0.62
   7   5  -2   -0.56    0.27
  -7   5   2   -0.01    0.41
   7   5  -2    0.53    0.64
   5  -5  -2    9.81    1.67
   5  -5  -2    9.64    1.19
  -5  -5   2    9.02    0.64
   5  -5  -2   10.30    1.22
  -5  -5   2    8.75    0.88
   5   5  -2    6.01    1.18
  -5   5   2    8.24    1.28
   5   5  -2    7.94    1.42
   3  -5  -2    1.97    0.69
   3  -5  -2    2.53    0.63
  -3  -5   2    1.30    0.64
  -3  -5   2    1.91    0.39
   3  -5  -2    1.70    0.64
  -3   5   2    2.33    0.48
  -3   5   2    2.86    0.97
   3   5  -2    1.71    0.60
   3   5  -2    1.56    0.63
  -3   5   2    1.97    0.67
  -1  -5   2    1.21    0.59
   1  -5  -2    1.66    0.63
  -1  -5   2    0.73    0.55
  -1  -5   2    1.69    0.25
   1  -5  -2    1.75    0.48
   1  -5  -2    1.03    0.58
  -1   5   2    1.46    0.74
   1   5  -2    1.40    0.62
   1   5  -2    1.52    0.58
  -1   5   2    0.61    0.39
  -1   5   2    1.04    0.39
   1   5  -2    1.65    0.55
  -1  -5  -2    2.91    0.78
   1  -5   2    3.74    0.46
   1  -5   2    3.41    0.81
  -1  -5  -2    3.71    1.01
   1  -5   2    3.34    0.85
  -1   5  -2    5.17    1.05
  -1   5  -2    4.83    0.84
   1   5   2    3.89    0.86
  -1   5  -2    3.18    0.84
   1   5   2    3.28    0.80
   1   5   2    5.95    1.13
   3  -5   2    1.27    0.47
  -3  -5  -2    0.70    0.33
   3  -5   2    1.30    0.38
   3  -5   2    1.08    0.60
  -3  -5  -2    0.02    0.35
   3   5   2    0.84    0.50
  -3   5  -2    1.34    0.56
   3   5   2    1.02    0.53
   5  -5   2    1.05    0.52
   5  -5   2   -0.14    0.33
   5  -5   2    0.36    0.56
  -5  -5  -2    0.54    0.26
   5   5   2    0.32    0.41
  -5   5  -2    0.75    0.44
   5   5   2    0.68    0.57
  -5   5  -2   -0.06    0.37
   7  -5   2   17.43    1.34
   7  -5   2   17.52    2.10
  -7  -5  -2   16.53    0.92
   7   5   2   19.14    2.02
  -7   5  -2   15.24    1.60
   7   5   2   15.92    1.78
   9  -5   2    1.75    0.89
  -9  -5  -2    1.22    0.69
   9  -5   2    2.09    0.51
  -9   5  -2    2.15    0.83
   9   5   2    1.88    0.79
   9   5   2    1.27    0.74
  11  -5   2   -0.30    0.58
 -11  -5  -2   -0.01    0.71
 -11   5  -2    0.47    0.61
  11   5   2    0.12    0.66
  11   5   2    0.72    0.68
  13  -5   2    1.46    1.31
 -13  -5  -2    0.90    0.91
  13   5   2    0.75    0.78
  13   5   2    2.20    1.24
 -13   5  -2    2.16    0.94
 -15  -5  -2    2.47    1.28
  15  -5   2    3.10    1.23
  15   5   2    1.35    1.08
  15   5   2    2.59    1.14
 -15   5  -2    0.22    0.86
  17  -5   2   -0.18    1.29
 -17  -5  -2   -0.48    1.07
  17   5   2    0.82    1.41
  17   5   2    0.39    1.05
 -17   5  -2    1.05    1.21
 -16  -6   2   10.52    2.49
  16  -6  -2   16.44    3.30
  16   6  -2   13.40    3.02
  16   6  -2   13.08    2.32
 -16   6   2   13.09    2.47
 -14  -6   2   28.59    2.94
  14  -6  -2   23.54    3.16
  14   6  -2   22.14    2.92
  14   6  -2   23.84    2.76
 -14   6   2   27.51    2.93
  12  -6  -2   12.74    2.44
  12  -6  -2   12.36    1.27
 -12  -6   2   11.43    2.00
  12   6  -2   16.72    2.91
  12   6  -2   11.02    1.98
 -12   6   2   12.80    2.26
 -10  -6   2   26.76    2.29
  10  -6  -2   27.68    2.80
  10  -6  -2   24.65    1.91
  10   6  -2   28.85    2.88
  10   6  -2   26.41    2.64
 -10   6   2   29.45    2.54
  -8  -6   2    1.51    0.65
   8  -6  -2    0.61    0.59
   8   6  -2    0.44    0.73
   8   6  -2    0.32    0.36
   6  -6  -2   47.28    2.88
  -6  -6   2   50.78    2.36
  -6  -6   2   48.89    1.56
  -6  -6   2   47.42    1.54
   6  -6  -2   48.45    3.30
   6   6  -2   45.51    3.46
  -6   6   2   52.55    3.13
   6   6  -2   43.59    3.72
   4  -6  -2    0.38    0.46
  -4  -6   2    0.23    0.29
  -4  -6   2    0.42    0.27
   4  -6  -2    0.04    0.40
  -4  -6   2    0.31    0.41
  -4   6   2    0.78    0.32
  -4   6   2    0.87    0.59
   4   6  -2    0.26    0.45
   4   6  -2    0.41    0.45
   2  -6  -2   25.58    2.20
  -2  -6   2   27.68    2.40
   2  -6  -2   28.59    1.74
  -2   6   2   32.07    2.41
   2   6  -2   28.24    2.14
  -2   6   2   29.49    1.72
   2   6  -2   30.05    2.41
   0  -6  -2   81.34    4.17
   0  -6   2   89.99    4.36
   0  -6   2   83.24    2.23
   0  -6  -2   82.59    2.99
   0   6  -2   86.93    3.62
   0   6   2   87.64    3.63
   0   6  -2   77.73    3.96
   0   6   2   84.70    4.20
  -2  -6  -2   91.07    3.87
  -2  -6  -2   96.04    4.68
   2  -6   2   86.66    2.88
   2  -6   2   85.51    4.36
   2   6   2   91.94    4.12
  -2   6  -2   90.15    3.37
  -2   6  -2   95.98    4.28
   2   6   2   89.97    4.47
   4  -6   2   40.02    2.97
   4  -6   2   40.07    2.12
  -4  -6  -2   41.71    2.20
   4  -6   2   42.05    2.54
  -4   6  -2   42.13    2.64
   4   6   2   40.67    3.01
   4   6   2   43.17    2.91
  -4   6  -2   43.17    1.72
   6  -6   2   35.93    2.26
  -6  -6  -2   39.69    1.82
   6  -6   2   43.30    3.22
   6   6   2   39.86    3.48
  -6   6  -2   38.28    2.28
   6   6   2   36.34    4.29
  -6   6  -2   40.40    2.58
   8  -6   2    4.60    0.90
  -8  -6  -2    5.39    1.26
   8  -6   2    4.91    1.41
   8   6   2    4.05    1.13
  -8   6  -2    5.19    1.16
   8   6   2    4.85    1.30
  10  -6   2   10.06    1.15
  10  -6   2   17.13    2.82
 -10  -6  -2   12.37    2.01
  10   6   2    8.11    1.64
  10   6   2   11.69    2.15
 -10   6  -2   11.74    1.94
 -12  -6  -2   16.42    2.07
  12  -6   2   17.14    2.85
  12   6   2   16.77    2.19
  12   6   2   14.55    2.62
 -12   6  -2   17.23    2.80
 -14  -6  -2   16.99    2.79
  14  -6   2   13.34    2.91
 -14   6  -2   16.12    2.73
  14   6   2   14.16    2.67
  14   6   2   17.69    2.81
 -16  -6  -2    8.50    2.45
  16  -6   2   10.75    2.59
  16   6   2    6.65    1.85
 -16   6  -2    6.77    2.18
  16   6   2    5.80    1.65
 -15  -7   2    5.67    1.73
  15  -7  -2    4.14    1.44
  15   7  -2    2.67    1.67
  15   7  -2    9.98    2.77
  13  -7  -2   -0.06    0.71
 -13  -7   2   -0.25    0.84
  13   7  -2    1.76    1.21
  13   7  -2    0.42    0.93
 -11  -7   2    0.33    0.64
  11  -7  -2   -0.14    0.64
  11   7  -2    0.85    0.68
  11   7  -2    0.60    0.90
  -9  -7   2   11.98    1.41
   9  -7  -2   12.50    2.27
   9   7  -2    9.24    2.04
   9   7  -2    8.07    1.85
   7  -7  -2    0.71    0.78
  -7  -7   2    0.74    0.51
   7   7  -2    1.37    0.82
   7   7  -2    0.94    0.67
  -5  -7   2    0.59    0.40
   5  -7  -2   -0.28    0.40
   5  -7  -2   -0.94    0.70
  -5  -7   2    0.91    0.47
   5   7  -2    1.19    0.83
   5   7  -2    0.79    0.64
  -5   7   2    0.05    0.54
   3  -7  -2    2.46    0.81
  -3  -7   2    2.14    1.02
   3  -7  -2    1.60    0.66
  -3   7   2    2.51    0.60
  -3   7   2    1.36    0.74
   3   7  -2    2.65    0.92
   3   7  -2    2.49    0.82
   1  -7  -2    0.23    0.37
  -1  -7   2    0.67    0.58
   1  -7  -2    0.48    0.47
  -1   7   2    0.51    0.46
   1   7  -2    0.28    0.43
  -1   7   2   -0.02    0.34
   1   7  -2    1.01    0.87
   1  -7   2    7.13    1.50
  -1  -7  -2    7.80    1.51
  -1  -7  -2    8.74    0.90
   1   7   2    7.21    1.26
  -1   7  -2    9.17    1.06
   1   7   2    7.91    1.68
  -1   7  -2    8.90    1.55
  -3  -7  -2   24.78    1.94
   3  -7   2   37.17    2.92
  -3  -7  -2   27.24    2.74
   3   7   2   29.85    2.72
  -3   7  -2   30.09    1.72
  -3   7  -2   29.24    2.47
   3   7   2   28.43    2.39
   5  -7   2   -0.28    0.45
  -5  -7  -2    0.01    0.31
  -5   7  -2   -0.27    0.40
   5   7   2    0.83    0.51
   5   7   2    0.88    0.68
  -7  -7  -2    1.65    0.67
   7  -7   2    2.34    1.20
   7   7   2    1.07    0.87
  -7   7  -2    0.72    0.77
   7   7   2    0.53    0.79
   9  -7   2    5.38    1.09
   9  -7   2    7.75    2.04
  -9  -7  -2    5.84    1.31
   9   7   2    8.07    1.94
   9   7   2    7.17    1.72
  11  -7   2   -0.78    0.70
  11  -7   2    1.13    0.82
 -11  -7  -2   -0.82    0.66
  11   7   2   -0.67    0.60
 -11   7  -2    1.77    1.01
  11   7   2   -0.62    0.74
 -13  -7  -2    0.76    0.95
  13  -7   2    2.15    1.30
  13   7   2   -0.74    0.76
 -13   7  -2    0.63    0.82
  15  -7   2    2.05    1.37
 -15  -7  -2    1.58    1.48
  15   7   2   -0.08    1.20
 -15   7  -2   -0.99    1.52
  15   7   2    0.45    1.20
  14  -8  -2    5.66    1.86
 -14  -8   2    6.56    1.55
  14   8  -2    5.33    1.86
  14   8  -2    3.90    1.62
  12  -8  -2    8.94    2.18
 -12  -8   2   12.56    2.05
  12   8  -2   12.22    2.88
  12   8  -2   13.66    2.77
 -10  -8   2    9.05    1.39
  10  -8  -2    7.30    1.84
  10   8  -2    7.65    2.11
  10   8  -2    7.12    1.79
   8  -8  -2   31.56    3.15
  -8  -8   2   32.18    1.91
   8   8  -2   37.11    3.53
   8   8  -2   33.97    3.36
  -6  -8   2   30.59    1.33
   6  -8  -2   30.93    2.97
  -6  -8   2   29.97    1.52
  -6  -8   2   27.65    1.52
   6   8  -2   28.58    3.01
   6   8  -2   31.48    2.97
  -6   8   2   34.97    3.02
   4  -8  -2   33.40    2.98
  -4  -8   2   29.48    2.08
   4  -8  -2   28.22    2.18
  -4   8   2   32.76    1.75
  -4   8   2   30.27    2.91
   4   8  -2   31.77    3.06
   4   8  -2   35.55    2.94
   2  -8  -2   34.35    3.03
   2  -8  -2   32.43    1.98
  -2  -8   2   31.33    3.00
   2   8  -2   29.66    2.57
   2   8  -2   29.77    2.93
  -2   8   2   35.59    2.20
  -2   8   2   37.76    3.15
   0  -8  -2    9.49    1.09
   0  -8  -2   10.55    1.97
   0  -8   2   11.66    2.00
   0   8   2   12.10    1.50
   0   8   2   11.49    2.08
   0   8  -2   11.79    1.45
   0   8  -2   10.80    1.87
  -2  -8  -2    4.02    1.03
   2  -8   2    2.57    1.05
  -2  -8  -2    5.22    0.84
  -2  -8  -2    4.38    1.43
  -2   8  -2    3.92    0.85
   2   8   2    3.26    1.07
  -2   8  -2    5.78    1.53
   2   8   2    3.22    1.12
   4  -8   2   10.83    2.12
  -4  -8  -2   12.35    1.38
   4   8   2    8.53    1.85
   4   8   2   12.12    2.12
  -4   8  -2   10.96    1.88
  -4   8  -2   10.08    0.95
  -6  -8  -2   26.96    1.72
   6  -8   2   28.23    2.94
  -6  -8  -2   25.64    1.90
   6   8   2   28.37    2.79
  -6   8  -2   24.76    2.70
   6   8   2   27.42    2.94
   8  -8   2   40.41    3.74
  -8  -8  -2   41.38    2.67
   8   8   2   40.32    3.67
   8   8   2   39.49    3.64
 -10  -8  -2   12.48    3.16
  10  -8   2    8.86    2.03
  10   8   2   11.85    2.52
  10   8   2   13.19    2.57
 -12  -8  -2    3.43    1.50
  12  -8   2    6.72    2.08
  12   8   2    4.05    1.68
  12   8   2    2.47    1.37
  14  -8   2   13.12    2.72
 -14  -8  -2    5.21    1.81
  14   8   2    3.91    1.70
  14   8   2    7.44    2.28
  13  -9  -2    1.81    1.57
  13   9  -2    1.98    1.75
  13   9  -2    2.44    1.53
  11  -9  -2    6.73    2.01
  11   9  -2    7.80    2.34
  11   9  -2    5.70    1.73
  -9  -9   2   -0.71    0.56
   9  -9  -2    0.91    1.01
   9   9  -2    2.47    1.18
   9   9  -2    0.31    0.97
   7  -9  -2    0.83    0.82
   7   9  -2    0.31    0.92
   7   9  -2   -0.20    0.71
   5  -9  -2    0.74    0.82
  -5  -9   2    1.91    0.64
   5   9  -2    0.72    0.93
   5   9  -2    1.97    1.07
  -5   9   2   -0.31    0.86
  -3  -9   2    0.51    0.85
   3  -9  -2    2.21    1.02
   3  -9  -2    1.57    0.97
  -3  -9   2    0.95    0.59
   3   9  -2   -0.59    0.40
  -3   9   2    1.36    0.92
   3   9  -2   -0.06    0.56
  -3   9   2    0.68    0.62
   1  -9  -2    1.26    0.62
  -1  -9   2    1.07    0.94
  -1   9   2    0.55    0.71
  -1   9   2    1.15    1.05
   1   9  -2    1.26    0.75
   1   9  -2   -0.05    0.79
  -1  -9  -2    0.68    0.65
  -1  -9  -2    0.97    0.77
  -1  -9  -2    0.30    0.58
   1  -9   2    0.31    0.64
  -1   9  -2   -0.31    0.60
   1   9   2    0.07    0.56
  -1   9  -2    1.03    0.75
   1   9   2    0.30    0.65
  -3  -9  -2    0.59    0.58
  -3  -9  -2   -0.50    0.38
   3  -9   2    0.68    0.77
  -3   9  -2    1.01    0.59
  -3   9  -2    0.04    0.66
   3   9   2    0.64    0.98
   3   9   2    1.91    1.11
  -5  -9  -2    0.58    0.58
  -5  -9  -2    0.24    0.51
   5  -9   2    0.95    1.13
   5   9   2   -0.85    0.59
  -5   9  -2    1.57    0.85
   5   9   2    0.05    0.78
  -7  -9  -2    1.82    0.83
  -7  -9  -2    0.54    0.62
   7  -9   2    3.26    1.22
   7   9   2    0.59    0.94
  -7   9  -2    1.72    1.05
   7   9   2    0.95    1.08
  -9  -9  -2   -0.15    0.90
   9  -9   2    1.64    1.02
   9   9   2    0.23    1.09
   9   9   2    0.89    1.26
  11  -9   2    0.90    1.23
 -11  -9  -2    1.21    1.16
  11   9   2   -1.93    1.07
  11   9   2   -0.43    1.23
 -13  -9  -2    1.49    1.61
  13  -9   2    5.76    2.06
  13   9   2    3.05    1.47
  13   9   2    2.83    1.68
  10 -10  -2    9.89    2.31
  10  10  -2    8.03    2.28
  10  10  -2    9.61    2.32
   8 -10  -2   35.00    3.62
   8  10  -2   30.39    3.68
   8  10  -2   28.68    3.53
   6 -10  -2    7.23    2.04
   6  10  -2    8.65    1.89
   6  10  -2    6.84    2.14
  -4 -10   2    1.94    0.74
   4 -10  -2    1.03    1.06
   4  10  -2    0.99    1.03
  -4  10   2    0.21    0.63
   4  10  -2    1.89    1.25
  -4  10   2    3.81    1.66
   2 -10  -2   21.63    2.85
  -2 -10   2   22.18    2.35
  -2 -10   2   21.37    2.91
   2  10  -2   13.58    2.58
  -2  10   2   16.00    2.77
  -2  10   2   17.70    1.88
   2  10  -2   21.47    2.35
   0 -10  -2    6.66    1.79
   0 -10   2    5.32    1.67
   0 -10  -2    7.65    1.71
   0  10  -2    3.05    1.02
   0  10  -2    2.65    1.25
   0  10   2    3.24    1.11
   0  10   2    7.63    2.28
   2 -10   2    8.20    2.13
  -2 -10  -2    8.95    1.89
  -2  10  -2    8.34    1.42
   2  10   2    7.08    2.02
  -2  10  -2    4.07    1.35
   2  10   2    3.97    1.38
   4 -10   2   14.58    2.61
  -4 -10  -2   13.58    1.69
   4  10   2   16.40    2.66
   4  10   2    8.68    2.09
  -4  10  -2   13.71    2.49
   6 -10   2    3.56    1.53
  -6 -10  -2    4.84    1.00
  -6  10  -2    5.44    1.63
   6  10   2    4.56    1.60
   6  10   2    6.96    2.21
   8 -10   2   16.12    3.05
   8  10   2   15.50    3.12
   8  10   2   12.05    2.77
  10 -10   2    7.99    2.42
  10  10   2    5.92    1.81
  10  10   2    7.09    2.12
   7 -11  -2    0.19    1.12
   7  11  -2    4.25    1.55
   7  11  -2    2.83    1.79
   5 -11  -2    0.79    1.21
   5  11  -2    1.47    1.31
   3 -11  -2    0.68    1.28
  -3 -11   2    2.33    1.23
   3 -11  -2    2.29    1.15
   3  11  -2    4.80    1.69
  -3  11   2   -1.17    1.04
   3  11  -2    1.25    1.45
  -3  11   2    0.87    1.44
   1 -11  -2    5.00    1.85
   1 -11  -2    5.29    2.08
  -1 -11   2    5.89    2.02
  -1 -11   2    6.57    1.59
  -1  11   2    4.20    1.93
  -1  11   2    3.60    1.30
   1  11  -2    1.07    1.37
   1  11  -2    4.28    1.46
  -1 -11  -2   -0.74    1.10
   1 -11   2   -0.81    0.98
  -1 -11  -2   -0.22    0.95
   1  11   2    0.06    1.12
   1  11   2    1.23    1.61
  -1  11  -2    0.64    1.06
  -1  11  -2   -0.09    1.34
  -3 -11  -2    1.99    1.21
   3 -11   2    2.37    1.59
  -3  11  -2    2.45    1.84
  -3  11  -2   -1.16    1.18
   3  11   2    0.33    1.40
   3  11   2    1.99    1.72
  -5 -11  -2    0.30    1.01
   5 -11   2   -1.10    0.86
   5  11   2    0.49    1.31
  -5  11  -2    1.59    1.44
   5  11   2    0.72    1.66
   7 -11   2    1.04    1.26
   7  11   2    3.86    1.80
   7  11   2    1.11    1.35
   2 -12  -2    1.69    1.33
  -2 -12   2    0.09    1.42
   2 -12  -2    1.95    1.46
   2  12  -2    1.34    1.45
   2  12  -2    2.39    1.66
  -2  12   2    3.43    1.84
   0 -12   2    1.80    1.48
   0 -12   2    0.73    1.27
   0  12   2    3.16    1.60
   0  12   2    2.54    2.08
   0  12  -2    1.80    1.73
   0  12  -2    3.69    1.65
 -20   0   3    3.37    1.69
  20   0  -3   -0.85    1.21
  20   0  -3   -0.82    1.31
  18   0  -3   -0.87    0.68
  18   0  -3    0.16    1.06
  16   0  -3   -0.76    0.37
  16   0  -3    0.02    0.65
 -16   0   3    0.30    1.01
  14   0  -3   -0.14    0.33
  14   0  -3    0.17    0.60
 -14   0   3   -0.42    0.68
  12   0  -3   -0.31    0.46
 -12   0   3   -0.04    0.35
  12   0  -3   -0.41    0.27
  10   0  -3    0.27    0.32
  10   0  -3   -0.21    0.18
 -10   0   3    0.11    0.45
   8   0  -3    0.62    0.51
   8   0  -3    0.44    0.27
  -8   0   3   -0.09    0.23
   6   0  -3   -0.23    0.19
   6   0  -3   -0.01    0.14
   6   0  -3   -0.14    0.12
  -6   0   3    0.24    0.29
  -4   0   3    0.01    0.16
   4   0  -3   -0.29    0.16
   2   0  -3    0.11    0.09
   2   0  -3   -0.08    0.08
  -2   0   3   -0.17    0.08
   0   0  -3    0.01    0.05
   0   0   3    0.03    0.08
   0   0   3    0.06    0.07
   0   0  -3    0.07    0.08
   2   0   3    0.15    0.15
  -2   0  -3    0.00    0.11
  -2   0  -3    0.07    0.10
  -2   0  -3    0.00    0.07
   2   0   3    0.01    0.08
   4   0   3   -0.15    0.16
  -4   0  -3   -0.04    0.11
   4   0   3    0.19    0.17
  -4   0  -3    0.01    0.09
   4   0   3    0.02    0.08
  -6   0  -3    0.04    0.24
   6   0   3    0.11    0.10
  -6   0  -3   -0.08    0.16
   6   0   3   -0.04    0.22
  -6   0  -3   -0.11    0.09
   6   0   3    0.34    0.23
  -8   0  -3   -0.11    0.21
   8   0   3    0.15    0.22
  -8   0  -3   -0.44    0.26
   8   0   3    0.00    0.30
   8   0   3    0.09    0.13
 -10   0  -3    0.36    0.60
  10   0   3    0.37    0.17
  10   0   3   -0.33    0.33
  10   0   3    0.16    0.43
  12   0   3   -0.32    0.38
 -12   0  -3    0.42    0.63
  14   0   3   -0.17    0.44
 -14   0  -3   -0.93    0.42
 -16   0  -3   -0.19    0.79
  16   0   3   -0.18    0.76
  18   0   3   -0.03    0.96
 -18   0  -3   -0.96    1.10
 -20   0  -3   -0.65    1.46
 -19  -1   3    0.45    1.22
  19  -1  -3    7.43    1.49
  19  -1  -3    8.59    2.45
  19   1  -3    4.61    1.81
  19   1  -3    5.00    1.15
 -19   1   3    5.26    2.29
  17  -1  -3    0.88    0.90
 -17  -1   3    1.67    1.30
  17   1  -3    2.39    0.75
 -17   1   3    1.39    1.18
  17   1  -3    2.34    1.17
  15  -1  -3   18.12    3.14
  15  -1  -3   11.90    1.53
 -15  -1   3   17.78    3.06
  15   1  -3   12.09    1.58
  15   1  -3   15.06    1.43
 -15   1   3   14.52    2.69
  15   1  -3   18.55    2.15
 -13  -1   3   60.66    4.15
  13  -1  -3   58.47    4.17
  13  -1  -3   57.01    2.27
  13  -1  -3   59.31    3.00
  13   1  -3   53.36    2.73
  13   1  -3   59.31    3.52
  13   1  -3   55.07    2.75
 -13   1   3   57.67    4.07
 -11  -1   3   80.70    4.43
  11  -1  -3   83.51    3.38
  11  -1  -3   78.22    2.92
  11   1  -3   83.91    3.95
 -11   1   3   76.92    4.38
  11   1  -3   72.81    3.06
  11   1  -3   80.12    3.32
   9  -1  -3  119.16    3.99
   9  -1  -3  118.23    3.88
  -9  -1   3  119.81    5.04
   9   1  -3  119.70    4.22
  -9   1   3  136.30    5.88
   9   1  -3  119.09    4.63
   9   1  -3  120.81    3.83
   7  -1  -3   16.96    1.11
   7  -1  -3   16.82    1.50
  -7  -1   3   16.21    1.48
   7   1  -3   16.94    1.26
   7   1  -3   17.65    1.43
  -7   1   3   16.38    1.49
   7   1  -3   17.10    1.48
   5  -1  -3  424.82   10.35
  -5  -1   3  422.78   10.32
   5  -1  -3  410.20   10.48
   5   1  -3  416.15   10.10
  -5   1   3  433.47   10.56
   5   1  -3  416.18   10.25
   3  -1  -3    1.62    0.36
   3  -1  -3    2.42    0.52
  -3  -1   3    2.43    0.44
   3   1  -3    1.57    0.17
   3   1  -3    2.31    0.51
   3   1  -3    1.53    0.33
  -3   1   3    1.60    0.72
  -1  -1   3  553.47   11.90
  -1  -1   3  555.67   12.41
   1  -1  -3  541.87   12.26
   1  -1  -3  566.44   11.99
   1   1  -3  560.74   11.92
   1   1  -3  567.68   11.75
  -1   1   3  567.31   12.04
   1   1  -3  572.88   12.07
   1   1  -3  568.49   12.39
  -1   1   3  570.83   11.95
   1  -1   3  788.20   17.15
  -1   1  -3  809.78   17.21
  -3  -1  -3    0.73    0.32
   3  -1   3    0.36    0.29
   3  -1   3    0.47    0.23
  -3  -1  -3    0.35    0.21
   3  -1   3    0.99    0.35
  -3  -1  -3    0.93    0.25
  -3   1  -3    0.60    0.21
   3   1   3    0.36    0.19
   3   1   3    1.52    0.43
  -3   1  -3    0.75    0.11
   3   1   3    0.61    0.22
   5  -1   3  287.47    7.75
   5  -1   3  290.09    7.04
  -5  -1  -3  299.13    7.15
  -5  -1  -3  281.45    7.66
  -5   1  -3  296.86    7.06
   5   1   3  292.04    7.00
   5   1   3  284.54    7.64
  -5   1  -3  306.19    8.05
   5   1   3  288.90    7.14
   7  -1   3   67.73    3.12
  -7  -1  -3   72.61    2.58
  -7  -1  -3   72.04    3.49
  -7  -1  -3   72.47    3.23
   7  -1   3   69.96    2.65
  -7   1  -3   69.67    2.68
   7   1   3   72.48    2.76
   7   1   3   71.03    3.11
   7   1   3   71.00    2.48
  -7   1  -3   73.17    3.51
  -9  -1  -3    1.26    0.60
   9  -1   3    1.82    0.56
  -9  -1  -3    1.24    0.67
   9  -1   3    1.66    0.57
   9   1   3    2.11    0.49
  -9   1  -3    2.68    0.84
   9   1   3    2.83    0.64
   9   1   3    2.08    0.71
  -9   1  -3    1.92    0.56
  11  -1   3   10.02    1.15
 -11  -1  -3   14.02    2.46
 -11   1  -3   11.99    3.37
  11   1   3    8.72    1.48
  11   1   3    9.53    0.86
  11   1   3   11.51    1.29
 -13  -1  -3    2.56    1.20
  13  -1   3    3.48    0.92
  13  -1   3    2.35    1.22
 -13   1  -3    1.86    0.99
  13   1   3    2.09    0.50
  13   1   3    2.89    1.33
  13   1   3    2.03    0.78
  15  -1   3   36.63    2.66
  15  -1   3   32.54    3.78
 -15  -1  -3   33.52    3.65
  15   1   3   34.96    2.92
 -15   1  -3   34.88    3.61
  17  -1   3   10.73    2.50
  17  -1   3   18.59    2.10
 -17  -1  -3   19.54    3.37
 -17   1  -3   16.52    3.10
  17   1   3   21.13    2.47
  19  -1   3   -0.12    1.67
  19  -1   3    2.21    1.25
 -19  -1  -3    4.38    2.13
 -19   1  -3    4.34    1.78
  19   1   3    3.32    1.75
 -20  -2   3    1.03    1.41
  20  -2  -3   -0.92    1.25
 -20   2   3   -0.29    1.26
  20   2  -3   -0.33    1.20
 -18  -2   3   15.67    5.14
  18  -2  -3   16.59    1.74
  18  -2  -3   18.71    3.44
  18   2  -3   17.46    1.82
 -18   2   3   12.59    2.71
  18   2  -3   19.23    3.04
  16  -2  -3    8.62    2.10
  16  -2  -3    8.32    1.23
 -16  -2   3    6.89    1.89
 -16   2   3    5.99    2.07
  16   2  -3    4.49    0.78
  16   2  -3    5.57    0.87
  16   2  -3    6.77    1.22
  16   2  -3    5.71    1.63
  14  -2  -3    4.75    1.46
 -14  -2   3    5.79    1.69
  14  -2  -3    5.81    1.02
  14   2  -3    6.12    1.51
 -14   2   3    4.48    1.52
  14   2  -3    4.93    0.75
  14   2  -3    5.32    1.07
  12  -2  -3   12.43    2.22
 -12  -2   3   11.17    2.32
  12  -2  -3    9.85    0.86
  12  -2  -3   11.52    0.92
  12  -2  -3   11.52    1.07
  12   2  -3   10.85    1.32
 -12   2   3   14.63    2.52
  12   2  -3   14.31    2.21
  12   2  -3   11.03    0.90
 -10  -2   3   18.28    1.93
  10  -2  -3   20.70    1.30
  10  -2  -3   18.70    2.03
  10  -2  -3   20.90    1.26
  10   2  -3   20.63    1.05
  10   2  -3   20.52    1.67
  10   2  -3   22.03    1.98
 -10   2   3   21.49    2.13
   8  -2  -3   28.23    2.17
  -8  -2   3   31.35    2.18
   8  -2  -3   28.49    1.51
   8  -2  -3   27.87    2.18
   8  -2  -3   30.82    1.33
   8   2  -3   28.97    1.06
   8   2  -3   28.51    2.10
  -8   2   3   30.32    2.25
   8   2  -3   28.57    1.87
   6  -2  -3    0.16    0.13
   6  -2  -3   -0.07    0.31
  -6  -2   3   -0.43    0.17
  -6  -2   3    0.03    0.23
   6  -2  -3    0.03    0.20
   6  -2  -3   -0.20    0.23
   6   2  -3    0.19    0.23
   6   2  -3    0.70    0.35
  -6   2   3    0.52    0.38
   4  -2  -3   20.29    1.18
   4  -2  -3   19.22    1.30
   4  -2  -3   21.33    0.77
  -4  -2   3   21.18    1.43
   4  -2  -3   21.26    1.39
  -4  -2   3   21.86    1.24
   4   2  -3   22.20    1.36
  -4   2   3   24.36    1.47
  -4   2   3   22.09    1.43
   4   2  -3   20.35    1.38
   2  -2  -3  210.04    4.83
  -2  -2   3  209.02    5.56
   2  -2  -3  208.57    5.43
   2  -2  -3  211.17    5.43
  -2  -2   3  211.11    4.78
   2  -2  -3  210.98    5.44
  -2  -2   3  211.10    5.71
  -2  -2   3  214.09    4.84
   2   2  -3  208.00    5.46
  -2   2   3  212.49    4.91
   2   2  -3  207.21    5.66
  -2   2   3  208.93    5.49
   0  -2  -3  403.56    9.54
   0  -2  -3  399.37    9.50
   0  -2   3  415.27   10.83
   0  -2  -3  416.32    9.27
   0  -2  -3  402.56    9.42
   0  -2   3  411.72    9.49
   0   2   3  400.76    9.25
   0   2  -3  406.90    8.42
   0   2  -3  413.78    9.61
   0   2   3  414.94    9.65
   0   2   3  398.48    9.37
   0   2  -3  403.64    9.42
   2  -2   3   10.95    0.72
   2  -2   3   12.08    1.04
  -2  -2  -3   11.03    0.74
  -2  -2  -3   11.91    0.89
  -2  -2  -3   11.61    0.92
  -2   2  -3   10.42    0.70
   2   2   3   10.82    0.89
   2   2   3   11.48    0.92
   2   2   3    9.80    0.85
   2   2   3   12.28    0.80
  -2   2  -3   11.10    1.01
  -2   2  -3   10.61    0.74
  -4  -2  -3    6.61    0.59
   4  -2   3    6.39    0.46
   4  -2   3    7.04    0.95
  -4  -2  -3    7.13    0.75
  -4  -2  -3    6.11    0.80
   4   2   3    6.67    0.73
  -4   2  -3    6.29    0.44
  -4   2  -3    6.86    0.48
  -4   2  -3    6.50    0.77
   4   2   3    7.53    0.61
   4   2   3    7.29    0.86
  -6  -2  -3    3.15    0.72
   6  -2   3    3.03    0.52
   6  -2   3    2.86    0.87
  -6  -2  -3    2.27    0.64
   6   2   3    1.91    0.59
   6   2   3    2.24    0.50
  -6   2  -3    1.87    0.61
   6   2   3    3.34    0.56
  -6   2  -3    2.98    0.49
  -8  -2  -3    8.22    1.35
   8  -2   3    7.45    1.46
  -8  -2  -3    8.60    1.02
   8  -2   3   11.85    1.41
  -8  -2  -3    7.65    1.37
   8  -2   3    9.37    0.86
   8   2   3   11.04    1.73
  -8   2  -3    8.67    0.81
  -8   2  -3    6.49    1.28
   8   2   3    8.57    0.85
   8   2   3    9.03    0.96
  10  -2   3   55.15    3.82
 -10  -2  -3   58.40    3.66
 -10  -2  -3   52.69    2.70
  10  -2   3   54.63    2.42
  10   2   3   51.37    2.50
  10   2   3   52.26    3.19
 -10   2  -3   45.90    3.34
  10   2   3   50.27    2.35
  12  -2   3    2.00    0.87
 -12  -2  -3    2.78    1.13
  12  -2   3    2.20    0.74
  12   2   3    4.31    0.84
  12   2   3    2.79    0.74
 -12   2  -3    2.69    1.00
  12   2   3    1.89    0.94
 -14  -2  -3    1.08    0.98
  14  -2   3    0.49    0.91
  14  -2   3    2.18    0.80
  14   2   3    2.89    0.99
  14   2   3    5.00    1.39
  14   2   3    3.05    0.80
 -14   2  -3    2.21    1.06
  16  -2   3    7.80    2.01
 -16  -2  -3    6.91    1.90
 -16   2  -3    6.19    2.04
  16   2   3   14.54    2.55
  16   2   3    9.30    1.15
  18  -2   3    3.52    1.04
 -18  -2  -3    2.43    1.45
  18  -2   3    1.64    1.70
 -18   2  -3    2.39    1.36
  18   2   3    2.10    1.29
  19  -3  -3    4.42    1.87
 -19  -3   3    2.61    1.90
  19   3  -3    6.36    1.99
  19   3  -3    2.03    1.15
 -19   3   3    2.30    1.56
 -17  -3   3    1.31    1.17
  17  -3  -3   -0.42    0.79
 -17   3   3    2.00    1.40
  17   3  -3    3.45    1.36
  15  -3  -3    8.83    2.28
 -15  -3   3    8.49    1.89
  15   3  -3   10.98    2.15
 -15   3   3    7.32    1.96
  15   3  -3    9.45    2.48
  13  -3  -3    1.89    1.07
  13  -3  -3    2.35    0.56
  13  -3  -3    2.59    0.46
 -13  -3   3    3.46    1.06
  13  -3  -3    2.66    0.53
 -13   3   3    3.48    1.26
  13   3  -3    2.53    1.01
  13   3  -3    2.68    0.76
  11  -3  -3   13.69    2.25
 -11  -3   3   13.75    1.77
  11  -3  -3   10.46    0.65
  11  -3  -3   11.41    0.95
  11   3  -3   11.34    1.39
 -11   3   3   13.92    2.46
   9  -3  -3   12.02    1.62
  -9  -3   3   14.81    1.60
   9  -3  -3   12.01    1.00
  -9   3   3   10.79    1.73
   9   3  -3   12.57    1.59
   9   3  -3   11.96    1.38
   7  -3  -3  152.28    5.52
   7  -3  -3  148.12    4.48
  -7  -3   3  152.37    5.52
  -7  -3   3  158.32    5.26
   7  -3  -3  144.28    5.46
   7   3  -3  141.58    5.35
  -7   3   3  154.66    5.56
   7   3  -3  158.24    5.43
   7   3  -3  162.87    5.86
   5  -3  -3  148.49    4.99
   5  -3  -3  146.51    4.97
  -5  -3   3  142.21    5.05
   5  -3  -3  144.60    4.38
  -5  -3   3  149.26    4.46
   5   3  -3  150.20    5.06
   5   3  -3  142.21    5.21
   5   3  -3  146.51    4.93
  -5   3   3  147.72    5.13
  -5   3   3  150.79    4.95
   3  -3  -3  229.50    6.28
  -3  -3   3  226.89    5.33
  -3  -3   3  225.06    6.61
  -3  -3   3  224.04    5.46
   3  -3  -3  228.96    6.41
  -3  -3   3  228.09    6.63
   3  -3  -3  228.47    5.26
   3  -3  -3  233.62    6.22
   3   3  -3  227.07    6.40
  -3   3   3  228.73    6.55
  -3   3   3  232.14    5.32
  -3   3   3  234.19    6.42
   3   3  -3  234.58    6.66
   1  -3  -3    3.60    0.64
  -1  -3   3    4.64    0.84
   1  -3  -3    4.16    0.69
   1  -3  -3    4.00    0.77
  -1  -3   3    5.03    0.87
  -1   3   3    3.82    0.73
   1   3  -3    2.72    0.53
   1   3  -3    2.47    0.54
  -1   3   3    2.29    0.50
  -1   3   3    3.21    0.44
  -1  -3  -3  147.95    4.62
  -1  -3  -3  147.15    4.40
   1  -3   3  150.63    4.73
  -1  -3  -3  141.34    4.31
   1  -3   3  143.42    4.33
  -1  -3  -3  146.01    4.54
   1   3   3  150.98    4.68
   1   3   3  142.32    4.44
  -1   3  -3  141.36    3.51
  -1   3  -3  142.92    4.72
   1   3   3  143.92    4.37
  -1   3  -3  142.67    4.31
   3  -3   3   26.27    1.36
   3  -3   3   25.92    1.81
  -3  -3  -3   27.57    1.72
  -3  -3  -3   23.94    1.59
  -3  -3  -3   24.32    1.30
  -3   3  -3   26.52    1.36
   3   3   3   26.10    1.70
  -3   3  -3   25.41    1.82
   3   3   3   24.47    1.61
  -3   3  -3   24.47    1.12
  -3   3  -3   25.66    1.41
   3   3   3   22.78    1.60
   5  -3   3   50.34    1.87
   5  -3   3   51.29    2.87
  -5  -3  -3   53.76    1.97
  -5  -3  -3   50.32    2.51
  -5   3  -3   52.39    1.55
  -5   3  -3   55.51    3.88
  -5   3  -3   52.09    2.56
  -5   3  -3   51.44    1.88
   5   3   3   48.64    2.66
   5   3   3   47.35    2.46
   5   3   3   53.86    2.14
   7  -3   3   13.54    1.67
  -7  -3  -3   11.41    1.23
   7  -3   3   12.60    0.66
  -7  -3  -3   12.38    1.03
  -7   3  -3   13.80    1.47
   7   3   3   11.53    1.38
  -7   3  -3   10.80    0.65
   7   3   3   12.28    1.25
   7   3   3   12.25    0.89
   9  -3   3   20.95    2.31
   9  -3   3   21.19    1.13
  -9  -3  -3   18.77    1.96
  -9  -3  -3   19.52    1.74
   9   3   3   19.50    1.64
  -9   3  -3   19.91    2.03
   9   3   3   20.91    1.99
   9   3   3   21.70    1.26
  11  -3   3   47.65    2.01
 -11  -3  -3   42.51    3.56
 -11  -3  -3   44.25    2.88
  11  -3   3   46.90    3.74
  11   3   3   48.58    2.06
  11   3   3   47.80    3.35
  11   3   3   51.23    2.82
 -11   3  -3   43.34    3.37
  13  -3   3   33.54    1.77
 -13  -3  -3   38.42    3.38
  13  -3   3   33.82    3.48
  13   3   3   31.12    1.72
  13   3   3   35.42    3.08
  13   3   3   35.03    2.32
 -13   3  -3   35.65    3.40
 -15  -3  -3   16.19    2.98
  15  -3   3   16.15    1.35
  15  -3   3   22.21    3.00
  15   3   3   20.28    2.52
  15   3   3   14.45    1.32
  15   3   3   18.36    1.75
 -15   3  -3   18.75    3.18
 -17  -3  -3    9.24    2.73
 -17   3  -3   10.64    2.51
  17   3   3   12.97    2.58
  17   3   3    9.99    1.52
 -19  -3  -3   14.87    3.30
  19  -3   3   20.12    3.64
 -19   3  -3   14.23    2.90
  19   3   3   24.23    3.25
  18  -4  -3    5.64    1.78
 -18  -4   3    3.35    1.59
  18   4  -3    3.27    1.39
 -18   4   3    3.71    1.75
  18   4  -3    3.65    1.83
  16  -4  -3   13.47    2.78
 -16  -4   3   11.07    2.56
  16   4  -3    9.97    1.77
  16   4  -3    9.19    2.07
 -16   4   3   10.44    2.45
 -14  -4   3    2.17    1.15
  14  -4  -3    3.37    1.29
 -14   4   3    4.27    1.30
  14   4  -3    4.45    1.15
  14   4  -3    3.06    1.16
 -12  -4   3   -0.83    0.51
  12  -4  -3    0.33    0.43
  12  -4  -3   -0.22    0.48
  12   4  -3    0.98    0.83
  12   4  -3   -0.05    0.70
 -12   4   3   -0.57    0.68
 -10  -4   3   -0.11    0.48
  10  -4  -3    0.81    0.71
  10  -4  -3   -0.01    0.41
  10   4  -3    0.73    0.57
  10   4  -3    0.59    0.67
 -10   4   3   -0.07    0.49
   8  -4  -3    6.74    1.40
  -8  -4   3   10.18    1.55
   8  -4  -3    4.49    0.80
   8   4  -3    3.60    0.94
  -8   4   3    7.27    1.42
   8   4  -3    6.77    1.42
   6  -4  -3    6.45    1.28
   6  -4  -3    6.87    0.81
   6  -4  -3    8.79    1.37
  -6  -4   3    6.93    0.85
  -6  -4   3    7.41    1.19
  -6   4   3    7.88    1.45
  -6   4   3    5.90    1.08
   6   4  -3    6.33    1.16
   6   4  -3    8.27    1.39
   6   4  -3    5.28    1.09
   4  -4  -3    5.93    1.01
  -4  -4   3    5.59    1.10
  -4  -4   3    5.57    0.48
   4  -4  -3    6.09    1.01
   4  -4  -3    6.76    1.03
  -4  -4   3    5.81    0.59
  -4  -4   3    5.13    1.08
  -4   4   3    5.93    0.45
  -4   4   3    6.76    1.10
   4   4  -3    4.84    0.98
   4   4  -3    5.09    0.98
  -4   4   3    5.17    1.01
   4   4  -3    5.24    1.03
  -2  -4   3   35.50    2.18
   2  -4  -3   38.93    2.09
   2  -4  -3   39.08    1.88
  -2  -4   3   33.71    2.16
   2  -4  -3   37.49    1.66
   2  -4  -3   36.55    2.13
  -2   4   3   32.55    2.05
   2   4  -3   35.55    2.14
   2   4  -3   36.59    2.21
  -2   4   3   39.10    2.31
  -2   4   3   37.45    2.17
   2   4  -3   37.41    2.20
   0  -4   3    2.56    0.69
   0  -4   3    1.82    0.54
   0  -4  -3    0.94    0.43
   0  -4  -3    1.60    0.42
   0  -4  -3    1.25    0.48
   0   4   3    1.48    0.45
   0   4   3    2.23    0.65
   0   4   3    2.18    0.56
   0   4  -3    3.63    0.83
   0   4  -3    3.76    0.86
   2  -4   3   -0.11    0.23
  -2  -4  -3    0.20    0.24
   2  -4   3    0.27    0.26
  -2  -4  -3    0.29    0.33
  -2  -4  -3    0.52    0.27
   2   4   3    0.27    0.35
   2   4   3    0.32    0.33
  -2   4  -3   -0.05    0.43
  -2   4  -3    0.51    0.29
   2   4   3   -0.02    0.20
  -2   4  -3    0.21    0.19
  -4  -4  -3   29.21    2.07
   4  -4   3   28.42    2.18
  -4  -4  -3   32.14    1.58
  -4  -4  -3   29.83    2.05
   4  -4   3   32.61    1.72
  -4   4  -3   29.99    1.26
   4   4   3   30.80    2.12
  -4   4  -3   27.24    1.63
   4   4   3   31.16    2.11
  -4   4  -3   32.78    2.36
   4   4   3   31.82    2.14
  -4   4  -3   31.39    1.78
   6  -4   3    4.06    1.05
  -6  -4  -3    4.98    0.97
   6  -4   3    5.44    0.64
  -6   4  -3    4.95    0.78
   6   4   3    6.18    1.21
   6   4   3    5.34    1.15
  -6   4  -3    6.08    1.16
  -8  -4  -3   17.03    1.02
   8  -4   3   10.37    1.73
   8  -4   3   15.71    1.02
  -8   4  -3   14.92    1.67
   8   4   3   14.16    1.75
   8   4   3   18.31    1.74
  10  -4   3   10.60    2.06
 -10  -4  -3   15.96    1.90
  10   4   3   15.84    1.69
 -10   4  -3   14.32    1.84
  10   4   3   14.48    1.89
 -12  -4  -3    5.70    1.56
  12  -4   3    6.29    1.65
  12   4   3    7.75    1.51
  12   4   3    9.74    2.00
 -12   4  -3    6.47    1.69
  14  -4   3   11.51    2.66
 -14  -4  -3    9.45    1.97
 -14   4  -3    6.71    1.68
  14   4   3    9.86    1.70
  14   4   3    8.82    2.07
  16  -4   3    1.64    1.29
 -16  -4  -3   -0.21    0.92
  16   4   3    0.83    1.10
  16   4   3   -0.06    0.74
 -16   4  -3   -1.56    0.73
  18  -4   3    2.63    1.32
 -18  -4  -3    0.73    1.34
  18   4   3    1.00    1.22
 -18   4  -3   -0.21    1.28
  18   4   3   -1.23    0.88
 -17  -5   3    2.59    1.68
  17  -5  -3    2.68    1.72
  17   5  -3    3.48    1.51
  17   5  -3    3.14    1.52
 -17   5   3    2.40    1.50
 -15  -5   3   24.13    2.87
  15  -5  -3   18.76    3.28
  15   5  -3   24.06    2.59
 -15   5   3   18.58    2.96
  15   5  -3   23.76    3.03
  13  -5  -3   30.72    3.13
 -13  -5   3   33.67    3.03
  13  -5  -3   30.44    1.55
 -13   5   3   34.94    3.33
  13   5  -3   35.26    2.95
  13   5  -3   35.53    3.36
  11  -5  -3   63.38    4.27
  11  -5  -3   59.56    2.71
 -11  -5   3   63.58    3.82
 -11   5   3   64.61    4.14
  11   5  -3   70.99    4.58
  11   5  -3   70.75    4.18
   9  -5  -3  232.99    8.52
  -9  -5   3  245.78    7.71
   9  -5  -3  225.66    6.77
  -9   5   3  237.29    8.12
   9   5  -3  227.35    8.62
   9   5  -3  230.01   11.42
  -7  -5   3   20.73    1.60
   7  -5  -3   19.15    1.97
   7  -5  -3   18.08    1.92
   7   5  -3   22.60    2.08
   7   5  -3   21.45    2.19
  -5  -5   3   22.00    1.34
   5  -5  -3   23.73    2.34
   5  -5  -3   23.16    2.04
  -5  -5   3   23.51    1.03
  -5  -5   3   24.01    1.04
   5  -5  -3   23.59    1.75
   5   5  -3   21.34    1.98
  -5   5   3   26.56    2.01
   5   5  -3   24.11    2.13
  -3  -5   3   14.53    1.59
  -3  -5   3   14.37    0.71
   3  -5  -3   15.01    1.52
   3  -5  -3   14.39    1.25
   3  -5  -3   15.90    1.44
  -3   5   3   11.50    1.37
  -3   5   3   15.94    1.56
   3   5  -3   14.39    1.53
   3   5  -3   13.22    1.45
  -3   5   3   17.04    1.70
   1  -5  -3   93.36    3.98
   1  -5  -3   83.26    3.72
  -1  -5   3   84.22    3.86
   1  -5  -3   84.54    3.08
  -1  -5   3   88.00    3.99
   1   5  -3   90.15    3.71
   1   5  -3   88.01    3.91
  -1   5   3   90.55    3.29
  -1   5   3   83.81    3.88
  -1   5   3   88.08    3.95
   1   5  -3   80.55    3.86
  -1  -5  -3  205.86    6.91
   1  -5   3  197.46    6.50
   1  -5   3  220.29    7.05
  -1  -5  -3  204.10    6.76
   1   5   3  203.90    6.35
   1   5   3  204.67    6.89
  -1   5  -3  210.26    6.63
   1   5   3  202.03    6.71
  -1   5  -3  212.75    6.06
  -1   5  -3  203.76    7.06
  -3  -5  -3  214.97    6.25
   3  -5   3  210.77    7.32
   3  -5   3  207.70    6.54
  -3   5  -3  216.50    5.72
   3   5   3  221.48    7.32
  -3   5  -3  228.07    6.74
   3   5   3  214.78    7.01
  -5  -5  -3   62.48    2.47
   5  -5   3   63.42    2.84
   5  -5   3   59.57    3.54
  -5   5  -3   59.32    1.66
  -5   5  -3   62.40    2.86
   5   5   3   54.96    3.30
  -5   5  -3   62.05    1.73
  -5   5  -3   60.26    2.83
   5   5   3   64.25    3.53
   7  -5   3    8.33    1.74
   7  -5   3    7.79    0.89
  -7   5  -3    8.93    1.46
   7   5   3   10.14    1.76
   7   5   3    7.69    1.53
  -7   5  -3    7.88    0.98
  -9  -5  -3    6.35    1.43
   9  -5   3    6.19    1.59
   9  -5   3    6.40    0.74
  -9   5  -3    5.45    1.32
   9   5   3    6.52    1.45
   9   5   3    7.27    1.57
  11  -5   3    4.99    1.44
 -11  -5  -3    3.43    1.05
 -11   5  -3    5.14    1.32
  11   5   3    4.98    1.49
  11   5   3    4.71    1.11
  13  -5   3    0.44    1.01
 -13  -5  -3    2.04    0.97
  13   5   3    1.75    1.05
 -13   5  -3   -0.71    0.69
  13   5   3   -0.11    0.54
 -15  -5  -3    5.17    1.94
  15  -5   3    2.87    1.66
 -15   5  -3    3.31    1.45
  15   5   3    4.17    1.24
  15   5   3    6.82    1.92
  17  -5   3    3.10    1.85
 -17  -5  -3    0.27    1.20
  17   5   3    1.96    1.78
 -17   5  -3   -0.55    1.36
  17   5   3    3.88    1.33
 -16  -6   3    0.87    1.31
  16  -6  -3    2.52    1.47
  16   6  -3    1.55    1.39
  16   6  -3    2.28    1.16
 -16   6   3    1.76    1.45
  14  -6  -3    5.48    1.80
 -14  -6   3    3.58    1.45
  14   6  -3    4.47    1.70
  14   6  -3    4.82    1.73
 -14   6   3    4.99    1.48
  12  -6  -3    1.72    0.95
 -12  -6   3    2.97    1.10
  12  -6  -3    0.93    0.93
 -12   6   3    1.68    0.86
  12   6  -3    1.75    1.04
  12   6  -3    2.36    1.30
  10  -6  -3    3.46    1.08
  10  -6  -3    4.59    0.94
  10   6  -3    3.82    1.35
  -8  -6   3   11.39    1.25
   8  -6  -3    9.48    1.80
   8   6  -3   11.51    2.09
   8   6  -3   10.30    1.97
  -6  -6   3   19.41    1.33
   6  -6  -3   19.46    2.03
   6   6  -3   17.94    2.30
   6   6  -3   16.20    1.95
  -4  -6   3   15.28    1.88
   4  -6  -3   13.23    1.61
   4  -6  -3   13.26    1.44
  -4  -6   3   10.57    0.69
  -4   6   3   10.66    0.89
  -4   6   3   12.24    1.53
   4   6  -3   13.59    1.64
   4   6  -3    8.54    1.48
  -2  -6   3    6.56    1.39
   2  -6  -3    3.21    0.97
   2  -6  -3    6.56    0.86
  -2   6   3    4.10    1.02
   2   6  -3    6.04    1.26
  -2   6   3    6.27    0.99
   2   6  -3    2.93    0.87
   0  -6   3   -0.24    0.34
   0  -6  -3    1.26    0.70
   0  -6  -3    0.44    0.39
   0   6  -3    0.50    0.37
   0   6   3   -0.38    0.33
   0   6  -3    0.52    0.39
   0   6   3    1.04    0.50
  -2  -6  -3    0.19    0.47
  -2  -6  -3   -0.10    0.24
   2  -6   3   -0.18    0.37
   2   6   3    1.37    0.64
  -2   6  -3   -0.16    0.27
  -2   6  -3   -0.46    0.28
   2   6   3    0.17    0.41
  -4  -6  -3    0.16    0.27
   4  -6   3   -0.21    0.41
   4  -6   3   -0.85    0.46
   4   6   3    0.36    0.46
  -4   6  -3    0.13    0.37
   4   6   3    0.47    0.36
   6  -6   3   -0.41    0.48
   6  -6   3    0.12    0.49
  -6  -6  -3    0.06    0.30
  -6   6  -3    0.09    0.37
   6   6   3    0.39    0.43
  -6   6  -3    0.28    0.45
   6   6   3    0.81    0.67
   8  -6   3    0.85    0.87
  -8  -6  -3    0.53    0.26
   8  -6   3    0.83    0.60
  -8  -6  -3   -0.20    0.39
  -8   6  -3   -0.81    0.41
   8   6   3    0.67    0.65
   8   6   3    0.77    0.54
  10  -6   3    0.93    0.60
  10  -6   3    1.54    1.22
 -10   6  -3    1.10    0.74
  10   6   3    0.23    0.59
  12  -6   3    0.89    1.08
 -12  -6  -3   -0.14    0.74
  12   6   3    1.35    0.85
  12   6   3   -0.09    0.67
 -12   6  -3   -1.17    0.78
  14  -6   3    0.61    1.01
 -14  -6  -3    3.21    1.35
  14   6   3    1.17    1.02
 -14   6  -3    1.37    0.93
  14   6   3    1.09    1.13
  16  -6   3    1.49    1.56
 -16  -6  -3    2.94    2.63
  16   6   3    3.29    1.67
 -16   6  -3    4.76    1.89
  16   6   3    2.61    1.47
  15  -7  -3    5.60    1.77
 -15  -7   3    2.99    1.47
  15   7  -3    6.22    2.43
  15   7  -3   11.48    2.67
  13  -7  -3    0.13    0.91
 -13  -7   3    0.65    0.78
  13   7  -3    2.69    1.19
  13   7  -3    1.78    1.50
 -11  -7   3   11.55    1.83
  11  -7  -3   10.74    2.34
  11   7  -3   11.90    2.10
  11   7  -3   10.56    2.34
  -9  -7   3   58.12    2.98
   9  -7  -3   63.35    4.25
   9   7  -3   51.55    4.04
   9   7  -3   52.21    4.01
  -7  -7   3   10.00    1.04
   7  -7  -3   10.23    2.02
   7   7  -3   11.49    2.25
   7   7  -3   12.54    2.30
  -5  -7   3   61.55    1.90
  -5  -7   3   63.01    2.56
   5  -7  -3   62.62    3.37
   5  -7  -3   62.09    3.89
  -5  -7   3   56.00    2.44
  -5   7   3   64.60    3.90
   5   7  -3   66.63    4.18
   5   7  -3   69.59    4.13
   3  -7  -3   54.49    2.86
   3  -7  -3   53.77    3.55
  -3  -7   3   56.52    3.85
   3   7  -3   57.32    3.50
   3   7  -3   56.61    3.74
  -3   7   3   60.40    2.61
  -3   7   3   58.80    3.73
  -1  -7   3   28.20    2.63
   1  -7  -3   26.63    1.74
   1  -7  -3   28.30    2.80
  -1   7   3   27.99    1.96
  -1   7   3   26.49    4.21
   1   7  -3   29.35    5.38
   1   7  -3   28.01    2.18
   1  -7   3   13.15    2.27
  -1  -7  -3    9.04    1.00
  -1  -7  -3   11.56    1.44
  -1  -7  -3    8.16    1.70
  -1   7  -3    9.33    1.78
  -1   7  -3   10.12    1.19
   1   7   3   12.40    1.42
   1   7   3    7.44    1.47
  -3  -7  -3    6.71    1.16
   3  -7   3    3.83    1.08
  -3   7  -3    8.37    0.91
  -3   7  -3    5.89    1.29
   3   7   3    8.27    1.59
   3   7   3    5.39    1.25
  -5  -7  -3   48.45    2.48
   5  -7   3   49.32    3.60
   5   7   3   45.30    3.32
   5   7   3   49.71    3.65
  -5   7  -3   47.22    1.64
  -5   7  -3   48.44    1.57
  -5   7  -3   49.87    3.14
   7  -7   3   36.09    3.29
  -7  -7  -3   32.77    1.70
   7   7   3   29.54    2.88
   7   7   3   32.20    2.98
  -7   7  -3   33.05    2.48
  -9  -7  -3   31.29    2.53
   9  -7   3   34.54    3.37
   9  -7   3   34.10    2.35
   9   7   3   28.67    2.96
   9   7   3   33.96    3.28
  -9   7  -3   25.55    3.01
 -11  -7  -3   16.53    2.05
  11  -7   3   21.40    2.94
  11   7   3   21.68    2.60
 -11   7  -3   20.38    2.16
  11   7   3   16.67    2.80
 -13  -7  -3    0.22    1.00
  13  -7   3   -0.83    0.86
  13   7   3    1.98    1.14
 -13   7  -3    3.81    1.31
  13   7   3    2.07    1.90
  15  -7   3   18.41    3.31
 -15  -7  -3   17.16    3.07
  15   7   3   15.17    2.99
 -15   7  -3   21.84    2.73
  15   7   3   11.82    2.80
 -14  -8   3   -0.42    1.24
  14  -8  -3   -1.14    1.06
  14   8  -3    0.38    1.22
  14   8  -3    1.41    1.53
  12  -8  -3   -1.09    0.77
 -12  -8   3    0.89    0.95
  12   8  -3    0.32    1.11
  12   8  -3    2.20    1.47
 -10  -8   3    3.31    0.85
  10  -8  -3    2.82    1.33
  10   8  -3    2.52    1.02
  10   8  -3    2.49    1.38
   8  -8  -3    6.39    1.53
  -8  -8   3    6.38    0.94
   8   8  -3    5.63    1.74
   8   8  -3    6.88    1.76
   6  -8  -3    5.43    1.52
  -6  -8   3    5.63    0.77
   6   8  -3    6.42    1.61
   6   8  -3    3.83    1.32
  -4  -8   3    0.71    0.38
  -4  -8   3    1.17    1.00
   4  -8  -3    0.05    0.85
   4  -8  -3    0.92    0.60
   4   8  -3   -0.20    0.47
  -4   8   3    0.07    0.45
   4   8  -3    0.10    0.52
  -4   8   3    1.26    0.85
   2  -8  -3    3.33    0.90
  -2  -8   3    2.98    1.07
   2  -8  -3    2.50    0.92
  -2   8   3    2.81    1.13
   2   8  -3    2.74    0.97
  -2   8   3    1.14    0.49
   2   8  -3    1.59    0.99
   0  -8   3    1.16    0.73
   0  -8  -3    0.03    0.40
   0  -8  -3   -0.67    0.57
   0  -8  -3    0.95    0.73
   0   8   3    0.76    0.59
   0   8  -3    0.63    0.62
   0   8  -3    0.57    0.55
   0   8   3   -0.58    0.59
  -2  -8  -3    8.11    1.99
  -2  -8  -3    4.73    0.86
   2  -8   3    3.77    1.19
  -2  -8  -3    4.32    1.13
  -2   8  -3    4.23    1.15
  -2   8  -3    3.05    0.83
   2   8   3    3.61    1.27
   2   8   3    4.47    1.71
  -4  -8  -3    4.46    0.98
   4  -8   3    5.12    1.58
  -4   8  -3    5.23    0.79
  -4   8  -3    4.37    1.19
   4   8   3    5.71    1.45
   4   8   3    2.62    1.18
   6  -8   3    1.11    1.06
  -6  -8  -3    0.80    0.48
   6   8   3    0.46    0.68
   6   8   3    1.38    0.96
  -8  -8  -3   12.18    1.56
   8  -8   3   10.83    2.16
   8   8   3   12.40    2.46
   8   8   3    9.80    2.04
  10  -8   3   -0.21    0.83
 -10  -8  -3   -0.33    0.82
  10   8   3    1.34    1.23
  10   8   3    1.29    1.01
  12  -8   3    0.99    1.23
 -12  -8  -3    1.48    1.03
  12   8   3    1.56    1.13
  12   8   3    0.55    1.00
  14  -8   3    1.15    1.49
 -14  -8  -3    2.41    1.49
  14   8   3   -0.72    1.20
  14   8   3    0.51    1.28
  13  -9  -3    4.35    1.76
  13   9  -3    6.01    2.09
  13   9  -3    6.13    2.13
  11  -9  -3   18.46    3.16
  11   9  -3   16.33    3.14
  11   9  -3   20.83    3.59
   9  -9  -3    3.81    1.45
   9   9  -3    2.49    1.60
   9   9  -3    1.84    1.28
   7  -9  -3   11.29    2.19
   7   9  -3   10.09    2.13
   7   9  -3   13.88    2.55
   5  -9  -3   17.62    2.42
  -5  -9   3   12.15    2.36
  -5  -9   3   11.71    1.32
   5   9  -3   16.71    2.27
   5   9  -3   17.94    3.09
  -5   9   3   15.95    2.72
  -3  -9   3   27.44    3.10
   3  -9  -3   22.24    2.73
  -3  -9   3   27.24    2.24
   3  -9  -3   20.93    2.06
   3   9  -3   25.55    3.01
  -3   9   3   25.98    1.89
  -3   9   3   23.47    2.88
   3   9  -3   25.00    2.57
   1  -9  -3    9.02    1.30
  -1  -9   3   12.20    2.46
   1  -9  -3    7.50    1.80
   1  -9  -3    7.16    1.66
   1   9  -3    6.87    1.67
  -1   9   3    6.08    1.75
   1   9  -3    7.30    1.42
  -1   9   3    8.94    1.55
  -1  -9  -3   12.51    2.39
   1  -9   3   15.12    2.71
  -1  -9  -3    9.64    1.70
  -1  -9  -3   10.72    1.35
   1   9   3   10.04    2.06
  -1   9  -3    9.16    1.52
   1   9   3   13.80    1.80
  -1   9  -3   10.62    2.23
  -3  -9  -3   11.04    1.75
   3  -9   3   12.44    2.50
  -3  -9  -3    8.43    1.26
  -3   9  -3   10.51    2.02
   3   9   3   10.84    1.99
   3   9   3   11.21    2.43
  -3   9  -3   11.87    1.27
  -5  -9  -3   16.48    1.63
  -5  -9  -3   19.78    1.55
   5  -9   3   20.72    2.72
   5   9   3   18.19    3.15
  -5   9  -3   17.34    2.73
   5   9   3   14.60    2.43
  -7  -9  -3    1.12    0.73
  -7  -9  -3    1.32    0.62
   7  -9   3    0.02    0.81
   7   9   3    0.54    0.87
  -7   9  -3    2.12    1.02
   7   9   3    3.44    1.45
  -9  -9  -3   -1.21    0.93
   9   9   3    1.58    1.28
  11  -9   3    8.67    2.31
 -11  -9  -3    6.83    1.79
  11   9   3    6.46    2.12
  11   9   3    5.18    1.99
  13  -9   3    1.53    1.48
 -13  -9  -3    0.51    1.56
  13   9   3    4.18    1.80
  13   9   3    4.51    1.91
  10 -10  -3   -0.70    1.15
  10  10  -3   -1.86    1.37
  10  10  -3   -1.97    1.08
   8 -10  -3    0.35    0.96
   8  10  -3    0.88    0.95
   8  10  -3    0.00    1.18
   6 -10  -3    1.36    0.90
   6  10  -3    1.29    0.99
   6  10  -3   -1.63    0.68
   4 -10  -3    5.05    1.49
  -4 -10   3    5.15    1.17
  -4  10   3    5.67    2.06
   4  10  -3    7.41    1.75
   4  10  -3    4.50    1.77
  -4  10   3    5.52    0.90
  -2 -10   3    3.71    1.50
   2 -10  -3    1.25    1.10
  -2 -10   3    2.49    0.97
   2 -10  -3    2.25    1.14
   2  10  -3    3.75    1.20
  -2  10   3    4.59    1.80
  -2  10   3    2.80    0.96
   2  10  -3    2.10    1.38
   0 -10  -3    1.69    1.11
   0 -10   3    1.49    0.99
   0 -10  -3    0.26    0.73
   0  10   3    3.58    1.21
   0  10   3    2.15    1.19
   0  10  -3    1.12    0.91
   0  10  -3    2.24    0.95
   2 -10   3    0.74    0.97
  -2 -10  -3    1.85    0.90
   2  10   3    0.92    0.85
   2  10   3    1.53    1.24
  -2  10  -3    2.12    0.91
  -2  10  -3    1.04    0.90
   4 -10   3    2.15    1.12
   4  10   3    0.43    1.00
   4  10   3    1.49    1.13
  -4  10  -3    1.81    0.71
  -4  10  -3   -0.27    0.95
  -6 -10  -3    1.74    0.82
   6 -10   3   -0.52    0.74
  -6 -10  -3    1.56    0.73
   6  10   3    1.05    1.15
   6  10   3   -2.03    0.84
  -6  10  -3   -1.56    1.01
   8 -10   3    2.58    1.62
  -8 -10  -3   -0.26    1.11
   8  10   3    3.98    1.67
   8  10   3    1.72    1.41
  10 -10   3   -0.20    1.33
  10  10   3    2.14    1.41
  10  10   3   -0.21    1.65
   7 -11  -3    6.17    1.77
   7  11  -3    3.10    1.96
   7  11  -3    4.94    1.84
   5 -11  -3   13.01    2.73
   5  11  -3    5.41    1.81
  -3 -11   3    6.63    1.63
   3 -11  -3    4.76    1.68
   3 -11  -3    6.22    1.94
   3  11  -3    6.62    2.01
  -3  11   3    5.10    1.92
   3  11  -3    5.84    1.90
  -1 -11   3   41.63    3.58
  -1 -11   3   41.54    4.38
   1 -11  -3   35.64    3.63
   1 -11  -3   41.40    4.34
  -1  11   3   38.97    4.50
   1  11  -3   44.68    3.56
  -1  11   3   35.39    3.03
   1  11  -3   38.20    4.21
  -1 -11  -3   49.66    3.92
   1 -11   3   45.27    4.48
  -1  11  -3   43.69    4.39
   1  11   3   46.14    4.61
   1  11   3   41.93    3.53
  -1  11  -3   39.53    2.98
   3 -11   3   24.42    4.07
  -3 -11  -3   22.16    2.48
   3  11   3   26.51    4.15
  -3  11  -3   31.15    5.99
   3  11   3   17.07    3.03
   5 -11   3    4.96    1.59
  -5  11  -3    6.11    1.97
   5  11   3    3.99    1.97
   5  11   3    8.12    2.10
   7 -11   3    0.45    1.01
   7  11   3    3.38    1.65
   7  11   3    0.59    1.68
   0 -12  -3    0.46    1.70
   0 -12   3    3.49    1.72
   0 -12   3    0.46    1.32
   0  12  -3    6.47    1.88
   0  12  -3   -0.53    1.37
   0  12   3   -0.06    1.38
   0  12   3    2.62    1.71
 -20   0   4   10.65    2.82
  20   0  -4    8.33    2.44
  20   0  -4    7.76    1.85
  20   0  -4    8.53    1.59
  18   0  -4    1.46    1.01
  18   0  -4    1.95    1.32
  16   0  -4   22.99    2.22
  16   0  -4   22.03    1.55
 -16   0   4   17.88    2.95
  14   0  -4   77.67    3.20
 -14   0   4   71.52    4.78
  14   0  -4   71.48    3.85
  12   0  -4   98.78    4.34
 -12   0   4  111.30    5.48
  12   0  -4  103.58    3.89
  10   0  -4   38.20    2.33
 -10   0   4   39.95    2.86
  10   0  -4   39.97    2.15
   8   0  -4   16.51    1.27
   8   0  -4   19.66    1.46
   8   0  -4   16.44    1.61
  -8   0   4   14.96    1.56
  -6   0   4  286.49    7.92
   6   0  -4  284.96    7.93
   4   0  -4  105.01    3.46
  -4   0   4  106.16    3.45
  -2   0   4    9.96    0.65
   2   0  -4   11.39    0.67
   2   0  -4   11.74    0.74
   0   0  -4  192.93    4.75
   0   0   4  195.37    4.84
   0   0   4  200.11    4.76
   0   0  -4  198.53    4.81
   2   0   4  350.38    8.11
   2   0   4  345.64    8.08
  -2   0  -4  338.42    8.12
  -2   0  -4  356.72    8.06
   4   0   4  380.12    9.35
  -4   0  -4  399.56    9.31
   4   0   4  396.08    9.32
  -4   0  -4  387.48    9.48
  -4   0  -4  394.91    8.45
  -6   0  -4  160.93    3.84
  -6   0  -4  160.28    4.86
   6   0   4  160.26    3.84
   6   0   4  158.54    4.93
   6   0   4  159.63    4.85
   8   0   4    1.67    0.58
   8   0   4    1.03    0.51
  -8   0  -4    1.38    0.54
  -8   0  -4    1.08    0.58
   8   0   4    1.41    0.26
 -10   0  -4   21.36    2.22
  10   0   4   23.80    1.85
  10   0   4   22.14    1.79
 -10   0  -4   23.12    1.86
 -12   0  -4    5.27    1.51
  12   0   4    5.98    1.20
 -14   0  -4   14.13    2.63
  14   0   4   17.45    2.20
  16   0   4    1.23    0.86
 -16   0  -4    1.33    1.09
  18   0   4    8.77    2.64
  18   0   4    8.23    1.82
 -19  -1   4   -0.33    1.33
  19  -1  -4    3.05    1.70
  19  -1  -4   -0.11    0.85
  19   1  -4    1.33    0.91
  19   1  -4    2.56    1.23
 -19   1   4   -0.94    1.13
  17  -1  -4    3.85    1.67
 -17  -1   4   -0.34    1.03
 -17   1   4    1.64    1.36
  17   1  -4    1.63    1.00
  17   1  -4    3.77    0.90
  15  -1  -4    3.65    1.34
  15  -1  -4    3.59    0.63
 -15  -1   4    7.95    2.00
  15  -1  -4    3.83    1.01
  15   1  -4    3.26    0.93
  15   1  -4    3.58    1.22
  15   1  -4    3.76    0.87
 -15   1   4    6.50    1.90
  13  -1  -4    8.76    0.96
 -13  -1   4    8.13    1.74
  13  -1  -4    9.32    1.19
  13  -1  -4   11.56    2.31
  13   1  -4   11.55    1.56
 -13   1   4    8.56    1.81
  13   1  -4   10.09    1.19
  13   1  -4   10.56    1.27
 -11  -1   4   -0.32    0.47
  11  -1  -4    0.12    0.33
  11  -1  -4    0.43    0.35
  11   1  -4    0.57    0.40
 -11   1   4   -0.29    0.34
  11   1  -4    0.39    0.39
  11   1  -4   -0.20    0.31
  -9  -1   4   22.86    1.97
   9  -1  -4   19.74    1.41
   9   1  -4   24.22    1.69
  -9   1   4   22.46    2.05
   9   1  -4   21.22    1.79
  -7  -1   4   21.80    1.69
   7  -1  -4   19.79    1.67
   7   1  -4   20.42    1.60
   7   1  -4   19.11    1.41
  -7   1   4   18.44    1.61
   7   1  -4   20.28    1.62
   5  -1  -4   23.47    1.56
  -5  -1   4   22.44    1.43
   5  -1  -4   23.95    1.46
   5   1  -4   22.95    0.99
   5   1  -4   21.44    1.41
   5   1  -4   21.42    1.42
  -5   1   4   22.31    1.52
   3  -1  -4  101.43    3.21
   3  -1  -4  101.70    2.85
  -3  -1   4  104.88    2.57
  -3  -1   4   99.87    2.94
  -3   1   4   99.60    3.14
   3   1  -4   96.82    2.86
   3   1  -4   92.44    3.38
   3   1  -4   98.56    2.49
   3   1  -4   99.16    2.97
   1  -1  -4  210.83    5.08
   1  -1  -4  213.07    4.80
  -1  -1   4  213.50    4.99
  -1  -1   4  209.48    4.98
  -1   1   4  213.71    4.82
  -1   1   4  213.63    5.15
   1   1  -4  214.89    5.03
   1   1  -4  215.99    5.01
   1   1  -4  207.93    5.43
   1  -1   4  195.18    5.08
  -1  -1  -4  196.68    4.97
  -1  -1  -4  192.77    4.93
  -1  -1  -4  198.97    5.11
   1  -1   4  192.32    5.07
  -1   1  -4  195.57    5.10
  -1   1  -4  233.36    5.55
   1   1   4  200.99    5.06
  -1   1  -4  204.96    4.87
  -1   1  -4  191.58    4.91
   1   1   4  194.44    4.95
   1   1   4  198.37    5.07
   3  -1   4   29.50    1.58
  -3  -1  -4   29.96    1.30
  -3  -1  -4   31.61    1.56
   3  -1   4   28.87    1.71
  -3  -1  -4   28.86    1.37
   3  -1   4   32.45    1.39
   3   1   4   30.48    1.55
  -3   1  -4   29.33    1.28
  -3   1  -4   29.50    0.94
   3   1   4   30.35    1.35
   5  -1   4   23.93    1.56
   5  -1   4   27.92    1.41
  -5  -1  -4   24.46    1.24
  -5  -1  -4   27.99    1.50
  -5  -1  -4   25.28    1.57
  -5   1  -4   26.54    1.74
   5   1   4   24.49    1.38
   5   1   4   24.93    1.26
  -5   1  -4   26.80    1.35
   5   1   4   25.30    1.59
  -7  -1  -4    3.94    0.61
  -7  -1  -4    4.91    0.97
   7  -1   4    5.15    0.81
   7  -1   4    5.31    0.97
   7   1   4    4.22    0.73
   7   1   4    5.01    0.96
   7   1   4    3.57    0.59
  -7   1  -4    4.45    1.06
  -7   1  -4    3.95    0.72
   9  -1   4    7.17    0.94
  -9  -1  -4    6.27    0.73
  -9  -1  -4    6.85    1.23
  -9  -1  -4    6.67    1.34
   9  -1   4    7.24    1.18
   9   1   4    7.98    0.97
   9   1   4    7.60    0.72
  -9   1  -4    7.12    1.15
   9   1   4    5.95    1.13
  -9   1  -4    8.38    1.61
 -11  -1  -4   50.34    4.49
  11  -1   4   56.66    2.89
  11   1   4   60.14    3.36
  11   1   4   55.60    2.88
 -11   1  -4   49.50    3.88
  11   1   4   53.60    2.20
  13  -1   4    0.21    0.57
 -13  -1  -4    0.55    0.61
 -13   1  -4    0.67    0.76
  13   1   4    0.45    0.30
  15  -1   4   10.92    2.50
  15  -1   4   13.53    1.70
 -15  -1  -4   14.25    2.78
  15   1   4   13.10    2.22
 -15   1  -4   13.15    2.71
 -17  -1  -4   -0.67    0.99
  17  -1   4   -0.24    0.89
  17  -1   4   -1.89    0.94
  17   1   4   -0.03    0.76
 -17   1  -4   -0.11    0.93
 -19  -1  -4    0.80    1.40
  19  -1   4   -1.32    1.23
  19  -1   4   -0.27    1.10
 -19   1  -4    0.00    1.27
  19   1   4    1.34    1.23
  20  -2  -4   -2.02    1.37
 -20  -2   4    0.13    1.37
 -20   2   4    0.11    1.29
  20   2  -4    0.42    1.24
 -18  -2   4    5.17    2.77
  18  -2  -4    4.61    1.84
  18  -2  -4    5.97    1.18
  18   2  -4    8.94    2.05
  18   2  -4    7.33    1.29
 -18   2   4    7.53    2.35
 -16  -2   4    7.75    1.90
  16  -2  -4    5.83    1.67
  16  -2  -4   12.88    1.38
  16   2  -4   10.30    2.14
  16   2  -4   10.41    0.91
  16   2  -4    8.17    0.91
 -16   2   4   10.71    2.25
  16   2  -4    8.30    1.40
  14  -2  -4   23.67    1.34
  14  -2  -4   24.47    1.34
  14  -2  -4   25.12    1.71
  14  -2  -4   23.82    2.78
 -14  -2   4   26.02    2.77
  14   2  -4   20.13    1.27
  14   2  -4   24.08    2.49
  14   2  -4   24.53    2.03
  14   2  -4   23.19    1.39
 -14   2   4   20.17    2.62
  12  -2  -4    2.12    0.59
  12  -2  -4    3.13    0.64
  12  -2  -4    3.31    0.73
  12  -2  -4    2.11    0.94
  12   2  -4    1.62    0.87
  12   2  -4    3.90    0.94
  12   2  -4    2.45    0.48
 -12   2   4    2.61    1.04
  10  -2  -4    2.87    0.92
 -10  -2   4    6.08    1.29
  10  -2  -4    6.52    0.95
  10  -2  -4    5.63    0.70
  10   2  -4    4.73    1.18
  10   2  -4    4.53    0.49
  10   2  -4    5.30    0.52
 -10   2   4    5.29    1.29
  10   2  -4    6.26    1.07
   8  -2  -4   70.08    2.34
   8  -2  -4   67.47    3.52
  -8  -2   4   64.97    3.28
   8  -2  -4   68.44    3.43
   8   2  -4   66.55    1.84
   8   2  -4   64.01    3.36
   8   2  -4   67.77    1.86
  -8   2   4   64.78    3.44
   8   2  -4   70.15    3.19
   6  -2  -4  114.07    4.36
  -6  -2   4  112.41    4.00
   6  -2  -4  115.14    4.14
   6  -2  -4  114.77    3.66
  -6   2   4  114.03    4.29
   6   2  -4  112.80    4.12
   4  -2  -4  218.49    4.91
   4  -2  -4  208.49    5.96
  -4  -2   4  210.03    5.47
   4  -2  -4  209.15    5.61
   4  -2  -4  207.83    5.69
  -4  -2   4  215.66    6.16
  -4   2   4  209.79    5.82
   4   2  -4  202.13    5.42
  -4   2   4  215.98    5.92
   4   2  -4  197.29    5.93
   4   2  -4  203.84    5.71
   2  -2  -4  948.96   20.93
  -2  -2   4 1000.00   20.52
  -2  -2   4  965.66   21.51
   2  -2  -4  947.05   21.09
   2  -2  -4  998.41   20.57
  -2  -2   4  982.75   20.29
   2  -2  -4  996.35   21.26
  -2   2   4  992.76   20.69
   2   2  -4  987.76   20.35
   2   2  -4  967.42   21.10
   2   2  -4  970.93   21.47
   0  -2  -4  274.34    6.78
   0  -2  -4  241.12    7.43
   0  -2  -4  281.06    6.64
   0  -2   4  273.99    6.75
   0  -2   4  268.39    6.80
   0  -2   4  249.57    6.75
   0  -2  -4  276.52    6.64
   0   2   4  266.38    6.52
   0   2   4  265.24    6.88
   0   2  -4  273.61    6.84
   0   2   4  272.60    6.57
  -2  -2  -4  477.88   11.03
   2  -2   4  496.87   10.94
  -2  -2  -4  481.86   11.42
   2  -2   4  490.73   11.60
   2  -2   4  490.12   11.69
  -2  -2  -4  488.68   11.34
   2   2   4  470.52   11.08
  -2   2  -4  484.33   11.74
   2   2   4  482.66   11.47
  -2   2  -4  479.84   10.93
  -2   2  -4  505.89   10.94
   2   2   4  484.95   11.43
   2   2   4  489.69   11.47
  -2   2  -4  499.36   10.86
   4  -2   4   46.76    2.37
  -4  -2  -4   47.77    2.08
  -4  -2  -4   44.27    2.02
  -4  -2  -4   46.06    2.28
   4  -2   4   44.03    2.44
  -4   2  -4   50.37    1.72
   4   2   4   47.26    2.31
  -4   2  -4   45.27    2.17
   4   2   4   45.55    1.83
  -4   2  -4   48.44    1.47
   4   2   4   46.35    2.10
   6  -2   4   97.13    3.24
   6  -2   4   96.26    4.31
   6  -2   4   96.73    4.02
  -6  -2  -4  100.36    3.33
  -6  -2  -4  100.78    3.51
  -6  -2  -4   98.99    4.00
   6   2   4  101.74    3.26
  -6   2  -4   97.44    3.01
   6   2   4  104.36    4.05
  -6   2  -4  105.48    4.13
   6   2   4   97.88    3.49
  -8  -2  -4  134.60    5.87
  -8  -2  -4  154.81    4.96
   8  -2   4  156.34    4.61
   8  -2   4  147.99    5.66
   8  -2   4  163.18    6.44
  -8   2  -4  154.07    4.53
   8   2   4  162.28    5.76
  -8   2  -4  157.12    5.97
   8   2   4  159.95    4.93
   8   2   4  154.82    4.69
 -10  -2  -4   40.88    2.29
  10  -2   4   38.97    3.27
 -10  -2  -4   39.23    3.05
  10  -2   4   44.57    2.20
  10   2   4   42.70    2.86
  10   2   4   41.73    2.22
 -10   2  -4   38.34    3.02
  10   2   4   43.41    2.22
  12  -2   4   87.38    3.53
  12  -2   4   79.25    5.13
 -12  -2  -4   82.36    4.94
  12   2   4   77.83    3.40
  12   2   4   76.30    3.27
  12   2   4   78.22    4.33
 -12   2  -4   83.79    4.99
 -14  -2  -4   20.33    3.30
  14  -2   4   15.23    2.61
  14  -2   4   17.62    1.67
  14   2   4   14.12    1.68
 -14   2  -4   17.47    3.01
  14   2   4   17.33    2.14
  14   2   4   16.58    1.36
  16  -2   4   11.97    1.53
 -16  -2  -4    8.05    2.26
  16  -2   4    7.21    2.01
 -16   2  -4    8.10    2.24
  16   2   4    7.84    1.87
  18  -2   4   13.06    1.93
  18  -2   4   13.73    3.21
 -18  -2  -4    9.21    2.75
  18   2   4   12.14    2.47
 -18   2  -4   11.04    2.32
 -19  -3   4    6.09    2.06
  19  -3  -4    6.49    2.36
  19   3  -4    9.88    2.26
 -19   3   4    6.59    2.14
  19   3  -4    5.48    1.49
  17  -3  -4    6.39    2.03
 -17  -3   4    4.52    1.67
  17   3  -4    4.00    1.17
 -17   3   4    3.85    1.63
  17   3  -4    3.05    1.45
  15  -3  -4   -0.98    0.60
 -15  -3   4    1.52    0.90
  15   3  -4    0.87    0.84
  15   3  -4   -0.14    0.59
 -15   3   4   -0.08    0.90
 -13  -3   4    0.17    0.61
  13  -3  -4   -0.66    0.56
  13  -3  -4    0.18    0.33
  13  -3  -4    0.48    0.41
 -13   3   4   -0.76    0.41
  13   3  -4    0.21    0.48
  13   3  -4    1.27    0.87
  11  -3  -4    2.93    0.67
  11  -3  -4    3.38    0.46
  11  -3  -4    2.29    0.92
 -11  -3   4    4.80    1.13
  11   3  -4    2.15    0.76
 -11   3   4    2.70    1.01
   9  -3  -4   13.13    1.11
   9  -3  -4   14.33    1.70
  -9  -3   4   12.79    1.47
  -9   3   4   13.35    1.63
   9   3  -4   11.46    1.38
   9   3  -4    8.04    1.52
   7  -3  -4    1.12    0.59
  -7  -3   4    2.60    0.86
   7  -3  -4    2.16    0.55
  -7  -3   4    1.29    0.48
   7  -3  -4    1.96    0.76
  -7   3   4    1.12    0.57
   7   3  -4    0.68    0.46
   7   3  -4    1.10    0.57
   7   3  -4    1.84    0.61
   5  -3  -4   -0.34    0.22
   5  -3  -4    0.42    0.40
  -5  -3   4    0.05    0.23
   5  -3  -4    0.52    0.28
  -5  -3   4    1.59    0.53
   5  -3  -4    0.44    0.12
   5   3  -4    1.19    0.45
  -5   3   4    0.64    0.40
   5   3  -4    0.25    0.45
  -5   3   4    0.48    0.45
   3  -3  -4    0.73    0.24
   3  -3  -4    0.61    0.33
  -3  -3   4    0.76    0.20
   3  -3  -4    0.68    0.33
  -3  -3   4    0.98    0.39
  -3  -3   4    0.93    0.24
  -3  -3   4    1.08    0.41
   3  -3  -4    1.05    0.40
  -3   3   4    0.73    0.26
  -3   3   4    0.38    0.29
   3   3  -4    0.91    0.45
   3   3  -4    0.87    0.36
  -3   3   4    0.81    0.43
  -1  -3   4   21.24    1.43
   1  -3  -4   23.44    1.45
   1  -3  -4   21.95    1.17
  -1  -3   4   22.42    1.49
  -1  -3   4   24.04    1.30
   1  -3  -4   22.92    1.40
   1   3  -4   22.98    1.49
  -1   3   4   21.01    1.48
  -1   3   4   22.29    1.42
   1   3  -4   21.39    1.46
   1  -3   4    6.82    0.75
  -1  -3  -4    6.18    0.80
   1  -3   4    7.72    0.91
  -1  -3  -4    8.32    0.85
  -1  -3  -4    7.24    0.78
  -1  -3  -4    7.79    0.87
   1   3   4    6.28    0.83
   1   3   4    7.41    0.80
   1   3   4    8.07    0.84
  -1   3  -4    7.64    0.93
  -1   3  -4    7.96    0.49
  -1   3  -4    6.48    0.74
   3  -3   4   24.26    1.78
   3  -3   4   22.83    1.28
  -3  -3  -4   24.11    1.32
  -3  -3  -4   21.83    1.58
  -3  -3  -4   23.19    1.56
  -3   3  -4   22.34    1.33
   3   3   4   26.53    1.70
   3   3   4   25.03    1.67
   3   3   4   22.05    1.59
  -3   3  -4   23.95    1.77
  -3   3  -4   24.89    1.31
  -3   3  -4   23.42    1.18
   5  -3   4   27.59    2.11
  -5  -3  -4   26.36    1.95
  -5  -3  -4   30.02    1.48
  -5  -3  -4   26.77    1.77
   5  -3   4   26.21    1.26
   5   3   4   27.78    1.45
   5   3   4   26.64    1.92
   5   3   4   25.74    1.76
  -5   3  -4   26.92    1.14
   5   3   4   30.41    2.14
  -5   3  -4   26.20    1.77
  -5   3  -4   26.91    1.24
  -5   3  -4   27.45    2.12
  -7  -3  -4   54.30    2.78
   7  -3   4   57.25    3.48
  -7  -3  -4   56.62    2.32
   7   3   4   59.38    2.87
  -7   3  -4   56.38    1.91
   7   3   4   58.11    3.20
  -7   3  -4   61.34    3.24
   7   3   4   57.13    2.28
  -9  -3  -4    2.01    0.72
   9  -3   4    0.49    0.59
  -9  -3  -4   -0.21    0.34
   9   3   4    0.83    0.59
   9   3   4    0.42    0.41
  -9   3  -4   -0.18    0.47
   9   3   4    0.63    0.36
  11  -3   4   -0.82    0.70
 -11  -3  -4    0.64    0.80
  11  -3   4   -0.31    0.29
 -11  -3  -4    1.20    0.87
  11   3   4    0.12    0.34
  11   3   4   -0.08    0.33
 -11   3  -4    0.21    0.64
  11   3   4   -0.07    0.40
 -13  -3  -4    2.81    1.19
  13  -3   4    3.89    1.54
  13  -3   4    4.44    0.87
  13   3   4    2.75    1.12
  13   3   4    3.50    1.00
  13   3   4    3.44    0.77
 -13   3  -4    3.94    1.37
  15  -3   4    0.92    0.59
  15  -3   4    0.96    1.05
 -15  -3  -4   -0.02    0.84
 -15   3  -4   -0.29    0.99
  15   3   4    0.61    0.85
  15   3   4    1.65    0.76
 -17  -3  -4    0.55    1.34
  17  -3   4    1.39    1.45
  17   3   4    0.07    0.82
 -17   3  -4   -0.04    1.12
  17   3   4    1.60    1.20
 -19  -3  -4    0.52    1.60
  19  -3   4    0.95    1.39
  19   3   4    1.87    1.33
 -19   3  -4    2.79    1.67
 -18  -4   4   20.45    3.34
  18  -4  -4   16.10    3.02
  18   4  -4   23.46    3.16
 -18   4   4   19.85    3.63
  18   4  -4   20.23    2.39
 -16  -4   4    3.31    1.33
  16  -4  -4    4.59    1.62
  16   4  -4    2.79    1.13
  16   4  -4    2.33    1.27
 -16   4   4    2.21    1.17
  14  -4  -4    3.74    1.24
 -14  -4   4    3.72    1.37
  14   4  -4    6.17    1.55
 -14   4   4    3.48    1.46
  14   4  -4    7.85    1.66
  12  -4  -4   26.80    2.63
  12  -4  -4   18.07    1.34
  12   4  -4   16.64    2.07
 -12   4   4   20.56    2.39
  12   4  -4   19.85    2.33
  10  -4  -4    8.44    1.04
  10  -4  -4    8.98    1.69
 -10  -4   4   13.62    1.62
  10   4  -4    8.04    1.64
  10   4  -4   11.58    1.92
 -10   4   4    8.82    1.74
  -8  -4   4  129.63    4.85
   8  -4  -4  129.37    4.37
   8  -4  -4  130.28    5.35
   8   4  -4  130.17    5.32
   8   4  -4  119.67    5.46
  -8   4   4  133.42    5.37
   6  -4  -4   56.09    3.04
  -6  -4   4   62.20    3.85
   6  -4  -4   58.62    2.68
  -6  -4   4   61.24    2.61
   6  -4  -4   62.21    3.19
  -6   4   4   57.73    3.29
  -6   4   4   63.08    3.07
   6   4  -4   61.36    3.27
   6   4  -4   57.39    3.07
   6   4  -4   60.98    3.43
  -4  -4   4    3.43    0.77
   4  -4  -4    5.10    0.92
  -4  -4   4    5.75    0.55
   4  -4  -4    5.79    1.11
  -4  -4   4    4.69    0.44
   4  -4  -4    6.16    0.99
  -4  -4   4    5.20    1.03
  -4   4   4    5.67    1.17
   4   4  -4    5.89    1.11
  -4   4   4    6.42    0.54
   4   4  -4    7.86    1.35
  -4   4   4    6.11    1.10
   4   4  -4    4.19    0.97
   2  -4  -4  178.42    5.64
   2  -4  -4  175.39    5.23
  -2  -4   4  182.91    5.04
  -2  -4   4  185.97    5.97
   2  -4  -4  178.81    5.59
  -2  -4   4  177.56    5.86
   2  -4  -4  183.40    4.91
   2   4  -4  177.27    5.83
  -2   4   4  178.52    5.82
   2   4  -4  175.56    5.76
  -2   4   4  178.29    5.85
  -2   4   4  178.52    4.89
   0  -4  -4   77.67    3.33
   0  -4  -4   79.94    3.04
   0  -4  -4   81.55    3.36
   0  -4   4   83.60    3.51
   0  -4   4   76.52    3.29
   0   4   4   77.13    3.44
   0   4   4   81.62    3.33
   0   4   4   80.48    3.06
   0   4  -4   79.34    3.53
   0   4  -4   78.76    3.29
  -2  -4  -4  217.50    7.27
   2  -4   4  220.15    6.79
  -2  -4  -4  215.29    6.08
  -2  -4  -4  206.46    6.37
   2  -4   4  203.73    6.08
  -2   4  -4  212.21    8.33
   2   4   4  202.33    6.30
   2   4   4  202.36    6.36
  -2   4  -4  202.07    5.21
  -2   4  -4  213.92    6.13
   2   4   4  215.90    6.69
  -4  -4  -4   25.07    1.45
   4  -4   4   27.07    2.16
  -4  -4  -4   23.01    1.87
  -4  -4  -4   23.83    1.83
   4  -4   4   24.28    1.48
  -4   4  -4   23.12    2.05
  -4   4  -4   25.89    1.53
  -4   4  -4   23.58    1.19
   4   4   4   24.68    1.91
   4   4   4   23.06    1.85
  -4   4  -4   25.11    1.56
   4   4   4   24.96    1.89
   6  -4   4    4.77    1.14
  -6  -4  -4    4.68    0.72
   6  -4   4    4.74    0.72
  -6  -4  -4    4.14    0.81
  -6   4  -4    5.31    0.64
   6   4   4    4.93    1.09
   6   4   4    4.48    0.97
  -6   4  -4    6.54    1.14
  -6   4  -4    4.36    0.35
   8  -4   4   64.59    4.00
  -8  -4  -4   62.61    2.41
   8   4   4   54.57    3.47
   8   4   4   64.18    3.38
  -8   4  -4   65.37    3.57
  10  -4   4   53.87    3.96
 -10  -4  -4   49.62    3.52
 -10   4  -4   53.57    3.63
  10   4   4   53.24    3.18
  10   4   4   55.95    2.22
  10   4   4   54.15    3.68
  12  -4   4   45.61    4.02
 -12  -4  -4   42.47    3.54
 -12   4  -4   47.72    3.66
  12   4   4   42.77    1.85
  12   4   4   40.74    3.38
  12   4   4   46.83    3.04
 -14  -4  -4    7.05    1.93
  14  -4   4    3.81    1.59
 -14   4  -4    5.08    1.55
  14   4   4    3.38    1.16
  14   4   4    5.30    1.63
 -16  -4  -4    1.13    1.34
  16  -4   4    3.25    1.90
  16   4   4    3.49    1.25
  16   4   4    1.99    1.24
 -16   4  -4    0.56    1.20
  18  -4   4    0.07    1.34
 -18  -4  -4    0.78    1.72
  18   4   4    0.29    1.21
  18   4   4    2.07    1.37
 -18   4  -4    2.98    1.76
 -17  -5   4   -1.76    0.84
  17  -5  -4    1.01    2.15
 -17   5   4   -1.56    0.87
  17   5  -4   -1.34    1.01
  17   5  -4   -0.35    0.99
  15  -5  -4    2.50    1.47
 -15  -5   4    3.53    1.25
  15   5  -4    4.66    1.63
  15   5  -4    3.16    1.12
 -15   5   4    3.39    1.65
  13  -5  -4    5.35    0.78
  13  -5  -4    3.33    1.27
 -13  -5   4    5.20    1.40
  13   5  -4    5.05    1.55
  13   5  -4    5.20    1.53
 -13   5   4    5.58    1.77
  11  -5  -4    8.21    1.08
  11  -5  -4    9.72    1.93
 -11  -5   4    9.86    1.81
  11   5  -4    7.64    1.64
 -11   5   4    5.08    1.34
  11   5  -4    4.69    1.39
   9  -5  -4    9.68    1.61
  -9  -5   4   11.80    1.42
   9  -5  -4    8.43    1.66
   9   5  -4    7.66    1.59
   9   5  -4    6.36    2.10
  -9   5   4   10.24    1.80
   7  -5  -4    3.57    0.90
  -7  -5   4    2.10    0.62
   7  -5  -4    2.70    0.93
   7   5  -4    3.38    1.00
   7   5  -4    3.38    1.06
   5  -5  -4    0.02    0.56
  -5  -5   4    1.00    0.25
   5  -5  -4    0.61    0.44
   5  -5  -4    2.96    0.70
  -5  -5   4    0.72    0.25
   5   5  -4    0.48    0.44
   5   5  -4    0.72    0.55
   3  -5  -4    1.75    0.63
   3  -5  -4    1.58    0.55
   3  -5  -4    2.77    0.70
  -3  -5   4    2.06    0.80
  -3  -5   4    1.69    0.49
   3   5  -4    1.41    0.68
  -3   5   4    1.27    0.51
  -3   5   4    2.33    0.81
  -3   5   4    1.15    0.41
   3   5  -4    1.59    0.61
   1  -5  -4   46.80    2.66
  -1  -5   4   37.62    2.47
   1  -5  -4   44.87    2.12
  -1  -5   4   42.89    2.68
   1  -5  -4   43.34    2.20
   1  -5  -4   40.42    2.48
  -1   5   4   41.48    2.56
  -1   5   4   42.23    2.67
   1   5  -4   40.64    2.42
  -1   5   4   45.39    2.19
   1   5  -4   41.46    2.65
   1   5  -4   37.66    2.47
  -1  -5  -4   16.42    1.64
   1  -5   4   18.41    1.59
  -1  -5  -4   17.68    1.54
  -1  -5  -4   17.31    1.78
  -1  -5  -4   17.56    1.51
   1   5   4   16.72    1.69
   1   5   4   16.18    1.62
  -1   5  -4   16.79    1.53
  -1   5  -4   17.44    2.05
   1   5   4   18.38    1.53
   3  -5   4    2.90    0.87
  -3  -5  -4    3.93    0.99
   3  -5   4    6.63    1.08
  -3  -5  -4    3.55    0.76
  -3   5  -4    4.42    0.58
  -3   5  -4    6.71    1.14
   3   5   4    5.07    1.17
   3   5   4    4.97    1.09
   5  -5   4    8.43    1.01
  -5  -5  -4    6.89    0.83
   5  -5   4    7.22    1.42
   5   5   4    6.79    1.29
  -5   5  -4    8.52    0.63
   5   5   4    6.60    1.33
  -5   5  -4    7.50    0.56
  -5   5  -4    6.23    1.01
  -5   5  -4    8.36    1.24
  -7  -5  -4    0.01    0.21
   7  -5   4   -0.20    0.46
   7  -5   4   -0.58    0.36
   7   5   4    0.39    0.43
  -7   5  -4    0.57    0.50
  -7   5  -4    0.17    0.30
  -9  -5  -4   -0.16    0.37
   9  -5   4    1.37    0.98
  -9   5  -4    0.52    0.57
   9   5   4   -0.75    0.35
   9   5   4    0.61    0.64
 -11  -5  -4    7.55    1.62
  11  -5   4    7.34    1.74
  11   5   4   11.09    2.16
 -11   5  -4   14.36    2.36
 -13  -5  -4    0.58    0.70
  13  -5   4    0.15    1.16
  13   5   4    1.18    0.85
  13   5   4    1.97    0.92
 -13   5  -4    1.05    1.24
 -15  -5  -4    0.49    1.01
  15  -5   4    0.44    1.18
  15   5   4    0.73    0.87
  15   5   4    0.72    1.18
 -15   5  -4   -0.56    0.90
 -17  -5  -4    0.83    1.27
  17  -5   4    1.76    1.84
 -17   5  -4   -1.25    1.35
  17   5   4   -0.04    1.09
  17   5   4    1.31    1.24
 -16  -6   4    3.97    1.47
  16  -6  -4    2.45    1.81
 -16   6   4    2.60    1.54
  16   6  -4    1.58    1.33
  16   6  -4    1.26    1.37
  14  -6  -4    5.10    1.65
 -14  -6   4    9.00    2.06
 -14   6   4    9.64    2.28
  14   6  -4    9.87    2.48
  14   6  -4    6.86    1.77
  12  -6  -4   38.43    3.48
  12  -6  -4   33.75    2.28
  12   6  -4   42.15    3.75
  12   6  -4   40.18    3.42
 -10  -6   4    2.63    0.81
  10  -6  -4    1.99    0.94
  10   6  -4    2.19    0.95
  10   6  -4    1.05    0.79
   8  -6  -4    4.67    1.40
  -8  -6   4    4.62    1.02
   8   6  -4    4.17    1.27
   8   6  -4    6.59    1.56
   6  -6  -4    1.31    0.78
  -6  -6   4    0.27    0.30
   6   6  -4    1.32    0.91
   6   6  -4    0.18    0.99
  -4  -6   4   57.14    3.68
  -4  -6   4   54.67    2.37
   4  -6  -4   57.22    3.36
   4  -6  -4   60.61    3.03
  -4   6   4   58.88    3.46
   4   6  -4   57.17    3.42
   4   6  -4   58.64    3.58
  -4   6   4   54.85    2.75
  -2  -6   4   59.92    3.61
   2  -6  -4   66.65    3.58
   2  -6  -4   58.62    2.76
  -2   6   4   57.08    3.46
  -2   6   4   60.49    2.69
   2   6  -4   68.05    3.50
   2   6  -4   57.51    3.43
   0  -6  -4   96.54    4.52
   0  -6   4   89.09    4.40
   0   6   4   93.46    3.85
   0   6   4   90.17    4.47
   0   6  -4   91.47    3.91
   0   6  -4   88.03    4.25
  -2  -6  -4   57.30    3.04
  -2  -6  -4   58.43    3.62
   2   6   4   59.28    3.22
   2   6   4   64.71    3.75
  -2   6  -4   61.46    3.30
  -2   6  -4   59.32    2.71
  -4  -6  -4   51.90    2.62
   4  -6   4   49.52    2.87
   4  -6   4   53.48    3.50
   4   6   4   57.50    3.58
  -4   6  -4   53.69    2.98
  -4   6  -4   52.86    2.12
   4   6   4   54.99    3.32
   6  -6   4   12.40    1.46
   6  -6   4   13.07    2.22
  -6  -6  -4   14.03    1.16
  -6   6  -4   14.93    1.47
   6   6   4   16.27    1.90
  -6   6  -4   16.25    1.50
   6   6   4   18.63    2.01
   8  -6   4    0.63    0.93
  -8  -6  -4    1.21    0.48
   8  -6   4    1.75    0.68
   8   6   4    0.96    0.74
   8   6   4    2.03    1.04
  -8   6  -4    1.64    0.72
 -10  -6  -4    6.65    1.46
  10  -6   4    6.03    1.77
  10   6   4    6.29    1.55
 -10   6  -4   11.40    1.93
  10   6   4    8.50    1.94
  12  -6   4    8.79    2.07
 -12  -6  -4    6.56    1.69
  12   6   4    8.75    1.89
 -12   6  -4    7.73    1.76
  12   6   4    4.06    1.42
 -14  -6  -4   13.36    2.81
  14  -6   4   11.39    2.81
  14   6   4   13.51    2.29
  14   6   4   11.01    2.56
 -14   6  -4   13.89    2.36
  16  -6   4    9.58    2.52
 -16  -6  -4    7.85    2.18
  16   6   4    4.52    1.70
 -16   6  -4    6.02    2.02
  16   6   4    8.73    2.39
 -15  -7   4    1.05    1.40
  15   7  -4   -1.52    0.92
  15   7  -4    1.70    2.05
 -13  -7   4    1.67    0.85
  13  -7  -4    4.84    1.61
  13   7  -4    1.28    1.22
  13   7  -4    1.32    1.34
  11  -7  -4   -0.18    0.62
 -11  -7   4    0.33    0.62
  11   7  -4    0.91    0.81
  11   7  -4   -0.29    0.76
   9  -7  -4    7.02    1.69
  -9  -7   4    3.93    0.92
   9   7  -4    3.04    1.23
   9   7  -4    1.94    1.02
   7  -7  -4    1.35    0.91
  -7  -7   4    0.53    0.44
   7   7  -4    0.63    0.72
   7   7  -4    1.61    0.87
  -5  -7   4    4.74    0.80
  -5  -7   4    5.25    0.81
   5  -7  -4    5.99    1.52
   5   7  -4    5.50    1.31
   5   7  -4    4.77    1.35
  -5   7   4    2.89    1.05
  -5   7   4    5.02    0.57
   3  -7  -4    2.82    0.99
   3  -7  -4    1.22    0.74
  -3  -7   4    2.04    0.99
  -3  -7   4    1.59    0.70
  -3   7   4    1.76    0.89
  -3   7   4    2.71    0.70
   3   7  -4    2.98    1.06
   3   7  -4    1.51    0.81
  -1  -7   4    0.28    0.51
   1  -7  -4    1.00    0.54
   1  -7  -4   -0.78    0.36
   1   7  -4    0.47    0.48
  -1   7   4    0.97    0.85
  -1   7   4    1.37    0.60
   1   7  -4    0.80    0.76
   1  -7   4    2.70    0.92
  -1  -7  -4    3.65    1.30
  -1  -7  -4    4.58    0.98
  -1   7  -4    4.80    0.99
  -1   7  -4    2.60    0.93
   1   7   4    2.60    1.03
   1   7   4    3.00    0.85
   3  -7   4    1.54    0.80
  -3  -7  -4    1.88    0.69
   3   7   4    1.29    0.72
  -3   7  -4    1.44    0.67
  -3   7  -4    2.20    0.62
   3   7   4    1.68    0.97
   5  -7   4    2.82    0.99
  -5  -7  -4    2.56    0.67
  -5   7  -4    2.49    0.67
  -5   7  -4    2.81    0.48
   5   7   4    0.91    0.84
   5   7   4    2.46    0.96
  -5   7  -4    2.98    1.02
  -7  -7  -4    3.43    0.71
   7  -7   4    4.36    1.47
   7   7   4    3.53    1.37
  -7   7  -4    3.37    0.97
   7   7   4    2.91    1.06
   9  -7   4   -0.37    0.72
   9  -7   4   -0.74    0.60
  -9  -7  -4    0.22    0.64
   9   7   4   -0.13    0.77
   9   7   4    0.72    0.92
  -9   7  -4    0.26    0.67
 -11  -7  -4    2.64    1.29
  11  -7   4    4.20    1.65
  11   7   4    2.57    1.27
 -11   7  -4    5.03    1.33
  11   7   4    3.03    1.17
  13  -7   4    0.50    1.34
 -13  -7  -4   -0.01    1.22
 -13   7  -4   -0.06    0.90
  13   7   4   -1.00    0.77
  13   7   4    2.61    1.50
 -15  -7  -4    4.16    1.70
  15  -7   4    1.67    1.57
  15   7   4    0.81    1.87
  15   7   4    1.75    1.72
 -15   7  -4    3.07    1.49
 -14  -8   4    7.85    1.78
  14  -8  -4    8.49    2.33
  14   8  -4    9.79    2.36
  14   8  -4   10.01    2.14
 -12  -8   4    1.58    1.08
  12  -8  -4    1.72    1.15
  12   8  -4    2.31    1.29
  12   8  -4    5.33    1.94
 -10  -8   4    1.74    0.79
  10  -8  -4    1.07    0.89
  10   8  -4    1.32    1.34
  10   8  -4    1.42    1.15
   8  -8  -4    2.48    1.07
   8   8  -4    1.80    1.06
   8   8  -4    0.91    1.06
   6  -8  -4   37.57    3.23
  -6  -8   4   41.32    2.23
   6   8  -4   37.53    3.33
   6   8  -4   39.73    3.55
  -4  -8   4   94.06    5.56
  -4  -8   4   82.06    3.67
   4  -8  -4   84.79    4.90
  -4   8   4   78.98    4.83
   4   8  -4   82.98    5.01
   4   8  -4   89.59    4.84
  -4   8   4   83.23    3.20
   2  -8  -4   84.13    4.87
   2  -8  -4   73.95    3.44
  -2  -8   4   83.95    5.10
   2   8  -4   78.05    4.54
   2   8  -4   88.86    5.03
  -2   8   4   83.14    5.00
  -2   8   4   83.78    3.71
   0  -8  -4   36.25    3.13
   0  -8   4   36.49    3.20
   0  -8  -4   31.86    2.80
   0  -8  -4   31.66    2.05
   0   8  -4   34.28    2.50
   0   8  -4   37.40    3.11
   0   8   4   34.56    3.16
   0   8   4   29.80    2.37
  -2  -8  -4   53.44    4.05
   2  -8   4   56.11    3.99
  -2  -8  -4   51.36    2.53
  -2  -8  -4   55.86    3.38
  -2   8  -4   56.39    2.88
   2   8   4   47.63    4.30
   2   8   4   53.16    3.97
  -2   8  -4   53.52    3.66
  -4  -8  -4   20.05    1.82
   4  -8   4   22.37    2.56
   4   8   4   21.86    2.35
  -4   8  -4   21.89    2.23
  -4   8  -4   20.48    1.38
   4   8   4   21.29    2.64
   6  -8   4   29.38    3.04
  -6  -8  -4   31.33    2.00
   6   8   4   31.79    3.08
  -6   8  -4   27.99    3.33
   6   8   4   29.28    3.13
   8  -8   4   42.95    3.86
  -8  -8  -4   38.92    2.85
   8   8   4   42.11    3.74
   8   8   4   50.38    4.16
 -10  -8  -4   15.17    2.22
  10  -8   4   16.27    2.85
  10   8   4   13.91    2.69
  10   8   4   16.70    2.85
  12  -8   4    8.63    2.17
 -12  -8  -4    8.75    1.95
  12   8   4   11.18    2.53
  12   8   4   13.03    2.43
  14  -8   4    9.47    2.50
 -14  -8  -4    6.30    2.00
  14   8   4   10.72    2.50
  14   8   4    6.34    2.11
  13  -9  -4   -0.86    1.42
  13   9  -4    0.89    1.24
  13   9  -4   -0.39    1.36
  11  -9  -4    0.03    1.02
  11   9  -4    0.47    0.90
  11   9  -4    0.45    1.32
   9  -9  -4    0.70    1.16
   9   9  -4    0.46    0.98
   9   9  -4    1.46    1.25
   7  -9  -4   11.46    2.27
   7   9  -4    8.81    2.05
   7   9  -4   12.57    2.66
   5  -9  -4    2.98    1.09
  -5  -9   4    3.31    1.15
  -5  -9   4    3.30    0.80
   5   9  -4    0.95    0.91
  -5   9   4    3.04    1.39
   5   9  -4    2.92    1.43
  -3  -9   4    4.50    1.52
   3  -9  -4    4.18    1.52
   3  -9  -4    4.13    1.50
  -3   9   4    2.12    0.86
  -3   9   4    3.28    1.11
   3   9  -4    3.37    1.23
   3   9  -4    3.71    1.23
   1  -9  -4    0.83    0.82
   1  -9  -4    0.10    0.59
  -1  -9   4    0.09    0.70
  -1   9   4   -0.25    0.59
   1   9  -4    0.31    0.71
  -1   9   4    0.78    1.08
   1   9  -4   -1.32    0.55
  -1  -9  -4    0.50    0.82
  -1  -9  -4    2.24    0.96
  -1  -9  -4    0.85    0.66
   1  -9   4    0.22    0.62
   1   9   4    1.03    0.70
  -1   9  -4    0.38    0.63
  -1   9  -4    0.86    0.78
   1   9   4    0.22    1.02
   3  -9   4    5.52    1.67
  -3  -9  -4    6.30    1.38
  -3  -9  -4    3.96    1.65
   3   9   4    2.31    1.28
  -3   9  -4    4.66    0.94
   3   9   4    5.19    1.51
  -3   9  -4    4.34    1.47
   5  -9   4   -0.03    0.64
  -5  -9  -4    1.32    0.63
  -5   9  -4    1.24    1.00
   5   9   4    0.45    0.80
   5   9   4    1.20    0.86
   7  -9   4    6.70    1.81
  -7  -9  -4    5.55    1.04
  -7  -9  -4    5.76    1.21
  -7   9  -4    7.67    1.89
   7   9   4   10.73    2.42
   7   9   4    6.64    1.85
  -9  -9  -4    2.30    1.19
   9  -9   4    3.59    1.68
   9   9   4    3.76    1.83
   9   9   4    1.81    1.27
  11  -9   4    7.10    2.05
 -11  -9  -4    7.76    1.66
  11   9   4    2.01    1.51
  11   9   4    4.54    2.05
  13  -9   4    4.71    1.62
 -13  -9  -4    4.25    1.89
  13   9   4    2.58    1.95
  13   9   4    3.39    1.86
  10 -10  -4   10.21    2.20
  10  10  -4   13.50    3.00
  10  10  -4   17.85    3.67
   8 -10  -4   15.91    2.94
   8  10  -4   15.77    2.95
   8  10  -4   17.62    3.41
   6 -10  -4    2.19    1.28
   6  10  -4    1.44    1.32
   6  10  -4    2.23    1.69
  -4 -10   4    1.92    0.76
   4 -10  -4   -0.14    0.66
  -4  10   4    1.14    0.72
   4  10  -4    2.34    1.18
   4  10  -4    0.67    0.91
  -4  10   4   -0.92    1.12
  -2 -10   4    4.64    1.76
   2 -10  -4    0.85    0.83
   2 -10  -4    2.14    1.08
  -2  10   4    1.43    0.98
   2  10  -4    0.06    1.06
  -2  10   4   -0.61    0.70
   2  10  -4    1.34    0.79
   0 -10  -4    5.42    1.56
   0 -10   4    5.14    1.53
   0 -10  -4    9.02    2.17
   0  10   4    2.62    1.09
   0  10  -4    7.69    1.41
   0  10   4    2.91    1.77
   0  10  -4    4.56    1.51
  -2 -10  -4   37.88    3.10
   2 -10   4   41.31    3.91
  -2  10  -4   44.23    3.89
  -2  10  -4   41.21    2.69
   2  10   4   44.27    3.47
   2  10   4   42.77    4.28
  -4 -10  -4    7.47    1.11
  -4 -10  -4    7.00    1.39
   4 -10   4    7.06    1.93
  -4  10  -4   11.53    2.42
   4  10   4    6.63    1.93
   4  10   4    5.13    1.65
  -6 -10  -4    2.72    0.91
   6 -10   4    3.64    1.49
  -6 -10  -4    4.55    1.05
   6  10   4    6.24    2.00
  -6  10  -4    2.27    1.56
   6  10   4    2.57    1.54
  -8 -10  -4    5.30    1.33
   8 -10   4   10.56    2.42
   8  10   4    6.72    1.96
   8  10   4   13.08    3.09
  10 -10   4    0.57    1.63
  10  10   4    1.10    1.20
  10  10   4    1.77    1.51
   7 -11  -4    0.77    1.41
   7  11  -4   -0.96    1.40
   7  11  -4   -0.16    1.38
   5 -11  -4    5.00    1.91
   5 -11  -4    1.28    1.26
   5  11  -4    1.40    1.07
   3 -11  -4   -1.29    0.83
  -3 -11   4    1.10    1.01
   3 -11  -4    0.16    1.04
   3  11  -4   -1.83    0.91
   3  11  -4   -0.40    1.12
  -3  11   4   -0.76    1.35
  -3  11   4   -1.91    1.03
   1 -11  -4   -0.09    0.98
  -1 -11   4    1.20    1.02
  -1 -11   4    0.69    1.17
   1 -11  -4    1.52    1.30
  -1  11   4    1.40    1.47
   1  11  -4    1.22    1.29
  -1  11   4   -2.13    0.96
   1  11  -4   -0.40    1.00
  -1 -11  -4    0.54    0.99
   1 -11   4   -1.03    0.87
  -1  11  -4   -0.31    1.05
   1  11   4    0.15    1.24
   1  11   4    0.48    1.27
  -1  11  -4    2.40    1.07
  -3 -11  -4    0.83    0.97
   3 -11   4   -0.82    0.96
   3  11   4   -1.08    1.00
   3  11   4    0.97    1.05
  -3  11  -4   -0.70    1.76
   5 -11   4    0.05    0.91
  -5 -11  -4   -1.13    1.10
  -5  11  -4    1.29    1.27
   5  11   4    1.19    1.40
   5  11   4    0.17    1.28
   7 -11   4    0.40    1.44
   7  11   4    1.93    1.61
   7  11   4   -0.77    1.71
   0 -12   4    7.02    2.08
   0 -12   4    7.32    2.06
   0 -12  -4    7.37    2.21
   0  12   4    9.90    2.59
   0  12  -4    7.61    2.51
   0  12  -4   11.29    2.07
   0  12   4    3.93    2.10
  20   0  -5    0.67    1.17
  20   0  -5    2.23    1.23
  20   0  -5    1.32    1.60
 -20   0   5    0.94    1.48
  18   0  -5   -0.76    0.48
  18   0  -5    0.57    1.30
  18   0  -5    0.58    0.93
 -16   0   5    0.50    0.95
  16   0  -5    0.46    0.72
  16   0  -5   -0.79    0.36
 -14   0   5    0.02    0.56
  14   0  -5   -0.59    0.50
  12   0  -5    0.89    0.47
  12   0  -5   -0.21    0.29
 -12   0   5   -0.41    0.46
  10   0  -5    0.26    0.33
  10   0  -5    0.25    0.39
 -10   0   5    0.76    0.74
   8   0  -5    0.27    0.29
  -8   0   5   -0.02    0.22
   8   0  -5    0.28    0.48
  -6   0   5    0.08    0.32
   6   0  -5    0.45    0.34
   4   0  -5    0.77    0.38
  -4   0   5    0.07    0.19
   4   0  -5    0.06    0.11
  -2   0   5    0.05    0.12
   2   0  -5    0.19    0.14
   2   0  -5    0.10    0.14
   0   0   5    0.01    0.10
   0   0  -5    0.11    0.16
   0   0   5    0.35    0.23
   0   0  -5   -0.04    0.16
  -2   0  -5    0.08    0.20
  -2   0  -5    0.04    0.14
   2   0   5   -0.17    0.15
   4   0   5    0.27    0.23
  -4   0  -5    0.16    0.12
   4   0   5    0.16    0.22
  -4   0  -5    0.10    0.22
  -6   0  -5   -0.33    0.19
  -6   0  -5   -0.08    0.12
   6   0   5    0.03    0.23
   6   0   5   -0.09    0.18
   8   0   5   -0.23    0.30
  -8   0  -5    0.25    0.33
   8   0   5   -0.31    0.18
  -8   0  -5    0.35    0.31
  10   0   5   -0.35    0.41
 -10   0  -5   -0.02    0.47
  10   0   5    0.23    0.39
 -10   0  -5    0.71    0.52
 -12   0  -5   -0.13    0.40
  12   0   5   -0.04    0.32
 -14   0  -5   -0.80    0.49
  14   0   5    0.91    0.60
 -16   0  -5   -0.53    0.84
  16   0   5   -0.76    0.77
  18   0   5    1.88    1.25
 -18   0  -5   -1.02    0.90
  18   0   5    1.42    1.13
  19  -1  -5    6.66    1.46
 -19  -1   5    2.04    1.72
  19   1  -5    5.07    1.13
  19   1  -5    7.14    1.96
  19   1  -5    5.22    1.40
 -19   1   5    1.92    1.52
 -17  -1   5    5.37    2.01
  17  -1  -5    6.99    1.90
  17   1  -5    9.43    1.93
 -17   1   5    6.41    2.13
  17   1  -5    5.33    1.13
  17   1  -5    4.78    1.09
 -15  -1   5   31.85    3.24
  15  -1  -5   28.87    1.73
  15  -1  -5   31.41    2.30
  15  -1  -5   27.00    3.05
  15   1  -5   31.04    2.64
  15   1  -5   25.70    2.53
  15   1  -5   28.95    2.12
 -15   1   5   31.10    3.30
 -13  -1   5    7.52    1.84
  13  -1  -5    5.92    1.16
  13  -1  -5    7.61    0.94
  13  -1  -5    5.68    1.46
 -13   1   5    9.73    2.10
  13   1  -5    8.15    1.09
  13   1  -5    8.33    1.51
  13   1  -5    7.01    1.27
 -11  -1   5   40.15    2.99
  11  -1  -5   41.42    2.26
  11  -1  -5   38.85    2.95
  11  -1  -5   41.75    2.32
 -11   1   5   38.78    3.04
  11   1  -5   41.59    2.46
  11   1  -5   38.10    2.03
  11   1  -5   44.04    2.82
   9  -1  -5   25.21    1.64
  -9  -1   5   27.48    2.16
  -9   1   5   25.94    2.22
   9   1  -5   27.62    2.05
   9   1  -5   25.73    1.84
   9   1  -5   24.75    2.05
   7  -1  -5  126.16    4.49
  -7  -1   5  119.75    4.47
   7  -1  -5  122.24    4.71
   7   1  -5  123.59    4.35
   7   1  -5  121.62    4.52
  -7   1   5  122.49    4.67
   5  -1  -5  154.06    4.95
   5  -1  -5  143.60    5.06
  -5  -1   5  158.76    4.74
   5   1  -5  160.66    4.78
  -5   1   5  155.71    4.93
   5   1  -5  150.63    3.90
   5   1  -5  154.61    4.85
   3  -1  -5   43.30    1.90
  -3  -1   5   40.60    1.42
  -3  -1   5   42.49    1.65
   3  -1  -5   41.70    1.47
   3   1  -5   41.67    1.68
   3   1  -5   40.55    1.52
   3   1  -5   41.21    1.41
   1  -1  -5    1.06    0.28
   1  -1  -5    1.15    0.32
  -1  -1   5    1.65    0.32
   1  -1  -5    1.35    0.22
  -1  -1   5    1.28    0.32
  -1   1   5    1.27    0.35
  -1   1   5    0.89    0.29
   1   1  -5    1.60    0.32
   1   1  -5    0.81    0.23
  -1   1   5    1.72    0.26
   1  -1   5   46.16    1.84
  -1  -1  -5   46.31    1.79
  -1  -1  -5   47.20    1.82
   1  -1   5   42.59    1.79
  -1   1  -5   45.93    1.80
  -1   1  -5   40.49    2.04
  -1   1  -5   45.92    1.86
   1   1   5   43.80    1.91
   1   1   5   45.43    2.24
  -3  -1  -5  166.98    4.73
   3  -1   5  166.51    4.92
   3  -1   5  176.40    4.67
  -3  -1  -5  167.00    4.65
  -3  -1  -5  170.85    4.87
   3  -1   5  167.91    5.19
   3   1   5  169.49    4.57
   3   1   5  170.68    4.90
  -3   1  -5  167.23    5.03
   3   1   5  170.04    4.65
  -3   1  -5  173.06    4.57
  -5  -1  -5  287.17    7.66
   5  -1   5  279.93    7.17
  -5  -1  -5  283.83    7.42
   5  -1   5  269.17    7.69
  -5  -1  -5  288.39    6.92
   5   1   5  283.75    7.68
  -5   1  -5  287.60    7.12
   5   1   5  284.85    7.30
  -7  -1  -5   37.93    2.24
   7  -1   5   35.35    1.92
  -7  -1  -5   37.22    1.68
   7  -1   5   37.76    2.28
   7   1   5   35.47    1.95
  -7   1  -5   33.82    1.83
  -7   1  -5   40.53    2.55
   7   1   5   34.24    2.14
   7   1   5   37.25    1.68
   9  -1   5  202.19    6.80
  -9  -1  -5  189.61    6.82
  -9  -1  -5  213.88    7.62
  -9  -1  -5  201.53    5.54
   9  -1   5  205.22    6.23
   9   1   5  204.48    6.75
  -9   1  -5  199.89    6.18
   9   1   5  195.78    6.19
  -9   1  -5  216.94    7.63
   9   1   5  197.32    5.44
  11  -1   5   80.08    3.65
 -11  -1  -5   77.02    4.64
 -11   1  -5   84.89    4.82
  11   1   5   82.07    2.85
  11   1   5   75.96    3.57
  11   1   5   78.51    4.01
  13  -1   5   10.40    2.34
  13  -1   5   11.03    1.41
 -13  -1  -5    8.31    1.94
  13   1   5    8.76    1.61
 -13   1  -5    7.26    1.72
  15  -1   5   30.36    3.66
  15  -1   5   25.23    2.34
 -15  -1  -5   25.68    3.18
  15   1   5   30.29    2.75
 -15   1  -5   27.67    3.32
  17  -1   5   -1.86    0.73
  17  -1   5   -0.15    1.55
 -17  -1  -5   -0.22    0.95
  17   1   5    0.03    1.05
 -19  -1  -5    1.94    1.24
  19  -1   5    0.33    1.56
  19  -1   5    3.60    1.47
  19   1   5    0.71    1.72
 -19   1  -5    5.53    2.43
  19   1   5    0.72    1.50
  20  -2  -5    1.98    2.01
 -20  -2   5    2.91    1.77
 -20   2   5    2.97    1.66
  20   2  -5    4.86    1.75
  18  -2  -5    1.29    0.74
 -18  -2   5    2.65    1.85
  18  -2  -5   -0.71    1.06
 -18   2   5    1.32    1.22
  18   2  -5   -0.08    0.98
 -16  -2   5    3.15    1.24
  16  -2  -5    0.94    0.93
  16  -2  -5    3.04    0.80
  16   2  -5    1.73    0.83
 -16   2   5    4.08    1.58
  16   2  -5    2.58    1.07
  14  -2  -5    4.90    1.43
  14  -2  -5    5.07    0.85
  14  -2  -5    6.33    1.02
  14  -2  -5    6.42    0.82
 -14  -2   5    4.69    1.44
  14   2  -5    5.79    0.68
  14   2  -5    6.26    1.26
  14   2  -5    4.40    1.29
  14   2  -5    5.49    0.75
 -14   2   5    4.76    1.56
  12  -2  -5   -0.65    0.43
 -12  -2   5    0.67    0.94
  12  -2  -5    0.43    0.32
  12  -2  -5   -0.71    0.29
 -12   2   5   -0.59    0.53
  12   2  -5    0.22    0.48
  12   2  -5    0.52    0.56
  12   2  -5    0.56    0.44
  12   2  -5   -0.02    0.30
  10  -2  -5   32.64    2.54
 -10  -2   5   33.56    2.54
  10  -2  -5   32.69    1.68
  10   2  -5   29.78    2.37
  10   2  -5   29.39    1.25
  10   2  -5   31.16    2.18
  10   2  -5   31.04    1.28
 -10   2   5   29.81    2.52
   8  -2  -5   12.81    1.46
  -8  -2   5   14.84    1.46
   8  -2  -5   17.16    1.73
   8  -2  -5   14.08    1.49
   8   2  -5   14.58    1.43
   8   2  -5   13.91    0.66
   8   2  -5   14.93    1.57
  -8   2   5   16.05    1.63
   8   2  -5   14.50    0.65
   6  -2  -5    2.73    0.73
  -6  -2   5    2.65    0.67
   6  -2  -5    4.58    0.87
  -6   2   5    2.38    0.71
   6   2  -5    4.08    0.76
   6   2  -5    3.20    0.67
   6   2  -5    2.85    0.67
   4  -2  -5    3.97    0.73
   4  -2  -5    3.64    0.63
  -4  -2   5    4.33    0.55
   4  -2  -5    4.74    0.63
  -4  -2   5    4.25    0.32
   4  -2  -5    4.07    0.46
   4   2  -5    4.93    0.57
   4   2  -5    3.71    0.62
  -4   2   5    4.27    0.76
  -4   2   5    5.63    0.86
   4   2  -5    4.45    0.32
   4   2  -5    4.93    0.88
   2  -2  -5   58.45    2.36
  -2  -2   5   57.02    2.21
  -2  -2   5   60.24    2.55
   2  -2  -5   61.20    2.01
   2  -2  -5   58.89    2.08
  -2  -2   5   58.97    1.92
  -2   2   5   61.32    2.55
  -2   2   5   61.31    2.11
   2   2  -5   59.22    2.49
   2   2  -5   61.89    2.25
   2   2  -5   58.92    1.96
   2   2  -5   60.29    1.78
   0  -2  -5  377.10    8.69
   0  -2  -5  347.55    8.19
   0  -2  -5  344.37    8.43
   0  -2   5  348.65    8.46
   0  -2  -5  336.89    8.18
   0  -2   5  338.94    8.34
   0  -2   5  339.76    8.23
   0   2   5  338.41    8.07
   0   2  -5  331.94    8.31
   0   2  -5  347.73    8.43
   0   2   5  343.04    8.31
   0   2   5  319.67    8.48
  -2  -2  -5   54.68    2.12
  -2  -2  -5   52.48    2.27
  -2  -2  -5   55.15    2.24
   2  -2   5   51.95    2.40
   2  -2   5   54.18    2.36
   2   2   5   55.07    2.33
   2   2   5   56.60    2.37
  -2   2  -5   56.18    1.97
   2   2   5   54.53    2.30
  -2   2  -5   45.06    2.85
   2   2   5   56.33    2.16
  -2   2  -5   54.90    2.49
  -4  -2  -5   49.59    2.39
  -4  -2  -5   47.90    2.01
   4  -2   5   43.74    2.48
  -4  -2  -5   46.93    2.09
   4  -2   5   43.77    2.33
   4   2   5   46.78    1.97
   4   2   5   46.48    2.37
  -4   2  -5   50.43    2.30
   4   2   5   46.62    2.15
  -4   2  -5   47.40    1.51
  -4   2  -5   45.25    1.88
  -6  -2  -5    0.60    0.51
  -6  -2  -5    1.02    0.41
   6  -2   5    0.36    0.56
   6  -2   5    0.27    0.28
  -6  -2  -5    0.98    0.39
   6   2   5    0.32    0.25
   6   2   5    0.74    0.45
  -6   2  -5    0.73    0.36
  -6   2  -5    0.45    0.37
   6   2   5    1.32    0.40
   8  -2   5   -0.23    0.42
   8  -2   5    0.71    0.38
  -8   2  -5    0.57    0.53
   8   2   5    1.03    0.59
  -8   2  -5   -0.09    0.26
   8   2   5    0.67    0.38
   8   2   5    0.60    0.37
 -10  -2  -5    3.00    1.02
  10  -2   5    2.52    1.00
 -10  -2  -5    2.76    0.69
  10  -2   5    4.79    0.98
  10   2   5    3.70    0.76
 -10   2  -5    3.10    1.00
 -10   2  -5    3.01    0.66
  10   2   5    2.28    0.76
  10   2   5    3.09    1.07
  12  -2   5    3.97    0.95
  12  -2   5    3.96    1.29
 -12  -2  -5    4.28    1.40
  12   2   5    4.33    0.87
 -12   2  -5    4.87    1.66
  12   2   5    4.62    1.25
  12   2   5    5.21    1.08
  14  -2   5    0.31    0.71
  14  -2   5    0.52    1.00
 -14  -2  -5    1.86    0.99
  14   2   5    0.34    0.49
  14   2   5   -0.69    0.44
 -14   2  -5    3.49    1.30
  16  -2   5    0.51    0.82
  16  -2   5    0.34    0.98
 -16  -2  -5    0.44    1.03
 -16   2  -5    0.06    0.80
  16   2   5    1.34    1.00
  18  -2   5    1.75    1.54
 -18  -2  -5    0.25    1.42
 -18   2  -5   -0.57    1.22
  18   2   5    2.56    1.33
  19  -3  -5   15.07    3.18
 -19  -3   5   14.60    3.23
  19   3  -5   15.34    1.92
  19   3  -5   16.76    2.87
 -19   3   5   14.97    3.06
  17  -3  -5   86.53    5.75
 -17  -3   5   83.57    5.78
  17   3  -5   75.59    5.16
  17   3  -5   81.18    4.37
 -17   3   5   81.94    5.92
 -15  -3   5   13.40    2.52
  15  -3  -5   13.12    2.37
  15   3  -5   11.42    2.19
 -15   3   5   11.50    2.48
  15   3  -5    8.95    1.67
  13  -3  -5   12.12    2.20
  13  -3  -5   12.31    1.11
 -13  -3   5   15.86    2.48
  13   3  -5   10.39    1.89
 -13   3   5   15.28    2.47
  13   3  -5   12.85    1.59
  11  -3  -5   22.29    1.56
  11  -3  -5   24.45    2.35
 -11  -3   5   24.01    2.26
  11  -3  -5   24.15    1.09
  11   3  -5   23.05    2.06
  11   3  -5   20.86    3.59
 -11   3   5   23.64    2.41
   9  -3  -5   13.68    1.64
  -9  -3   5   12.68    1.45
   9  -3  -5   15.13    0.73
   9  -3  -5   15.68    1.25
   9  -3  -5   14.48    0.76
  -9   3   5   14.47    1.68
   9   3  -5   15.76    1.58
   9   3  -5   13.67    1.71
   7  -3  -5   22.76    2.01
   7  -3  -5   23.08    1.54
   7  -3  -5   24.37    0.89
  -7  -3   5   21.27    1.61
   7  -3  -5   22.54    1.82
   7  -3  -5   23.55    0.88
  -7   3   5   26.27    2.03
   7   3  -5   25.86    2.13
   7   3  -5   23.21    1.82
   7   3  -5   23.28    1.85
   5  -3  -5  169.11    5.31
   5  -3  -5  167.24    5.08
   5  -3  -5  169.37    3.97
  -5  -3   5  163.76    4.72
  -5  -3   5  163.23    5.72
   5  -3  -5  160.37    5.42
   5   3  -5  163.70    5.26
  -5   3   5  164.91    5.41
   5   3  -5  174.23    5.69
   3  -3  -5  261.23    7.06
  -3  -3   5  263.31    6.13
  -3  -3   5  257.86    5.92
   3  -3  -5  261.20    6.92
  -3  -3   5  262.98    7.24
   3  -3  -5  254.21    6.14
   3  -3  -5  260.68    7.05
  -3  -3   5  257.37    7.47
   3   3  -5  257.66    7.39
  -3   3   5  263.76    6.34
   3   3  -5  249.69    7.00
  -3   3   5  261.91    7.12
   1  -3  -5  640.43   14.92
  -1  -3   5  641.73   15.07
   1  -3  -5  620.01   14.61
   1  -3  -5  657.21   14.35
  -1  -3   5  641.12   14.93
  -1  -3   5  632.95   14.41
  -1   3   5  630.78   15.15
  -1   3   5  645.46   14.73
  -1   3   5  637.58   14.40
   1   3  -5  648.20   14.99
   1   3  -5  646.18   14.97
  -1  -3  -5   11.06    0.98
   1  -3   5   10.73    1.10
   1  -3   5   11.06    1.03
   1  -3   5   12.16    1.01
  -1  -3  -5   10.56    1.01
  -1  -3  -5   10.61    1.03
  -1  -3  -5   12.46    1.01
  -1   3  -5   12.57    1.20
   1   3   5   10.72    1.08
   1   3   5   10.08    0.97
  -1   3  -5   12.10    1.00
   1   3   5   11.92    1.03
  -1   3  -5   11.34    0.65
  -3  -3  -5   17.34    1.37
  -3  -3  -5   16.25    1.13
   3  -3   5   15.06    1.36
   3  -3   5   17.14    1.53
   3  -3   5   16.50    1.11
  -3  -3  -5   17.55    1.33
  -3   3  -5   18.92    1.13
   3   3   5   16.37    1.18
  -3   3  -5   16.74    1.07
   3   3   5   17.31    1.39
  -3   3  -5   15.53    1.49
   3   3   5   16.28    1.36
   3   3   5   17.01    1.37
  -3   3  -5   14.95    1.08
  -5  -3  -5   13.95    1.06
   5  -3   5   13.98    1.44
   5  -3   5   15.78    1.61
  -5  -3  -5   14.07    1.26
  -5  -3  -5   13.27    1.40
   5  -3   5   14.49    0.92
   5   3   5   14.26    1.42
   5   3   5   14.22    1.29
  -5   3  -5   13.24    1.27
  -5   3  -5   14.15    0.85
   5   3   5   12.97    1.03
  -5   3  -5   12.97    1.27
  -7  -3  -5   43.88    2.08
   7  -3   5   41.67    2.98
  -7  -3  -5   38.38    2.27
   7   3   5   37.21    1.91
   7   3   5   40.09    2.65
  -7   3  -5   39.98    2.61
   7   3   5   44.66    2.45
  -7   3  -5   42.73    1.70
   9  -3   5   97.13    3.28
   9  -3   5   93.11    5.10
  -9  -3  -5   98.58    4.12
   9   3   5   97.13    3.47
  -9   3  -5  102.89    4.92
  -9   3  -5   96.76    3.19
   9   3   5  101.13    4.10
   9   3   5   99.11    4.74
  11  -3   5   13.42    1.14
 -11  -3  -5   17.33    2.17
 -11  -3  -5   15.06    1.63
  11  -3   5   17.57    2.39
 -11   3  -5   20.94    2.33
  11   3   5   13.58    1.48
  11   3   5   13.41    1.20
  11   3   5   15.84    1.97
  13  -3   5   39.90    3.82
  13  -3   5   33.10    1.96
 -13  -3  -5   36.49    3.46
  13   3   5   39.17    3.32
  13   3   5   33.33    2.01
 -13   3  -5   37.35    3.45
  13   3   5   38.82    2.49
  15  -3   5    7.10    1.11
 -15  -3  -5    9.55    2.44
 -15   3  -5    7.70    2.09
  15   3   5   10.07    1.24
  15   3   5    7.54    1.95
  17  -3   5   16.08    3.40
 -17  -3  -5   12.72    2.87
  17   3   5   11.90    2.53
 -17   3  -5   10.85    2.92
  19  -3   5    0.27    1.69
 -19  -3  -5    3.20    1.96
  19   3   5   -0.83    1.27
 -19   3  -5    0.84    1.53
  18  -4  -5    1.53    1.33
 -18  -4   5    0.50    1.06
 -18   4   5    2.41    1.58
  18   4  -5    0.54    1.11
  18   4  -5    0.18    1.03
 -16  -4   5    2.80    1.19
  16  -4  -5    0.92    1.07
  16   4  -5    2.57    1.18
  16   4  -5    4.59    1.66
 -16   4   5    3.12    1.67
  14  -4  -5    7.07    0.90
 -14  -4   5    5.88    1.61
  14  -4  -5    8.25    1.99
  14  -4  -5    5.24    0.76
  14   4  -5    4.35    1.22
  14   4  -5    6.78    1.66
 -14   4   5    5.29    1.76
  12  -4  -5    0.13    0.40
  12  -4  -5   -1.06    0.42
 -12  -4   5    0.60    0.58
  12   4  -5    0.13    0.65
  12   4  -5    0.20    0.56
 -12   4   5   -0.99    0.49
 -10  -4   5   30.24    2.35
  10  -4  -5   29.79    1.92
  10  -4  -5   31.46    2.61
  10   4  -5   35.66    2.68
  10   4  -5   32.45    2.83
  -8  -4   5   37.94    2.33
   8  -4  -5   36.47    2.08
   8  -4  -5   38.69    2.69
  -8   4   5   37.89    2.64
   8   4  -5   35.55    2.81
   8   4  -5   38.72    2.72
   6  -4  -5    0.41    0.56
  -6  -4   5    1.51    0.47
   6  -4  -5    0.87    0.51
   6  -4  -5    1.12    0.40
  -6   4   5    0.69    0.55
   6   4  -5    1.05    0.46
   6   4  -5    1.18    0.63
   6   4  -5   -0.20    0.37
   4  -4  -5   23.89    1.11
   4  -4  -5   21.18    1.63
  -4  -4   5   23.19    1.91
  -4  -4   5   25.79    1.13
  -4  -4   5   23.60    1.88
   4  -4  -5   26.13    1.81
  -4  -4   5   25.14    1.13
   4  -4  -5   28.29    1.80
  -4   4   5   21.69    1.79
  -4   4   5   23.41    1.19
   4   4  -5   23.69    2.11
   4   4  -5   25.25    1.95
   2  -4  -5    1.35    0.42
  -2  -4   5    0.65    0.41
  -2  -4   5    1.13    0.36
   2  -4  -5    1.16    0.43
   2  -4  -5    0.47    0.31
   2  -4  -5    0.39    0.30
  -2  -4   5    0.38    0.49
   2   4  -5    0.66    0.48
  -2   4   5    0.27    0.35
   2   4  -5    0.51    0.38
  -2   4   5    0.40    0.27
  -2   4   5    1.80    0.61
   0  -4   5    0.79    0.46
   0  -4  -5    1.53    0.49
   0  -4  -5    1.67    0.63
   0  -4   5    2.79    0.72
   0  -4  -5    1.52    0.51
   0  -4   5    0.64    0.38
   0   4   5    1.50    0.51
   0   4  -5    1.89    0.62
   0   4  -5    0.61    0.34
   0   4   5    1.27    0.48
   0   4   5    1.02    0.43
   2  -4   5   27.04    1.73
  -2  -4  -5   28.16    1.86
  -2  -4  -5   29.67    1.77
   2  -4   5   26.85    2.01
  -2  -4  -5   26.00    1.98
  -2   4  -5   25.04    2.06
  -2   4  -5   29.56    1.77
   2   4   5   27.71    1.88
   2   4   5   31.17    1.97
  -2   4  -5   28.34    1.30
   2   4   5   29.36    2.07
  -4  -4  -5   18.14    1.61
  -4  -4  -5   17.05    1.62
  -4  -4  -5   19.47    1.33
   4  -4   5   16.97    1.26
   4  -4   5   20.01    1.91
  -4   4  -5   17.56    1.33
  -4   4  -5   18.15    1.77
   4   4   5   17.00    1.58
   4   4   5   16.69    1.64
   4   4   5   21.81    1.79
  -4   4  -5   19.38    1.31
  -4   4  -5   20.37    1.16
  -6  -4  -5   17.77    1.63
   6  -4   5   20.47    2.11
   6  -4   5   18.35    1.20
  -6  -4  -5   17.18    1.25
  -6   4  -5   20.20    1.70
  -6   4  -5   16.75    1.12
  -6   4  -5   18.68    0.92
   6   4   5   15.63    1.71
   6   4   5   16.78    1.63
  -8  -4  -5    2.66    0.61
   8  -4   5    3.46    1.24
  -8   4  -5    1.66    0.28
  -8   4  -5    1.73    0.78
   8   4   5    1.63    0.48
   8   4   5    1.95    0.84
   8   4   5    0.47    0.49
  10  -4   5    1.62    0.89
  10   4   5    4.73    1.12
 -10   4  -5    4.00    1.31
  10   4   5    2.83    0.64
  10   4   5    4.45    1.34
  12  -4   5    1.40    1.27
 -12  -4  -5    2.06    1.18
  12   4   5    0.65    0.56
  12   4   5    1.12    0.73
  12   4   5    1.33    0.54
 -12   4  -5    1.28    0.92
  14  -4   5    0.26    1.06
 -14  -4  -5   -0.12    0.75
  14   4   5   -0.41    0.78
  14   4   5   -0.57    0.81
 -14   4  -5    0.70    0.97
  16  -4   5    0.54    2.12
 -16  -4  -5    2.23    1.65
 -16   4  -5   -0.40    0.91
  16   4   5    0.54    1.20
  16   4   5    3.36    1.07
 -18  -4  -5   10.41    2.61
  18  -4   5   11.91    2.95
  18   4   5    8.27    2.29
 -18   4  -5    9.04    2.68
 -17  -5   5   10.32    2.41
  17  -5  -5    7.86    2.63
 -17   5   5   10.42    2.30
  17   5  -5   10.02    2.09
  17   5  -5    7.45    2.14
  15  -5  -5   16.07    2.68
 -15  -5   5   17.42    2.94
  15   5  -5   18.57    2.38
  15   5  -5   13.78    2.56
 -15   5   5   15.16    2.62
 -13  -5   5    7.87    1.75
  13  -5  -5    8.16    2.03
  13  -5  -5    5.04    0.92
  13   5  -5    4.12    1.36
  13   5  -5    4.06    1.26
 -13   5   5    6.36    1.56
  11  -5  -5   54.54    3.82
 -11  -5   5   51.54    3.28
  11  -5  -5   47.21    2.59
  11   5  -5   58.45    3.82
  11   5  -5   59.62    4.18
 -11   5   5   54.96    3.73
   9  -5  -5    6.40    1.10
  -9  -5   5    4.96    1.06
   9  -5  -5    4.52    1.30
   9   5  -5    3.46    1.06
   9   5  -5    5.77    1.51
   7  -5  -5   16.13    1.56
  -7  -5   5   16.14    1.30
   7  -5  -5   16.55    1.75
   7   5  -5   18.45    2.04
   7   5  -5   16.87    1.88
  -5  -5   5    3.10    0.52
   5  -5  -5    0.99    0.57
  -5  -5   5    2.11    0.35
   5  -5  -5    1.62    0.67
   5  -5  -5    2.42    0.81
   5   5  -5    3.76    1.05
  -5   5   5    2.84    1.12
   5   5  -5    2.58    0.80
   3  -5  -5   10.38    1.24
   3  -5  -5   10.98    1.28
   3  -5  -5   11.11    0.95
  -3  -5   5   10.46    0.95
  -3  -5   5   12.65    1.50
   3  -5  -5    8.81    1.10
   3   5  -5   11.61    1.42
  -3   5   5   11.31    1.67
  -3   5   5   12.83    1.49
  -3   5   5   10.51    0.95
   3   5  -5   10.74    1.37
   1  -5  -5   43.00    2.56
  -1  -5   5   39.30    2.60
   1  -5  -5   42.43    2.57
  -1  -5   5   43.10    2.65
   1  -5  -5   43.51    2.23
  -1  -5   5   43.19    2.31
   1   5  -5   43.21    2.63
  -1   5   5   47.07    2.28
   1   5  -5   44.41    2.75
  -1   5   5   42.51    2.64
  -1   5   5   44.04    2.78
  -1  -5  -5  148.26    5.63
  -1  -5  -5  145.85    5.21
  -1  -5  -5  151.67    5.33
   1  -5   5  152.63    5.71
   1  -5   5  150.06    5.36
   1   5   5  136.49    5.31
   1   5   5  155.68    5.79
  -1   5  -5  153.93    5.37
   1   5   5  150.99    5.20
  -3  -5  -5   51.01    2.56
  -3  -5  -5   49.30    2.95
   3  -5   5   47.79    2.56
   3  -5   5   55.61    3.24
   3   5   5   49.56    2.88
  -3   5  -5   52.58    2.66
   3   5   5   54.24    3.18
  -3   5  -5   49.52    2.05
  -5  -5  -5   60.05    2.62
   5  -5   5   58.81    2.72
   5  -5   5   51.38    3.40
  -5   5  -5   56.92    2.69
   5   5   5   56.39    3.35
   5   5   5   51.64    3.22
  -5   5  -5   60.36    2.81
  -5   5  -5   57.86    2.79
   7  -5   5   34.39    5.94
  -7  -5  -5   43.60    2.09
   7  -5   5   40.01    2.07
   7   5   5   39.79    2.87
  -7   5  -5   39.81    2.60
  -7   5  -5   40.43    2.08
  -9  -5  -5   25.74    1.47
   9  -5   5   31.87    3.05
   9   5   5   24.14    2.41
   9   5   5   26.39    2.61
  -9   5  -5   25.56    2.35
 -11  -5  -5   27.10    2.81
  11  -5   5   36.00    3.47
  11   5   5   32.66    2.68
 -11   5  -5   30.10    2.88
  11   5   5   30.47    3.03
 -13  -5  -5   17.53    2.98
  13  -5   5   18.24    2.99
  13   5   5   20.60    2.58
 -13   5  -5   13.61    2.31
  13   5   5   18.85    2.15
  15  -5   5    4.06    1.84
 -15  -5  -5    6.43    2.04
  15   5   5    6.64    1.72
  15   5   5    4.24    1.80
 -15   5  -5    5.58    1.81
 -17  -5  -5    3.31    1.55
  17  -5   5    4.72    1.96
 -17   5  -5    3.74    1.93
  17   5   5    1.91    1.58
  17   5   5    5.05    1.50
  16  -6  -5    5.47    2.28
 -16  -6   5    4.67    1.70
  16   6  -5    2.59    1.34
  16   6  -5    2.98    1.45
 -14  -6   5    0.53    0.77
  14  -6  -5   -0.48    0.89
  14   6  -5   -0.12    0.91
  14   6  -5   -1.38    0.58
  12  -6  -5    0.14    1.09
 -12  -6   5    1.79    0.71
  12  -6  -5   -0.62    0.79
  12   6  -5   -0.49    0.51
  12   6  -5    1.41    0.84
 -10  -6   5    4.18    1.07
  10  -6  -5    2.74    1.07
  10   6  -5    3.34    1.33
  10   6  -5    3.33    1.21
   8  -6  -5    7.71    1.72
  -8  -6   5    9.96    1.09
   8   6  -5    7.80    1.67
   8   6  -5    8.08    1.53
   6  -6  -5    4.91    1.17
   6   6  -5    6.34    1.40
   4  -6  -5    5.92    1.13
   4  -6  -5    4.72    1.11
  -4  -6   5    3.77    1.08
  -4  -6   5    4.63    0.75
  -4   6   5    4.01    1.08
  -4   6   5    4.46    0.77
   4   6  -5    3.56    1.05
   4   6  -5    2.01    0.75
  -2  -6   5    1.16    0.61
   2  -6  -5    0.96    0.66
   2  -6  -5   -0.13    0.47
  -2  -6   5    1.36    0.64
  -2   6   5    0.54    0.51
   2   6  -5    1.69    0.70
  -2   6   5    1.08    0.51
   2   6  -5    1.69    0.85
   0  -6  -5    3.16    1.01
   0  -6  -5    2.75    0.87
   0  -6   5    3.63    1.03
   0   6   5    1.98    0.83
   0   6   5    4.90    1.00
   0   6  -5    2.72    0.89
   0   6  -5    2.47    0.72
  -2  -6  -5   -0.02    0.35
  -2  -6  -5    0.50    0.52
   2  -6   5    0.04    0.52
   2   6   5    0.53    0.49
  -2   6  -5   -0.53    0.28
  -2   6  -5    0.46    0.35
   2   6   5   -0.17    0.47
  -4  -6  -5   -0.02    0.32
   4  -6   5    0.93    0.57
   4  -6   5    0.98    0.68
  -4   6  -5    1.24    0.43
  -4   6  -5    0.72    0.53
   4   6   5    0.13    0.41
   4   6   5    0.55    0.53
  -4   6  -5    1.21    0.46
  -6  -6  -5    0.23    0.30
   6  -6   5    0.31    0.53
   6  -6   5   -0.57    0.51
   6   6   5    0.48    0.59
   6   6   5    0.36    0.59
  -6   6  -5    0.81    0.47
  -6   6  -5    1.22    0.58
  -8  -6  -5    0.30    0.27
   8  -6   5   -0.05    0.70
   8  -6   5    0.26    0.51
   8   6   5   -0.40    0.47
  -8   6  -5    0.25    0.51
   8   6   5   -0.34    0.41
 -10  -6  -5    3.82    1.21
  10  -6   5    4.14    1.57
  10   6   5    1.91    0.93
  10   6   5    1.13    0.81
 -10   6  -5    1.87    0.86
  12  -6   5    0.89    1.16
 -12  -6  -5   -0.14    0.79
  12   6   5    0.89    0.88
  12   6   5   -0.11    0.74
 -12   6  -5    0.99    0.90
  14  -6   5    0.18    1.45
 -14  -6  -5    2.16    1.10
  14   6   5    2.87    2.48
  14   6   5    0.00    0.90
 -14   6  -5   -0.07    1.02
 -16  -6  -5    2.24    1.64
  16  -6   5   -0.14    1.33
 -16   6  -5    0.31    1.35
  16   6   5   -2.14    0.99
  16   6   5    2.80    1.80
  15  -7  -5   17.88    3.09
 -15  -7   5   24.15    2.81
  15   7  -5   26.66    4.35
  15   7  -5   30.73    4.08
 -13  -7   5   11.66    1.92
  13  -7  -5   15.16    2.66
  13   7  -5   10.40    2.19
  13   7  -5   11.45    2.53
  11  -7  -5    6.77    1.62
 -11  -7   5    5.25    1.21
  11   7  -5    5.06    1.46
  11   7  -5    4.45    1.51
  -9  -7   5    0.95    0.56
   9  -7  -5    2.89    1.12
   9   7  -5    3.47    1.23
   9   7  -5   -0.19    0.67
   7  -7  -5   31.10    2.76
   7   7  -5   27.30    2.74
   7   7  -5   25.48    2.66
  -5  -7   5   89.49    3.23
  -5  -7   5   80.44    3.06
   5  -7  -5   88.78    4.69
  -5   7   5   92.80    2.82
   5   7  -5   97.51    5.16
   5   7  -5   98.41    5.08
  -3  -7   5   22.81    2.38
  -3  -7   5   18.79    1.66
   3  -7  -5   20.35    2.26
   3  -7  -5   22.41    1.87
  -3   7   5   20.31    1.56
   3   7  -5   18.00    1.97
   3   7  -5   22.55    2.35
   1  -7  -5   40.59    4.19
  -1  -7   5   44.40    3.27
   1   7  -5   38.79    2.64
  -1   7   5   39.74    3.13
  -1   7   5   35.80    2.34
   1   7  -5   36.98    3.04
  -1  -7  -5   30.81    2.75
   1  -7   5   31.71    2.75
  -1  -7  -5   29.91    2.41
  -1   7  -5   31.63    2.55
   1   7   5   30.06    2.31
   1   7   5   26.30    2.63
  -1   7  -5   27.78    2.03
   3  -7   5   12.39    2.25
  -3  -7  -5   14.27    1.47
  -3   7  -5   12.24    1.17
   3   7   5   14.65    1.80
   3   7   5   10.30    1.80
  -3   7  -5    9.03    1.58
   5  -7   5   59.41    4.06
  -5  -7  -5   57.12    2.90
   5   7   5   61.23    4.14
   5   7   5   61.23    3.92
  -5   7  -5   63.44    3.53
  -5   7  -5   60.97    2.28
   7  -7   5   42.68    3.61
  -7  -7  -5   37.27    2.09
   7   7   5   39.16    3.33
  -7   7  -5   34.44    2.54
   7   7   5   35.19    3.18
  -7   7  -5   39.73    2.44
  -9  -7  -5   32.58    2.77
   9  -7   5   24.46    3.00
  -9   7  -5   30.01    2.66
   9   7   5   30.41    3.05
   9   7   5   30.26    3.15
  11  -7   5   16.52    2.74
 -11  -7  -5   22.19    2.59
 -11   7  -5   23.32    2.43
  11   7   5   26.90    2.95
  11   7   5   17.86    2.94
 -13  -7  -5   12.19    2.42
  13  -7   5   10.40    2.75
 -13   7  -5   16.84    2.59
  13   7   5   12.04    2.32
  13   7   5   10.63    2.40
  15  -7   5    4.99    2.21
  15   7   5    5.70    2.13
 -15   7  -5    7.12    2.00
  15   7   5    7.29    3.69
 -14  -8   5    0.58    1.12
  14  -8  -5    0.95    1.22
  14   8  -5   -1.42    0.95
  14   8  -5    0.58    1.20
 -12  -8   5    2.57    0.98
  12  -8  -5    3.56    1.31
  12   8  -5    5.77    1.89
  12   8  -5    6.30    2.15
  10  -8  -5   -0.58    0.68
 -10  -8   5   -0.19    0.63
  10   8  -5   -1.16    0.74
  10   8  -5   -0.60    0.69
   8  -8  -5    1.13    0.88
   8   8  -5    2.76    1.17
   8   8  -5    2.82    1.24
   6  -8  -5    2.37    1.18
  -6  -8   5    2.28    0.56
   6   8  -5    2.12    1.04
   6   8  -5    0.79    0.81
   4  -8  -5    5.84    1.61
  -4  -8   5    6.23    1.60
   4   8  -5    3.38    1.05
   4   8  -5    2.80    1.14
  -4   8   5    3.95    0.85
  -4   8   5    1.91    0.96
  -2  -8   5   -0.76    0.41
   2  -8  -5   -0.47    0.71
   2  -8  -5    0.88    0.78
  -2   8   5    1.34    0.80
   2   8  -5   -0.33    0.94
   2   8  -5    0.28    0.49
  -2   8   5   -0.93    0.37
   0  -8  -5    6.40    1.69
   0  -8  -5    4.04    1.00
   0  -8   5    4.87    1.31
   0   8  -5    7.66    1.79
   0   8   5    4.40    1.39
   0   8   5    5.55    1.17
   0   8  -5    4.29    1.13
  -2  -8  -5   22.60    2.13
   2  -8   5   21.61    2.58
  -2   8  -5   26.79    2.59
   2   8   5   26.43    2.87
  -2   8  -5   26.43    1.95
   2   8   5   24.76    2.39
  -4  -8  -5    5.39    1.06
   4  -8   5    3.37    1.13
  -4   8  -5    4.35    0.80
   4   8   5    6.06    1.64
  -4   8  -5    4.04    1.13
   4   8   5    5.90    1.44
   6  -8   5    3.33    1.19
  -6  -8  -5    2.55    0.76
   6   8   5    3.64    1.44
   6   8   5    2.59    1.05
  -6   8  -5    3.88    1.25
   8  -8   5    0.55    0.87
  -8  -8  -5   -0.55    0.51
  -8  -8  -5    0.42    0.55
  -8   8  -5    0.15    0.70
   8   8   5    1.38    1.02
   8   8   5    0.43    0.82
 -10  -8  -5    1.64    0.89
  10  -8   5    0.56    0.91
  10   8   5    0.59    0.87
  10   8   5   -0.20    0.69
  12  -8   5    1.92    1.34
 -12  -8  -5    2.07    1.30
  12   8   5   -2.18    1.21
  12   8   5    3.91    2.05
  14  -8   5    1.36    1.34
 -14  -8  -5    0.15    1.44
  14   8   5   -2.65    1.18
  14   8   5    0.93    1.44
  13  -9  -5   10.39    2.31
  13   9  -5    8.06    2.21
  13   9  -5   10.73    2.78
  11  -9  -5    2.78    1.73
  11   9  -5    5.09    1.88
  11   9  -5    4.70    2.15
   9  -9  -5   12.04    2.50
   9   9  -5    7.59    1.99
   9   9  -5    6.55    1.93
   7  -9  -5   26.30    2.93
   7   9  -5   25.52    2.93
   7   9  -5   23.64    3.05
   5  -9  -5   14.00    2.35
  -5  -9   5   17.02    1.44
  -5  -9   5    9.85    1.63
   5   9  -5   16.02    2.66
   5   9  -5   17.21    2.34
   3  -9  -5   18.02    2.44
  -3  -9   5   15.69    2.69
  -3   9   5   18.27    3.13
   3   9  -5   13.46    2.52
  -3   9   5   15.86    1.59
   1  -9  -5   13.73    2.33
  -1  -9   5   15.30    2.75
   1  -9  -5   15.80    2.51
   1  -9  -5   16.01    1.98
  -1   9   5   14.61    1.81
   1   9  -5   16.60    2.69
   1   9  -5   18.74    2.05
  -1   9   5   14.94    2.63
  -1  -9  -5    1.02    0.80
   1  -9   5    2.98    1.20
  -1  -9  -5    1.65    0.92
  -1  -9  -5    1.07    1.06
   1   9   5    0.56    0.91
  -1   9  -5    3.11    0.96
   1   9   5    1.91    0.85
  -1   9  -5    1.98    1.05
  -3  -9  -5    3.38    1.27
  -3  -9  -5    4.28    1.26
   3  -9   5    0.28    0.78
  -3   9  -5    1.69    0.88
   3   9   5    3.28    1.20
   3   9   5    1.90    1.05
  -3   9  -5    2.93    0.82
  -5  -9  -5    9.92    1.51
   5  -9   5   13.01    2.64
  -5   9  -5   11.83    2.05
   5   9   5   12.67    2.46
   5   9   5    5.72    1.58
  -7  -9  -5   16.43    1.79
  -7  -9  -5   17.48    1.59
   7  -9   5   14.54    2.66
  -7   9  -5   15.72    2.49
   7   9   5   16.33    3.03
   7   9   5   12.87    2.55
   9  -9   5   16.02    2.93
  -9  -9  -5   19.65    2.19
   9   9   5   17.56    5.48
  11  -9   5    2.05    1.53
 -11  -9  -5    5.67    1.71
  11   9   5    5.17    1.83
  11   9   5    4.48    1.85
  10 -10  -5    1.79    1.49
  10  10  -5    0.38    1.32
  10  10  -5   -1.23    1.06
   8 -10  -5   -0.78    0.77
   8  10  -5   -0.93    1.17
   8  10  -5    1.05    1.26
   6 -10  -5    0.49    0.82
   6  10  -5    1.33    1.21
   6  10  -5    1.54    1.11
   4 -10  -5    1.36    0.90
   4 -10  -5    1.32    1.07
  -4 -10   5   -1.10    0.59
  -4  10   5    0.99    0.83
  -4  10   5    0.85    1.06
   4  10  -5    2.82    1.22
   4  10  -5    0.80    1.15
   2 -10  -5    0.65    0.89
  -2 -10   5    2.23    1.36
   2 -10  -5    0.22    0.98
   2  10  -5   -0.70    0.77
  -2  10   5    0.98    1.29
  -2  10   5   -0.57    0.72
   2  10  -5    0.76    0.83
   0 -10  -5    5.97    1.45
   0 -10  -5   10.50    2.36
   0 -10   5    4.38    1.44
   0  10   5    5.64    1.47
   0  10  -5    7.98    1.65
   0  10   5    6.71    2.10
   0  10  -5    6.97    1.88
  -2 -10  -5    0.14    0.82
   2 -10   5    1.70    1.11
  -2  10  -5    2.83    1.24
  -2  10  -5    1.07    0.86
   2  10   5   -0.77    0.77
   2  10   5    0.86    1.06
  -4 -10  -5   -1.32    0.60
   4 -10   5   -0.92    0.67
  -4  10  -5   -1.45    0.73
   4  10   5   -0.66    1.36
  -4  10  -5    0.75    0.68
   4  10   5    0.20    0.94
   6 -10   5    0.16    0.94
  -6 -10  -5   -0.74    0.75
  -6 -10  -5    2.49    1.01
   6  10   5    1.01    1.29
  -6  10  -5   -0.50    1.20
   6  10   5   -1.40    1.08
   8 -10   5    3.20    1.42
  -8 -10  -5   -0.86    1.11
   8  10   5    1.01    1.38
   8  10   5    1.73    1.33
 -10 -10  -5    3.47    1.78
  10 -10   5    4.95    1.96
  10  10   5    6.35    1.85
  10  10   5    4.93    2.17
   7 -11  -5    6.79    1.91
   7 -11  -5    2.48    1.67
   7  11  -5    3.76    1.76
   7  11  -5    3.03    1.55
   5 -11  -5   -0.74    0.98
   5 -11  -5   -0.98    1.09
   5  11  -5   -2.06    0.76
   5  11  -5   -0.32    1.93
   3 -11  -5    4.91    1.96
  -3 -11   5    3.61    1.40
   3 -11  -5    5.45    1.78
   3  11  -5    1.06    1.49
  -3  11   5    5.61    2.01
   3  11  -5    4.26    1.63
  -1 -11   5   14.23    2.88
   1 -11  -5    9.72    2.29
   1 -11  -5    9.94    2.21
   1  11  -5   14.76    3.06
  -1  11   5   14.09    3.22
  -1  11   5   13.92    2.15
   1  11  -5   12.18    2.30
  -1 -11  -5   13.80    2.26
   1 -11   5   11.61    2.55
   1  11   5   11.79    2.49
  -1  11  -5   13.38    2.87
  -1  11  -5   12.01    1.95
   1  11   5    9.09    2.39
  -3 -11  -5   21.74    2.47
   3 -11   5   21.95    3.82
   3  11   5   17.85    3.37
   3  11   5   20.11    2.96
  -3  11  -5   13.16    3.87
  -5 -11  -5    4.20    1.56
   5 -11   5    5.17    1.84
   5  11   5    6.52    2.57
   5  11   5    9.73    2.10
  -5  11  -5    5.84    1.86
   7 -11   5    4.71    1.76
   7  11   5    5.20    2.10
   7  11   5    2.74    1.95
  20   0  -6    8.98    1.66
 -20   0   6    5.65    2.10
  20   0  -6    5.07    1.88
  20   0  -6    7.84    1.95
  18   0  -6   46.04    4.48
  18   0  -6   45.04    3.20
  18   0  -6   48.55    3.40
  18   0  -6   41.95    2.22
 -16   0   6    4.78    1.73
  16   0  -6    7.29    1.15
  16   0  -6    7.24    1.58
  14   0  -6   47.67    2.68
 -14   0   6   49.61    3.86
  14   0  -6   48.58    3.08
  12   0  -6   11.57    1.31
  12   0  -6   15.28    1.60
 -12   0   6   14.97    2.30
  10   0  -6  124.07    4.74
  10   0  -6  120.72    4.56
 -10   0   6  121.32    5.34
  -8   0   6   62.79    3.25
   8   0  -6   60.10    3.22
   6   0  -6  209.70    6.38
  -6   0   6  208.50    6.28
   4   0  -6   67.15    2.69
   4   0  -6   78.36    2.86
  -4   0   6   74.32    2.73
  -2   0   6  124.75    4.12
   0   0  -6  284.92    6.87
   0   0   6  268.56    6.69
   0   0  -6  270.26    6.78
   0   0   6  274.81    6.86
  -2   0  -6   83.01    2.89
   2   0   6   76.41    2.75
  -2   0  -6   82.62    2.79
   2   0   6   86.45    2.91
  -4   0  -6   69.67    2.70
  -4   0  -6   74.09    2.18
   4   0   6   74.95    2.85
   4   0   6   71.98    2.82
  -4   0  -6   71.97    2.90
  -6   0  -6  241.18    7.07
   6   0   6  243.17    6.85
   6   0   6  233.37    6.84
  -6   0  -6  247.34    5.57
  -6   0  -6  231.74    6.71
  -8   0  -6    0.92    0.61
   8   0   6    0.56    0.55
  -8   0  -6    1.53    0.53
   8   0   6    0.62    0.48
  10   0   6    5.97    1.21
 -10   0  -6    3.31    0.96
  10   0   6    4.05    0.89
 -10   0  -6    3.40    1.09
  12   0   6   24.14    2.14
 -12   0  -6   28.12    2.87
  14   0   6   14.78    1.87
 -14   0  -6   19.49    2.60
 -16   0  -6   66.31    5.33
  16   0   6   66.27    4.20
  18   0   6    1.98    1.80
  18   0   6   -1.02    1.07
 -18   0  -6    2.44    1.45
  19  -1  -6   -0.64    1.24
  19  -1  -6   -0.52    0.79
 -19  -1   6   -0.67    1.06
  19   1  -6   -0.12    0.76
 -19   1   6   -0.12    1.28
  19   1  -6    0.07    0.78
  19   1  -6    0.79    1.10
  17  -1  -6   10.81    1.07
  17  -1  -6   10.61    2.23
  17  -1  -6    9.49    2.09
 -17  -1   6    6.96    1.81
  17   1  -6    9.65    1.44
  17   1  -6   10.90    1.59
 -17   1   6   10.25    2.22
  17   1  -6   10.51    2.01
  15  -1  -6    1.71    0.68
 -15  -1   6    1.03    1.00
  15  -1  -6    1.11    0.69
  15  -1  -6    2.33    1.12
 -15   1   6    3.29    1.39
  15   1  -6    0.96    0.53
  15   1  -6    2.19    0.88
  15   1  -6    1.86    0.72
  13  -1  -6    7.89    1.74
  13  -1  -6    7.58    1.16
 -13  -1   6    6.79    1.63
  13  -1  -6    7.77    1.30
  13   1  -6   11.57    1.94
  13   1  -6    7.95    1.13
 -13   1   6    8.25    1.87
  13   1  -6    8.53    1.36
  11  -1  -6   -0.30    0.29
  11  -1  -6    0.25    0.35
  11  -1  -6   -0.40    0.44
 -11  -1   6    0.48    0.55
  11   1  -6   -0.19    0.26
 -11   1   6    0.50    0.57
  11   1  -6    0.18    0.36
   9  -1  -6    7.82    1.37
   9  -1  -6    5.72    0.96
  -9  -1   6    5.74    1.29
   9   1  -6    7.55    1.40
   9   1  -6    7.42    1.23
  -9   1   6    6.47    1.41
   9   1  -6    5.48    1.08
  -7  -1   6   -0.13    0.25
   7  -1  -6    0.41    0.35
  -7   1   6    0.55    0.45
   7   1  -6    0.47    0.40
  -5  -1   6    0.79    0.35
   5  -1  -6    1.12    0.43
   5  -1  -6    1.55    0.43
   5   1  -6    1.48    0.49
  -5   1   6    1.07    0.44
   5   1  -6    1.61    0.47
   5   1  -6    0.87    0.26
   3  -1  -6   83.44    3.00
  -3  -1   6   87.50    2.56
   3  -1  -6   91.30    3.13
   3  -1  -6   86.42    2.35
   3   1  -6   80.17    2.83
   3   1  -6   85.86    2.49
   3   1  -6   88.45    2.55
  -1  -1   6   28.07    1.14
   1  -1  -6   26.91    1.41
  -1  -1   6   26.93    1.25
   1  -1  -6   27.92    1.38
   1   1  -6   27.55    1.16
  -1   1   6   27.57    1.44
  -1   1   6   25.02    1.36
   1   1  -6   27.16    1.29
  -1   1   6   27.57    0.95
   1  -1   6   53.44    2.08
   1  -1   6   51.77    2.09
  -1  -1  -6   54.03    2.10
  -1  -1  -6   52.64    2.09
  -1  -1  -6   53.44    2.06
  -1   1  -6   47.42    2.07
   1   1   6   53.58    2.07
  -1   1  -6   55.14    2.48
  -1   1  -6   53.39    2.09
   1   1   6   51.95    2.15
  -3  -1  -6   33.28    1.49
  -3  -1  -6   28.89    1.57
   3  -1   6   31.32    1.87
  -3  -1  -6   34.41    1.74
   3  -1   6   31.35    1.60
   3  -1   6   31.61    1.74
   3   1   6   33.42    1.78
   3   1   6   31.32    1.59
  -3   1  -6   30.54    1.52
  -3   1  -6   31.05    1.82
  -5  -1  -6    2.55    0.59
   5  -1   6    1.55    0.50
  -5  -1  -6    2.46    0.55
  -5  -1  -6    1.97    0.43
   5  -1   6    1.60    0.47
   5   1   6    1.95    0.48
   5   1   6    2.52    0.51
  -5   1  -6    1.80    0.48
   5   1   6    1.47    0.50
  -7  -1  -6   31.21    2.01
   7  -1   6   33.87    1.92
  -7  -1  -6   34.61    1.60
  -7  -1  -6   31.96    2.50
   7  -1   6   30.35    2.28
   7   1   6   33.13    2.16
   7   1   6   33.19    1.93
  -7   1  -6   33.26    1.86
   7   1   6   34.97    1.67
  -7   1  -6   35.87    2.43
  -9  -1  -6    7.53    0.75
  -9  -1  -6    5.53    1.34
   9  -1   6    7.76    1.29
   9   1   6    6.66    1.08
   9   1   6    5.61    0.69
  -9   1  -6    4.33    1.18
  -9   1  -6    6.19    1.04
   9   1   6    8.08    1.50
 -11  -1  -6    0.65    0.67
  11  -1   6    1.15    0.53
  11   1   6    0.80    0.57
 -11   1  -6    1.16    0.74
 -11   1  -6    0.41    0.54
  11   1   6    1.96    0.74
  13  -1   6    1.53    1.03
 -13  -1  -6    4.84    1.67
  13  -1   6    5.32    1.31
  13   1   6    3.59    1.18
 -13   1  -6    4.45    1.60
  15  -1   6    1.12    1.45
 -15  -1  -6    0.16    0.76
  15  -1   6    0.62    1.13
 -15   1  -6    0.64    1.06
  15   1   6   -0.76    0.65
  17  -1   6    2.01    0.95
  17  -1   6    0.55    1.68
 -17  -1  -6    1.67    1.24
 -17   1  -6   -0.22    0.93
  17   1   6    0.82    1.08
  19  -1   6   -1.82    1.04
 -19  -1  -6    4.17    2.06
  19  -1   6   -1.66    1.20
 -19   1  -6   -2.27    1.04
  19   1   6    1.44    1.55
  20  -2  -6   12.59    2.60
 -20  -2   6   11.57    3.07
  20   2  -6    8.77    2.22
 -20   2   6   12.02    2.83
  18  -2  -6   12.78    1.47
 -18  -2   6    9.53    2.68
  18  -2  -6    9.90    2.32
 -18   2   6    8.61    2.18
  18   2  -6   11.38    1.78
  18   2  -6   10.84    2.16
  16  -2  -6   10.55    1.01
  16  -2  -6   12.10    2.34
  16  -2  -6    8.52    1.11
  16  -2  -6   13.72    1.37
 -16  -2   6   11.45    2.33
  16   2  -6   11.98    2.98
  16   2  -6    8.60    1.84
 -16   2   6    8.35    2.29
  14  -2  -6   21.73    2.58
  14  -2  -6   21.84    1.63
  14  -2  -6   22.25    1.65
 -14  -2   6   26.89    2.76
  14  -2  -6   20.98    1.62
 -14   2   6   28.31    2.98
  14   2  -6   22.29    2.36
  14   2  -6   20.68    1.31
  14   2  -6   20.88    1.99
  12  -2  -6   31.81    2.79
 -12  -2   6   42.86    4.65
  12  -2  -6   39.57    2.07
  12   2  -6   39.31    3.06
 -12   2   6   38.02    3.15
  12   2  -6   37.99    1.68
  12   2  -6   38.43    2.56
 -10  -2   6   18.69    1.89
  10  -2  -6   21.20    2.04
  10  -2  -6   19.18    1.32
  10   2  -6   18.64    0.97
  10   2  -6   18.31    0.94
  10   2  -6   18.99    1.77
  10   2  -6   19.98    1.97
 -10   2   6   17.66    1.96
   8  -2  -6   63.78    4.64
   8  -2  -6   74.56    3.42
  -8  -2   6   74.26    3.42
  -8   2   6   79.24    3.83
   8   2  -6   68.29    3.45
   8   2  -6   76.86    2.04
   8   2  -6   69.08    3.39
   6  -2  -6  138.11    4.97
   6  -2  -6  134.60    4.43
  -6  -2   6  135.77    4.48
   6   2  -6  132.41    4.82
   6   2  -6  138.26    4.54
   6   2  -6  137.17    4.48
   6   2  -6  135.96    3.23
  -6   2   6  132.22    4.79
  -4  -2   6  400.27   11.77
   4  -2  -6  432.79   10.76
   4  -2  -6  441.81    9.84
  -4  -2   6  445.69    9.44
   4  -2  -6  392.12   10.51
   4   2  -6  437.97   10.11
  -4   2   6  447.51   10.27
   4   2  -6  424.78    9.41
   4   2  -6  439.69   10.98
   4   2  -6  438.26   10.25
   2  -2  -6   32.38    1.46
   2  -2  -6   35.09    1.96
  -2  -2   6   34.28    1.58
   2  -2  -6   31.04    1.69
  -2  -2   6   31.80    1.37
   2  -2  -6   31.80    1.37
  -2   2   6   32.27    1.45
   2   2  -6   32.66    1.22
   2   2  -6   32.53    1.42
   2   2  -6   32.41    1.54
   2   2  -6   31.97    1.80
  -2   2   6   31.02    1.50
   0  -2  -6  132.67    4.14
   0  -2   6  135.69    4.05
   0  -2  -6  130.63    3.91
   0  -2   6  134.51    4.00
   0  -2  -6  134.84    4.15
   0   2  -6  131.40    4.04
   0   2  -6  132.94    4.09
   0   2  -6  131.04    4.06
   0   2   6  135.88    4.22
   0   2   6  133.28    4.28
   0   2   6  133.41    4.05
   0   2   6  131.78    3.75
  -2  -2  -6  102.90    3.35
   2  -2   6   98.29    3.60
   2  -2   6   97.60    3.54
  -2  -2  -6  101.39    3.41
  -2  -2  -6  100.25    3.49
  -2   2  -6   99.20    3.66
   2   2   6   96.71    3.50
  -2   2  -6  101.43    3.08
   2   2   6  100.87    3.34
  -2   2  -6  101.85    3.27
   2   2   6  101.28    3.55
   4  -2   6    6.11    1.06
   4  -2   6    4.10    0.94
  -4  -2  -6    4.07    0.68
  -4  -2  -6    5.06    0.95
  -4  -2  -6    3.59    0.63
  -4   2  -6    3.70    0.38
   4   2   6    3.90    0.65
  -4   2  -6    3.97    0.64
   4   2   6    3.64    0.69
   4   2   6    2.94    0.68
   6  -2   6  112.70    3.73
  -6  -2  -6  112.00    3.92
   6  -2   6  117.89    4.93
  -6  -2  -6  111.36    3.84
  -6  -2  -6  110.06    4.37
   6  -2   6  109.07    4.45
   6   2   6  115.78    3.84
   6   2   6  113.47    3.94
  -6   2  -6  112.08    3.57
   6   2   6  113.38    4.44
  -6   2  -6  114.77    4.49
   8  -2   6   25.77    2.41
  -8  -2  -6   26.59    1.81
  -8  -2  -6   20.50    1.50
   8  -2   6   19.82    1.49
  -8   2  -6   20.42    1.99
  -8   2  -6   22.48    1.45
   8   2   6   24.45    1.59
   8   2   6   27.72    2.14
   8   2   6   23.67    1.60
  10  -2   6   42.57    2.32
 -10  -2  -6   44.61    3.29
 -10  -2  -6   41.25    2.28
  10   2   6   38.92    2.18
 -10   2  -6   34.71    2.10
  10   2   6   40.26    2.86
 -10   2  -6   38.17    3.02
  10   2   6   38.56    2.27
 -12  -2  -6   21.19    2.66
  12  -2   6   25.32    1.95
  12  -2   6   23.78    2.86
  12   2   6   20.77    2.20
  12   2   6   26.15    1.95
 -12   2  -6   22.23    2.51
  12   2   6   27.19    1.79
 -14  -2  -6   14.75    2.62
  14  -2   6   18.06    1.83
  14  -2   6   21.89    3.02
 -14   2  -6   13.31    2.40
  14   2   6   21.90    2.44
  16  -2   6   26.05    3.57
  16  -2   6   18.16    2.04
 -16  -2  -6   17.56    3.44
  16   2   6   21.09    2.69
 -16   2  -6   13.88    2.69
  18  -2   6   16.64    2.23
 -18  -2  -6   19.05    3.57
  18  -2   6   13.78    2.95
 -18   2  -6   18.37    3.27
  18   2   6   22.21    3.63
 -19  -3   6   -1.19    1.03
  19  -3  -6    1.74    0.99
  19   3  -6    2.58    1.22
 -19   3   6    1.03    1.46
  19   3  -6    1.12    1.26
 -17  -3   6    2.98    1.54
  17  -3  -6    2.77    1.39
  17   3  -6    3.07    1.52
 -17   3   6    1.59    1.20
  17   3  -6    0.45    0.81
  15  -3  -6    3.78    0.73
  15  -3  -6    2.71    1.06
 -15  -3   6    1.85    1.20
  15  -3  -6    5.10    0.85
  15  -3  -6    4.65    0.81
 -15   3   6    3.10    1.50
  15   3  -6    3.44    1.25
  15   3  -6    6.40    1.48
  13  -3  -6    0.33    0.32
  13  -3  -6   -0.12    0.56
 -13  -3   6    0.66    0.65
  13  -3  -6   -0.06    0.53
 -13   3   6    0.77    0.93
  13   3  -6   -0.55    0.38
  13   3  -6    1.05    0.72
 -11  -3   6    1.19    0.65
  11  -3  -6   -0.24    0.18
  11  -3  -6    0.08    0.45
  11  -3  -6    0.10    0.53
  11   3  -6    0.14    0.33
 -11   3   6   -0.11    0.52
  11   3  -6   -0.13    0.40
   9  -3  -6    7.28    0.61
   9  -3  -6    5.80    1.22
   9  -3  -6    6.01    0.53
  -9  -3   6    7.87    1.43
   9  -3  -6    7.39    1.13
  -9   3   6    3.70    1.09
   9   3  -6    5.93    1.15
   9   3  -6    4.65    1.12
   7  -3  -6   31.77    1.24
   7  -3  -6   31.66    2.09
   7  -3  -6   30.79    1.89
  -7  -3   6   32.29    1.95
   7  -3  -6   33.12    2.35
  -7   3   6   31.86    2.24
   7   3  -6   29.62    2.07
   7   3  -6   29.73    2.19
   5  -3  -6   43.94    2.23
   5  -3  -6   39.01    2.10
   5  -3  -6   41.97    2.38
  -5  -3   6   42.77    2.74
  -5  -3   6   42.77    1.89
   5  -3  -6   42.07    1.52
   5   3  -6   43.91    2.54
   5   3  -6   41.72    2.19
  -5   3   6   39.58    2.23
  -3  -3   6    2.55    0.65
   3  -3  -6    2.55    0.60
   3  -3  -6    2.09    0.50
  -3  -3   6    2.58    0.45
  -3  -3   6    1.75    0.54
   3  -3  -6    2.58    0.47
   3  -3  -6    2.37    0.55
   3   3  -6    3.18    0.79
  -3   3   6    3.01    0.55
  -3   3   6    2.26    0.57
   3   3  -6    1.76    0.46
   1  -3  -6    2.13    0.59
   1  -3  -6    2.28    0.50
  -1  -3   6    2.25    0.50
  -1  -3   6    1.24    0.41
  -1  -3   6    1.92    0.55
   1  -3  -6    1.92    0.48
   1  -3  -6    2.24    0.56
  -1   3   6    2.39    0.57
  -1   3   6    1.67    0.58
   1   3  -6    2.38    0.59
  -1   3   6    3.18    0.65
   1   3  -6    1.82    0.57
  -1  -3  -6   23.86    1.54
   1  -3   6   23.76    1.66
   1  -3   6   23.75    1.57
   1  -3   6   24.90    1.55
  -1  -3  -6   22.87    1.48
  -1  -3  -6   23.13    1.56
  -1   3  -6   26.08    1.53
   1   3   6   24.91    1.52
   1   3   6   25.95    1.76
   1   3   6   26.15    1.61
  -1   3  -6   23.89    1.05
  -1   3  -6   26.05    1.77
   3  -3   6    6.13    0.74
  -3  -3  -6    6.00    0.95
  -3  -3  -6    8.14    0.96
   3  -3   6    7.64    0.99
   3  -3   6    7.33    1.26
  -3  -3  -6    6.92    0.80
   3   3   6    5.73    0.95
   3   3   6    6.78    0.79
  -3   3  -6    6.24    0.73
   3   3   6    8.53    1.01
   3   3   6    7.05    0.92
  -3   3  -6    7.56    1.30
  -3   3  -6    6.47    0.70
  -3   3  -6    5.95    0.72
   5  -3   6    0.36    0.42
  -5  -3  -6    0.26    0.36
   5  -3   6    0.07    0.40
  -5  -3  -6    0.42    0.42
  -5  -3  -6    0.00    0.17
   5   3   6   -0.22    0.19
  -5   3  -6    0.00    0.21
   5   3   6    0.16    0.27
   5   3   6   -0.08    0.21
  -5   3  -6    0.37    0.31
  -5   3  -6    0.23    0.16
   7  -3   6    0.66    0.68
  -7  -3  -6    1.45    0.48
   7   3   6    0.68    0.39
  -7   3  -6    1.48    0.63
  -7   3  -6    1.91    0.44
   7   3   6    0.88    0.62
   7   3   6    2.31    0.64
   9  -3   6   -0.10    0.59
  -9  -3  -6    1.82    0.70
  -9   3  -6    1.08    0.68
   9   3   6    2.72    0.61
  -9   3  -6    1.68    0.48
   9   3   6    1.78    0.66
   9   3   6    3.15    1.03
 -11  -3  -6    2.97    0.94
 -11  -3  -6    2.44    0.99
  11  -3   6    3.68    1.56
  11  -3   6    3.50    0.75
  11   3   6    4.77    1.03
  11   3   6    3.54    1.16
  11   3   6    3.51    0.71
 -11   3  -6    6.52    1.63
  13  -3   6    5.85    1.73
  13  -3   6    5.91    1.03
 -13  -3  -6    8.08    2.08
  13   3   6    6.10    1.16
  13   3   6    4.22    1.29
 -13   3  -6    8.28    2.11
  13   3   6    9.63    1.26
 -15  -3  -6    1.09    1.27
  15  -3   6    3.34    1.54
  15  -3   6    4.63    0.95
 -15   3  -6    1.08    1.34
  15   3   6    2.44    1.22
  15   3   6    2.48    0.87
  17  -3   6   -2.16    0.94
 -17  -3  -6    1.01    1.48
 -17   3  -6   -0.24    1.06
  17   3   6   -0.64    0.97
 -18  -4   6    1.26    1.44
  18  -4  -6    1.38    1.97
 -18   4   6    1.72    1.39
  18   4  -6   -0.60    1.08
  18   4  -6   -0.96    0.98
 -16  -4   6    0.10    0.79
  16  -4  -6   -0.17    1.01
 -16   4   6    0.26    0.89
  16   4  -6    1.46    1.16
  16   4  -6   -0.31    0.77
  14  -4  -6    7.84    1.84
 -14  -4   6   10.05    1.93
  14  -4  -6    7.87    1.03
  14   4  -6    7.05    1.53
  14   4  -6    6.29    1.65
 -14   4   6    7.45    1.83
  12  -4  -6   31.08    2.76
  12  -4  -6   27.37    1.89
 -12  -4   6   28.33    2.55
  12   4  -6   25.95    2.73
  12   4  -6   33.59    2.76
 -12   4   6   33.63    3.05
  10  -4  -6   94.26    3.99
 -10  -4   6   96.04    4.36
  10  -4  -6   94.04    4.66
  10   4  -6   91.25    4.65
  10   4  -6  101.90    5.21
 -10   4   6   94.45    5.03
  -8  -4   6  156.31    5.28
   8  -4  -6  142.19    5.08
   8  -4  -6  159.15    5.91
  -8   4   6  158.73    6.00
   8   4  -6  155.25    6.45
   8   4  -6  163.33    6.23
   6  -4  -6   20.42    1.71
   6  -4  -6   21.21    1.56
   6  -4  -6   20.02    1.78
   6  -4  -6   19.50    0.77
  -6  -4   6   19.36    1.32
   6   4  -6   21.04    1.91
   6   4  -6   17.67    1.54
   4  -4  -6   63.82    2.94
  -4  -4   6   65.95    2.00
   4  -4  -6   70.28    3.14
  -4  -4   6   68.00    2.19
  -4  -4   6   67.48    3.42
  -4  -4   6   65.70    3.28
   4  -4  -6   63.83    2.98
   4   4  -6   68.91    3.38
  -4   4   6   65.51    2.38
   4   4  -6   53.28    3.48
  -4   4   6   66.12    3.18
  -2  -4   6    3.35    0.73
   2  -4  -6    4.31    0.68
   2  -4  -6    4.71    0.84
  -2  -4   6    3.58    0.66
   2  -4  -6    2.56    0.61
   2  -4  -6    2.98    0.70
   2   4  -6    3.34    0.75
  -2   4   6    4.87    0.80
  -2   4   6    4.72    0.97
   2   4  -6    3.54    0.86
  -2   4   6    5.45    1.11
   0  -4  -6    0.29    0.26
   0  -4   6    0.61    0.41
   0  -4   6    0.21    0.35
   0  -4  -6    0.60    0.33
   0  -4   6   -0.28    0.24
   0  -4  -6    0.12    0.25
   0   4  -6    1.19    0.48
   0   4   6    0.74    0.39
   0   4   6    0.68    0.40
   0   4   6    0.52    0.37
   0   4  -6    0.02    0.22
   2  -4   6   29.04    1.83
  -2  -4  -6   28.15    1.88
  -2  -4  -6   34.04    1.96
   2  -4   6   29.52    2.01
  -2  -4  -6   31.44    2.05
   2  -4   6   30.94    2.18
  -2   4  -6   29.44    1.80
   2   4   6   29.86    1.99
  -2   4  -6   30.24    2.17
   2   4   6   28.25    2.05
  -2   4  -6   30.20    1.37
   2   4   6   30.66    2.00
  -4  -4  -6   12.39    1.37
   4  -4   6   13.57    1.15
  -4  -4  -6   12.35    1.10
   4  -4   6   13.82    1.64
  -4  -4  -6   13.24    1.37
   4  -4   6   11.52    1.68
  -4   4  -6   11.68    1.80
  -4   4  -6   12.81    1.08
   4   4   6    9.90    1.31
  -4   4  -6   10.40    0.94
  -4   4  -6   13.19    1.15
   4   4   6   10.45    1.32
   4   4   6   11.42    1.35
   6  -4   6   53.31    3.42
  -6  -4  -6   54.42    3.64
  -6  -4  -6   54.81    2.50
  -6   4  -6   54.07    2.02
   6   4   6   56.58    3.12
   6   4   6   60.70    3.40
  -6   4  -6   55.69    2.96
  -6   4  -6   55.45    2.20
   6   4   6   54.54    2.54
   8  -4   6   73.24    4.48
  -8  -4  -6   77.18    3.15
   8   4   6   84.45    3.97
   8   4   6   75.85    3.13
   8   4   6   85.41    4.46
  -8   4  -6   73.23    2.78
  -8   4  -6   76.98    4.00
  10  -4   6   47.51    3.81
  10   4   6   44.26    2.25
  10   4   6   45.65    3.39
  10   4   6   43.43    2.85
  12  -4   6   14.79    2.65
 -12  -4  -6   11.92    2.28
 -12   4  -6   15.78    2.61
  12   4   6   16.47    1.86
  12   4   6   16.66    1.36
  12   4   6   17.19    2.30
 -14  -4  -6    3.28    1.36
  14  -4   6    3.01    1.21
 -14   4  -6    3.25    1.40
  14   4   6    2.97    0.80
  14   4   6    5.54    1.65
  14   4   6    2.81    1.27
  16  -4   6    0.43    1.56
 -16  -4  -6    2.09    1.40
  16   4   6    0.66    1.04
 -16   4  -6    3.96    2.00
  16   4   6    2.79    1.10
 -18  -4  -6    7.40    2.20
  18  -4   6   14.93    3.45
  18   4   6   11.18    2.65
 -18   4  -6   10.22    2.58
  17  -5  -6    0.38    1.29
 -17  -5   6   -0.07    1.14
  17   5  -6    1.96    1.35
 -17   5   6    0.79    1.25
  17   5  -6    0.32    1.19
 -15  -5   6    1.06    0.90
  15  -5  -6    0.34    1.02
  15   5  -6   -1.06    0.90
  15   5  -6   -0.59    0.94
 -15   5   6   -0.49    0.69
  13  -5  -6   -0.74    0.64
  13  -5  -6   -0.18    0.78
 -13  -5   6    2.18    0.93
  13   5  -6    0.11    0.68
 -13   5   6    1.08    0.96
  13   5  -6    0.46    0.62
  11  -5  -6   -0.25    0.68
 -11  -5   6    1.01    0.62
  11  -5  -6    0.05    0.65
  11   5  -6    0.31    0.72
 -11   5   6   -0.02    0.56
  11   5  -6   -0.12    0.58
  -9  -5   6    8.85    1.39
   9  -5  -6    6.75    1.34
   9  -5  -6    6.72    1.21
   9   5  -6    7.65    1.57
   9   5  -6    8.67    1.77
   7  -5  -6    8.32    1.26
   7  -5  -6   10.64    1.45
  -7  -5   6    8.66    0.98
   7   5  -6    7.90    1.55
   7   5  -6   12.18    2.11
   5  -5  -6    1.39    0.68
   5  -5  -6   -0.32    0.50
  -5  -5   6    0.53    0.28
  -5  -5   6    0.62    0.22
   5  -5  -6    0.34    0.48
   5   5  -6    0.35    0.41
   5   5  -6    0.75    0.58
  -5   5   6    0.91    0.74
   3  -5  -6    4.96    0.79
   3  -5  -6    4.98    0.97
  -3  -5   6    3.26    0.86
   3  -5  -6    3.70    0.86
   3  -5  -6    4.82    0.97
  -3  -5   6    5.81    0.74
  -3   5   6    6.78    1.40
  -3   5   6    4.04    0.77
   3   5  -6    4.21    1.03
  -3   5   6    4.34    0.99
   1  -5  -6    0.29    0.34
  -1  -5   6    0.33    0.40
  -1  -5   6    0.19    0.42
  -1  -5   6   -0.59    0.48
   1  -5  -6    0.18    0.34
   1  -5  -6    0.36    0.34
   1   5  -6    0.80    0.51
  -1   5   6    1.21    0.49
  -1   5   6    2.06    0.68
   1   5  -6    1.54    0.82
  -1   5   6    0.27    0.47
   1  -5   6   53.65    3.11
  -1  -5  -6   50.99    2.83
   1  -5   6   52.01    2.88
   1  -5   6   53.89    2.89
  -1  -5  -6   52.90    3.07
  -1  -5  -6   55.66    2.90
   1   5   6   55.04    2.85
   1   5   6   49.07    3.06
  -1   5  -6   53.25    2.84
   1   5   6   53.23    2.92
   3  -5   6   15.06    1.44
  -3  -5  -6   13.61    1.30
   3  -5   6   13.23    1.66
   3   5   6   15.93    1.62
  -3   5  -6   16.04    1.06
   3   5   6   14.94    1.65
  -3   5  -6   15.89    1.40
   5  -5   6    0.52    0.60
  -5  -5  -6    0.59    0.42
   5  -5   6    1.21    0.56
   5   5   6    0.74    0.52
  -5   5  -6    0.79    0.40
   5   5   6   -0.16    0.37
  -5   5  -6    1.23    0.49
  -5   5  -6    1.69    0.59
  -7  -5  -6   13.94    1.24
   7  -5   6   12.49    2.07
  -7   5  -6   13.30    0.65
  -7   5  -6   13.89    1.53
  -7   5  -6   11.07    1.07
   7   5   6   12.08    1.99
   7   5   6   13.68    1.70
   9  -5   6   -0.47    0.63
  -9  -5  -6   -0.39    0.26
   9   5   6   -0.73    0.46
  -9   5  -6   -0.63    0.46
   9   5   6    0.41    0.78
  11  -5   6    0.41    0.76
 -11  -5  -6    0.59    0.70
  11   5   6    0.19    0.77
 -11   5  -6    1.51    0.77
  11   5   6    1.31    0.68
 -13  -5  -6    2.86    1.31
  13  -5   6    1.03    1.02
  13   5   6    0.54    0.90
  13   5   6    2.43    0.96
 -13   5  -6    0.82    1.08
  15  -5   6    1.16    1.39
 -15  -5  -6    2.26    1.37
 -15   5  -6    1.61    1.33
  15   5   6    4.74    2.87
  15   5   6    2.27    1.22
 -17  -5  -6    0.41    1.42
  17  -5   6   -1.30    1.37
  17   5   6    1.75    1.28
  17   5   6    3.79    1.79
 -17   5  -6    0.29    1.58
 -16  -6   6    5.55    1.79
  16  -6  -6    5.73    1.77
  16   6  -6    6.80    1.92
  16   6  -6    8.02    2.16
 -14  -6   6   35.30    3.15
  14  -6  -6   46.21    3.92
  14   6  -6   36.66    3.47
  14   6  -6   38.53    3.91
 -12  -6   6    6.94    1.53
  12  -6  -6    7.47    1.70
  12   6  -6    5.39    1.53
  12   6  -6    6.70    1.67
 -10  -6   6  138.27    5.17
  10  -6  -6  128.19    6.05
  10   6  -6  125.24    6.59
  10   6  -6  142.21    6.60
  -8  -6   6   72.22    3.01
   8   6  -6   75.67    4.62
   8   6  -6   75.30    4.49
  -6  -6   6    9.69    0.70
   6  -6  -6    8.70    1.49
   6   6  -6   13.12    2.51
  -4  -6   6   25.63    1.52
  -4  -6   6   23.67    2.29
   4  -6  -6   23.16    1.95
   4  -6  -6   25.36    2.18
  -4   6   6   25.19    2.31
   4   6  -6   25.90    2.34
  -4   6   6   24.86    1.55
   4   6  -6   23.09    2.23
   2  -6  -6   10.09    1.41
   2  -6  -6   10.41    1.42
  -2  -6   6    9.72    1.79
  -2  -6   6    9.61    1.11
   2   6  -6   12.80    1.59
   2   6  -6    7.20    1.40
  -2   6   6   12.24    1.23
  -2   6   6   12.72    2.10
   0  -6  -6   24.34    1.88
   0  -6   6   26.11    2.06
   0  -6  -6   26.53    2.24
   0  -6   6   23.55    2.15
   0  -6  -6   25.91    2.16
   0   6  -6   24.54    2.10
   0   6   6   25.29    2.36
   0   6   6   26.15    1.95
  -2  -6  -6   53.34    2.94
   2  -6   6   52.82    3.40
   2   6   6   51.16    3.06
  -2   6  -6   53.10    3.05
   2   6   6   50.68    3.40
   4  -6   6   50.57    5.41
  -4  -6  -6   50.71    2.70
   4  -6   6   46.91    2.85
  -4   6  -6   50.21    2.87
  -4   6  -6   50.77    2.18
   4   6   6   50.47    3.27
  -4   6  -6   51.52    2.38
   4   6   6   48.23    3.58
  -6  -6  -6   66.21    2.97
   6  -6   6   73.37    4.41
   6  -6   6   62.75    3.45
  -6   6  -6   65.36    2.04
   6   6   6   57.47    3.83
   6   6   6   66.23    4.07
  -6   6  -6   64.97    2.00
  -6   6  -6   62.81    3.09
  -6   6  -6   67.87    3.23
   8  -6   6   23.44    2.72
  -8  -6  -6   18.75    1.45
   8   6   6   21.05    2.29
  -8   6  -6   20.67    1.99
   8   6   6   21.76    2.41
  -8   6  -6   20.86    1.63
 -10  -6  -6    7.61    1.69
  10  -6   6    8.12    2.09
  10   6   6    9.39    1.82
 -10   6  -6    7.88    1.61
  10   6   6   12.14    2.37
  12  -6   6    5.45    1.71
 -12  -6  -6    4.58    1.43
  12   6   6    2.26    1.31
 -12   6  -6    6.80    1.63
  12   6   6    4.78    1.50
  14  -6   6    2.04    1.55
 -14  -6  -6   -0.33    0.92
 -14   6  -6    1.00    1.11
  14   6   6    1.47    1.16
  14   6   6    2.18    1.39
  16  -6   6   15.03    3.03
 -16  -6  -6   14.54    2.99
  16   6   6   10.92    2.73
 -16   6  -6   10.76    2.52
  16   6   6   12.16    2.19
 -15  -7   6    1.05    1.19
  15  -7  -6    3.78    2.31
  15   7  -6    3.57    1.47
  15   7  -6    0.73    1.53
 -13  -7   6    7.01    1.51
  13  -7  -6    4.12    1.43
  13   7  -6    5.45    2.00
  13   7  -6    4.58    1.62
 -11  -7   6    3.95    1.00
  11  -7  -6    1.90    1.05
  11   7  -6    1.27    1.00
  11   7  -6    1.68    1.07
  -9  -7   6   11.88    1.19
   9  -7  -6   11.89    2.14
   9   7  -6   10.38    2.11
   9   7  -6   10.85    1.99
   7  -7  -6    2.85    0.95
   7   7  -6    4.07    1.30
   7   7  -6    3.07    1.05
   5  -7  -6    2.36    0.88
  -5  -7   6    1.52    0.48
   5   7  -6    0.95    0.69
   5   7  -6    2.58    0.98
   3  -7  -6   -0.87    0.74
  -3  -7   6    0.02    0.57
   3  -7  -6    0.96    0.70
  -3  -7   6    1.07    0.71
   3   7  -6    0.24    0.46
  -3   7   6   -0.63    0.47
  -3   7   6   -0.47    0.37
   3   7  -6   -0.33    0.31
   1  -7  -6    0.37    0.66
   1  -7  -6    0.95    0.99
   1  -7  -6    0.54    0.53
  -1  -7   6    1.31    0.67
  -1   7   6    1.05    0.56
   1   7  -6    1.77    0.71
  -1   7   6    0.56    0.60
   1   7  -6    0.99    0.62
  -1  -7  -6    1.05    0.53
  -1  -7  -6    1.69    0.84
   1  -7   6    0.27    0.63
   1   7   6    0.91    0.78
   1   7   6    1.21    0.67
  -1   7  -6    2.65    0.82
  -1   7  -6    2.05    0.73
   3  -7   6    2.71    1.11
  -3  -7  -6    2.57    0.73
  -3   7  -6    2.85    0.99
   3   7   6    1.48    0.80
  -3   7  -6    2.42    0.61
   3   7   6    3.31    1.33
  -5  -7  -6    0.78    0.47
   5  -7   6    0.81    0.65
  -5   7  -6    0.89    0.39
   5   7   6    1.92    0.96
   5   7   6    0.62    0.89
  -5   7  -6    0.69    0.48
  -5   7  -6    1.17    0.64
   7  -7   6   22.58    2.78
  -7  -7  -6   20.15    1.62
  -7   7  -6   23.85    2.01
   7   7   6   23.87    2.66
   7   7   6   24.63    2.64
  -7   7  -6   22.47    1.86
  -9  -7  -6    2.39    0.63
   9  -7   6    1.85    1.14
  -9   7  -6    1.04    0.76
   9   7   6    2.26    1.11
   9   7   6    3.63    1.39
 -11  -7  -6    2.42    0.90
  11  -7   6    1.24    1.23
  11   7   6   -0.30    0.91
 -11   7  -6    3.84    1.20
  11   7   6    2.11    0.92
  13  -7   6    3.51    1.70
 -13  -7  -6    6.44    1.82
 -13   7  -6    5.04    1.66
  13   7   6    2.06    1.55
  13   7   6    8.49    2.06
 -15  -7  -6    1.95    1.65
  15  -7   6   -2.72    1.07
 -15   7  -6    0.99    1.24
  15   7   6    2.62    2.08
  15   7   6    0.53    1.41
 -14  -8   6    8.05    1.72
  14  -8  -6    9.52    2.23
  14   8  -6   11.98    2.89
  14   8  -6   13.22    2.63
 -12  -8   6    2.52    0.89
  12  -8  -6    2.39    1.23
  12   8  -6    2.21    1.51
  12   8  -6    2.77    1.59
 -10  -8   6    1.33    0.57
  10  -8  -6    2.55    1.15
  10   8  -6    2.72    1.25
  10   8  -6    0.88    1.04
   8  -8  -6   13.19    2.20
   8   8  -6   11.12    2.29
   8   8  -6   12.18    2.44
   6  -8  -6   28.86    2.77
  -6  -8   6   24.37    1.30
   6   8  -6   20.18    2.45
   6   8  -6   27.68    2.93
  -4  -8   6   66.64    4.69
   4  -8  -6   71.50    4.40
  -4   8   6   68.82    3.06
   4   8  -6   71.14    4.37
   4   8  -6   64.18    4.42
  -4   8   6   69.37    4.59
  -2  -8   6   27.45    2.86
   2  -8  -6   24.71    2.57
   2  -8  -6   31.27    2.80
  -2   8   6   26.78    2.05
   2   8  -6   25.63    2.68
  -2   8   6   19.10    2.44
   2   8  -6   24.00    2.91
   0  -8  -6   15.22    1.94
   0  -8  -6   11.63    1.52
   0  -8   6   12.07    2.00
   0  -8  -6   12.06    2.10
   0   8   6   14.21    2.55
   0   8   6   13.29    1.68
   0   8  -6   16.98    1.78
   0   8  -6   15.03    1.99
  -2  -8  -6   12.24    1.90
   2  -8   6   11.27    2.18
   2   8   6   10.02    1.86
  -2   8  -6   12.81    2.27
   2   8   6   12.77    2.56
  -2   8  -6   11.63    1.36
  -4  -8  -6   15.53    1.72
   4  -8   6   17.65    2.26
   4   8   6   16.04    2.72
  -4   8  -6   14.86    1.52
  -4   8  -6   16.75    2.03
   4   8   6   19.41    2.25
  -4   8  -6   13.61    1.25
   6  -8   6   19.60    2.62
  -6  -8  -6   20.27    1.69
   6   8   6   18.57    2.48
   6   8   6   18.01    2.40
  -6   8  -6   18.18    2.04
  -8  -8  -6    0.74    0.55
   8  -8   6    0.23    1.05
  -8   8  -6    0.71    0.90
   8   8   6    2.57    1.03
   8   8   6    1.83    1.08
 -10  -8  -6   11.43    2.10
  10  -8   6   12.15    2.39
  10   8   6   12.55    2.45
  10   8   6   14.78    2.56
  12  -8   6    7.85    1.94
 -12  -8  -6   10.56    2.26
 -12   8  -6   10.41    1.97
  12   8   6   14.72    2.99
  12   8   6   15.31    4.15
  14  -8   6    6.04    2.11
  14   8   6   10.89    2.59
  14   8   6   13.99    3.04
 -14   8  -6   11.40    2.95
  13  -9  -6   -1.96    1.07
  13   9  -6    1.04    1.33
  13   9  -6    0.89    1.66
  11  -9  -6    1.44    1.70
  11   9  -6    0.37    1.09
  11   9  -6    1.17    1.30
   9  -9  -6    9.90    2.37
   9   9  -6    9.27    2.34
   9   9  -6   13.24    3.24
   7  -9  -6    8.80    2.13
   7   9  -6    6.27    1.63
   7   9  -6    6.80    1.99
   5  -9  -6    0.14    0.55
  -5  -9   6    0.24    0.59
   5   9  -6   -0.32    0.74
   5   9  -6    0.54    0.83
   3  -9  -6    4.76    1.44
  -3  -9   6    2.52    1.25
   3  -9  -6    5.22    1.66
  -3   9   6    0.38    0.69
   3   9  -6    1.88    1.09
   3   9  -6    1.93    0.95
  -3   9   6    2.53    1.12
   1  -9  -6    1.46    0.92
  -1  -9   6    2.54    1.16
   1  -9  -6    2.38    1.11
   1   9  -6    2.52    1.03
   1   9  -6    2.26    0.98
  -1   9   6    3.93    1.15
  -1   9   6    2.11    1.09
   1  -9   6    0.01    0.70
  -1  -9  -6   -0.28    0.56
   1   9   6   -0.26    0.61
  -1   9  -6    0.09    0.72
  -1   9  -6    0.34    0.63
   1   9   6   -0.44    0.75
  -3  -9  -6    0.64    0.78
   3  -9   6    2.59    1.18
   3   9   6    1.63    1.01
   3   9   6    4.43    1.65
  -3   9  -6    3.57    1.27
  -3   9  -6    1.21    0.69
   5  -9   6    0.31    0.82
  -5  -9  -6   -0.22    0.62
   5   9   6    0.28    0.84
  -5   9  -6    0.78    0.79
   5   9   6    1.73    1.05
  -7  -9  -6    0.12    0.63
   7  -9   6   -1.94    0.74
  -7   9  -6    0.48    0.94
   7   9   6    1.54    1.01
   7   9   6    1.30    1.15
   9  -9   6   -0.69    0.95
  -9  -9  -6    0.11    1.00
   9   9   6    0.51    1.20
   9   9   6    0.03    1.44
  11  -9   6   -0.70    1.18
 -11  -9  -6   -0.77    1.26
  11   9   6   -1.32    1.05
  11   9   6    0.42    1.38
  10 -10  -6    9.33    2.37
  10  10  -6    8.44    2.13
  10  10  -6    6.33    2.26
   8 -10  -6   17.72    3.09
   8  10  -6   13.41    2.71
   8  10  -6   13.67    2.72
   6 -10  -6   20.12    3.26
   6  10  -6   14.21    2.73
   6  10  -6   14.26    2.63
   4 -10  -6    3.10    1.31
   4 -10  -6    2.93    1.47
  -4 -10   6    2.61    1.00
  -4  10   6    3.56    1.00
   4  10  -6    3.79    1.50
   4  10  -6    2.43    1.43
  -2 -10   6    0.80    0.96
   2 -10  -6    2.91    1.31
  -2  10   6    3.30    1.58
  -2  10   6    4.03    1.07
   2  10  -6    2.69    1.29
   2  10  -6    4.24    1.45
   0 -10   6    3.40    1.46
   0 -10  -6    3.79    1.42
   0 -10  -6    2.05    1.31
   0  10  -6    0.47    0.92
   0  10   6    3.72    1.21
   0  10   6    1.62    1.09
   0  10  -6    1.89    0.99
  -2 -10  -6    3.66    1.10
   2 -10   6    2.90    1.27
  -2  10  -6    4.26    1.08
   2  10   6    5.42    2.02
  -2  10  -6    3.45    1.30
   2  10   6    6.41    1.57
  -4 -10  -6    9.06    1.54
  -4  10  -6    5.86    1.07
  -4  10  -6    5.96    1.68
   4  10   6    8.49    2.08
  -6 -10  -6    6.86    1.39
   6 -10   6    6.30    2.19
  -6 -10  -6    5.20    1.25
   6  10   6    4.14    1.72
   6  10   6    5.16    1.83
  -6  10  -6    4.63    1.71
  -8 -10  -6    1.87    1.11
   8 -10   6    3.31    1.62
   8  10   6    1.02    1.42
   8  10   6    1.81    1.31
 -10 -10  -6    8.67    2.00
  10 -10   6    4.99    1.90
  10  10   6    5.37    1.90
  10  10   6    2.62    1.89
   7 -11  -6    2.10    1.26
   7 -11  -6    2.15    1.42
   7  11  -6    3.65    2.10
   7  11  -6   -0.65    1.52
   5 -11  -6   -1.77    0.98
   5 -11  -6    1.77    1.29
   5  11  -6   -0.12    1.00
   5  11  -6    1.05    1.48
  -3 -11   6   -2.10    0.90
   3 -11  -6    0.98    1.31
  -3 -11   6    0.80    1.05
  -3  11   6    1.98    1.25
   3  11  -6    0.97    1.16
   3  11  -6   -0.52    0.96
   1 -11  -6    1.09    1.21
  -1 -11   6   -0.64    1.11
   1  11  -6    3.26    1.29
  -1  11   6   -0.54    1.32
  -1  11   6   -1.39    1.06
   1  11  -6    1.35    1.32
   1 -11   6   -0.15    0.96
  -1 -11  -6   -0.11    1.03
  -1  11  -6   -2.05    1.07
   1  11   6    0.94    1.15
  -1  11  -6    1.68    1.07
   1  11   6    1.20    1.43
   3 -11   6   -0.30    1.06
  -3 -11  -6    1.99    1.17
   3  11   6    0.92    1.44
   3  11   6   -0.68    1.16
  -5 -11  -6    2.86    1.34
   5 -11   6    1.11    1.36
   5  11   6   -0.55    1.17
  -5  11  -6   -0.07    1.55
   5  11   6    3.32    1.72
   7 -11   6    1.44    1.39
   7  11   6    0.36    1.71
  -7  11  -6   -0.73    1.60
   7  11   6    1.24    1.93
  20   0  -7    0.51    1.23
  20   0  -7   -1.15    1.15
 -20   0   7    0.69    1.34
  20   0  -7    0.37    1.08
  18   0  -7   -0.20    0.75
  18   0  -7   -0.34    0.90
  18   0  -7   -0.62    0.91
  18   0  -7   -0.45    0.62
  16   0  -7    0.08    0.47
 -16   0   7    0.50    1.10
  16   0  -7    1.13    0.70
  16   0  -7   -0.03    0.74
  14   0  -7    0.54    0.39
 -14   0   7    0.28    0.71
  14   0  -7   -0.38    0.43
  12   0  -7    0.06    0.40
 -12   0   7    0.69    0.60
  12   0  -7   -0.27    0.26
  10   0  -7    0.38    0.34
 -10   0   7    0.82    0.68
  -8   0   7    0.69    0.48
   8   0  -7   -0.11    0.41
  -6   0   7    0.06    0.28
   6   0  -7   -0.28    0.27
   6   0  -7   -0.25    0.13
   4   0  -7    0.07    0.24
   4   0  -7    0.07    0.17
  -2   0   7    0.31    0.20
   2   0  -7    0.14    0.20
   0   0   7    0.12    0.24
   0   0  -7    0.24    0.20
   0   0   7    0.21    0.19
   0   0  -7    0.07    0.24
   2   0   7    0.28    0.29
  -2   0  -7    0.38    0.25
   2   0   7   -0.08    0.19
   4   0   7   -0.19    0.15
   4   0   7   -0.25    0.14
  -4   0  -7    0.08    0.12
  -4   0  -7    0.31    0.26
  -4   0  -7    0.06    0.21
   6   0   7   -0.25    0.26
  -6   0  -7    0.07    0.14
  -6   0  -7   -0.11    0.28
   6   0   7   -0.34    0.28
  -6   0  -7    0.07    0.26
   8   0   7   -0.69    0.28
   8   0   7    0.23    0.33
  -8   0  -7   -0.45    0.36
  -8   0  -7    0.32    0.16
  10   0   7    0.36    0.52
 -10   0  -7   -0.34    0.46
 -12   0  -7    0.04    0.57
  14   0   7   -0.23    0.60
 -14   0  -7   -0.93    0.80
 -16   0  -7    1.24    1.17
  16   0   7    0.75    1.00
  16   0   7    0.75    1.07
  18   0   7   -0.95    0.98
 -18   0  -7   -1.37    0.96
  18   0   7   -1.15    1.06
  19  -1  -7    1.57    0.94
  19  -1  -7   -1.49    0.73
  19  -1  -7    0.49    1.16
 -19  -1   7   -0.17    1.18
 -19   1   7   -0.04    0.88
  19   1  -7    0.03    0.80
  19   1  -7   -0.52    0.92
  19   1  -7    0.33    1.08
  17  -1  -7    1.48    0.94
 -17  -1   7    2.39    1.22
  17  -1  -7    1.01    1.09
  17  -1  -7    1.41    0.67
  17   1  -7    2.57    1.15
  17   1  -7    1.49    0.78
 -17   1   7   -0.02    0.98
  17   1  -7    1.96    0.72
  15  -1  -7    8.42    1.87
  15  -1  -7   11.41    1.23
  15  -1  -7   11.78    1.40
 -15  -1   7   10.90    2.14
  15   1  -7   10.72    1.65
  15   1  -7    9.33    1.19
  15   1  -7   11.12    1.89
 -15   1   7   10.02    2.24
  13  -1  -7   33.70    2.34
 -13  -1   7   35.05    3.12
  13  -1  -7   36.71    3.10
  13  -1  -7   39.74    2.42
 -13   1   7   35.30    3.10
  13   1  -7   35.47    2.14
  13   1  -7   36.95    2.57
  13   1  -7   35.51    2.13
  13   1  -7   38.04    2.87
 -11  -1   7   30.14    2.62
  11  -1  -7   28.14    2.42
  11  -1  -7   28.89    2.00
  11   1  -7   30.59    2.41
 -11   1   7   31.67    2.71
  11   1  -7   28.74    1.77
  11   1  -7   30.58    2.19
   9  -1  -7  112.46    4.57
  -9  -1   7  116.52    4.82
  -9   1   7  112.43    4.90
   9   1  -7  110.90    4.48
   9   1  -7  103.79    4.64
   9   1  -7  111.76    3.69
   7  -1  -7  103.29    4.31
   7  -1  -7  107.77    3.85
  -7  -1   7  103.64    4.03
   7   1  -7   91.19    3.62
  -7   1   7  104.68    4.25
   7   1  -7  105.63    4.16
   7   1  -7  105.33    4.11
  -5  -1   7   31.73    1.76
   5  -1  -7   35.33    2.03
   5  -1  -7   33.75    1.55
   5   1  -7   32.46    1.83
   5   1  -7   34.26    1.59
   5   1  -7   34.67    1.47
  -5   1   7   35.99    2.00
   3  -1  -7   14.30    1.12
  -3  -1   7   14.39    0.98
   3  -1  -7   15.73    1.07
   3  -1  -7   15.73    0.69
   3  -1  -7   17.40    1.20
   3   1  -7   14.97    1.00
   3   1  -7   15.73    0.81
   3   1  -7   17.52    0.98
  -1  -1   7    5.97    0.52
   1  -1  -7    5.51    0.66
   1  -1  -7    7.14    0.84
  -1  -1   7    6.85    0.65
   1   1  -7    6.43    0.56
  -1   1   7    5.83    0.40
  -1   1   7    5.44    0.71
  -1   1   7    5.59    0.66
   1  -1   7  166.55    4.82
  -1  -1  -7  169.15    4.83
  -1  -1  -7  169.60    4.78
   1  -1   7  169.93    4.86
  -1  -1  -7  173.33    4.87
   1   1   7  171.83    4.96
  -1   1  -7  163.83    4.89
  -1   1  -7  170.96    4.84
   1   1   7  164.39    4.77
  -3  -1  -7  317.48    8.23
  -3  -1  -7  314.95    8.27
   3  -1   7  314.79    8.40
   3  -1   7  327.74    8.22
  -3  -1  -7  330.14    7.91
   3  -1   7  328.90    8.70
   3   1   7  322.98    8.18
   3   1   7  311.96    8.39
  -3   1  -7  331.51    8.09
  -5  -1  -7  131.27    4.57
   5  -1   7  131.91    4.65
  -5  -1  -7  132.14    4.48
  -5  -1  -7  133.25    3.91
   5  -1   7  137.75    4.39
   5   1   7  131.52    4.64
  -5   1  -7  130.78    4.17
  -5   1  -7  136.39    3.23
   5   1   7  131.35    4.33
  -7  -1  -7   57.26    2.94
   7  -1   7   55.01    2.66
  -7  -1  -7   58.90    2.27
  -7  -1  -7   61.15    2.96
   7  -1   7   57.56    3.02
   7   1   7   56.10    2.72
  -7   1  -7   57.17    2.62
   7   1   7   62.89    3.11
  -7   1  -7   58.35    3.27
  -9  -1  -7    3.60    0.67
   9  -1   7    3.28    0.80
   9   1   7    4.81    1.18
  -9   1  -7    3.15    0.99
   9   1   7    3.74    0.89
  -9   1  -7    1.90    0.75
  11  -1   7    4.19    1.12
 -11  -1  -7    4.64    1.46
  11  -1   7    3.46    1.40
 -11   1  -7    0.89    0.84
 -11   1  -7    3.24    1.08
  11   1   7    2.67    0.88
 -13  -1  -7   45.36    3.93
  13  -1   7   51.75    4.48
  13  -1   7   47.91    3.05
 -13   1  -7   46.01    3.94
  13   1   7   48.65    3.45
  15  -1   7    3.23    1.40
  15  -1   7    3.08    1.14
 -15  -1  -7    1.32    1.15
  15   1   7    3.07    1.19
 -15   1  -7    2.55    1.65
  17  -1   7    0.20    1.41
 -17  -1  -7    3.36    1.72
  17  -1   7    4.22    1.45
 -17   1  -7    3.23    1.54
  17   1   7    3.15    1.43
 -19  -1  -7    5.79    2.46
  19  -1   7    5.22    1.83
  19  -1   7    9.00    2.46
  19   1   7    7.40    2.10
 -19   1  -7    8.94    3.01
  19   1   7    8.31    2.45
 -20  -2   7    0.35    1.34
  20  -2  -7    3.43    1.51
  20  -2  -7    2.10    1.18
 -20   2   7   -0.53    1.62
  20   2  -7    1.92    1.32
  18  -2  -7   -0.62    1.33
  18  -2  -7    2.70    0.87
 -18  -2   7    1.97    1.86
  18   2  -7    0.30    1.00
 -18   2   7    1.91    1.47
  18   2  -7    0.88    1.24
  16  -2  -7    9.52    2.04
  16  -2  -7    7.71    1.03
 -16  -2   7   11.25    2.25
  16  -2  -7    7.69    1.28
 -16   2   7    7.62    1.88
  16   2  -7   10.85    2.22
  16   2  -7    8.58    1.59
  14  -2  -7    0.82    0.96
 -14  -2   7    1.71    1.03
  14  -2  -7    3.12    0.71
  14  -2  -7    2.49    1.06
  14  -2  -7    3.27    0.77
  14   2  -7    1.59    0.68
  14   2  -7    1.96    0.97
 -14   2   7    2.06    1.14
 -12  -2   7    3.21    1.62
  12  -2  -7    4.84    1.30
  12  -2  -7    3.40    0.76
  12   2  -7    3.35    1.47
 -12   2   7    4.09    1.43
  12   2  -7    3.81    1.04
  12   2  -7    3.46    0.53
  10  -2  -7   16.25    1.75
 -10  -2   7   14.10    1.62
  10  -2  -7   13.12    1.12
  10   2  -7   14.24    0.81
 -10   2   7    9.38    1.71
  10   2  -7   14.24    1.69
  10   2  -7   15.86    1.64
   8  -2  -7    5.97    1.09
  -8  -2   7    6.08    1.14
   8   2  -7    4.95    0.43
  -8   2   7    4.28    1.11
   8   2  -7    4.69    1.11
   8   2  -7    7.97    1.42
   8   2  -7    4.97    0.92
   6  -2  -7   48.87    2.03
  -6  -2   7   49.89    2.36
   6  -2  -7   49.75    2.27
   6  -2  -7   48.32    2.96
   6   2  -7   51.53    1.62
   6   2  -7   49.35    2.32
  -6   2   7   47.45    2.60
   6   2  -7   48.21    2.39
   6   2  -7   55.14    2.83
   4  -2  -7   15.92    1.30
  -4  -2   7   13.68    0.94
   4  -2  -7   12.58    0.93
  -4  -2   7   12.83    0.77
   4  -2  -7   13.24    0.96
   4   2  -7   12.60    1.26
   4   2  -7   12.85    0.96
   4   2  -7   13.37    0.99
  -4   2   7   13.04    0.98
   4   2  -7   12.37    0.77
   2  -2  -7  108.92    3.37
  -2  -2   7  107.45    3.37
  -2  -2   7  109.73    3.26
   2  -2  -7  107.29    3.75
   2  -2  -7  106.82    3.08
   2  -2  -7  105.97    3.84
   2   2  -7  102.34    3.26
   2   2  -7  107.54    2.97
   2   2  -7  113.89    3.96
  -2   2   7  107.16    3.49
   2   2  -7  112.57    3.41
  -2   2   7  108.43    3.16
   0  -2   7   13.47    1.04
   0  -2   7   12.66    0.99
   0  -2  -7   13.81    1.03
   0  -2  -7   13.07    1.09
   0  -2  -7   13.24    1.10
   0   2  -7   13.23    1.05
   0   2  -7   10.88    0.99
   0   2  -7   11.70    1.01
   0   2   7   11.91    1.04
   0   2   7   12.98    1.07
   0   2   7   14.72    0.94
  -2  -2  -7    6.08    0.97
  -2  -2  -7    4.38    0.79
   2  -2   7    3.78    0.66
  -2  -2  -7    4.65    0.78
   2  -2   7    3.95    0.78
  -2   2  -7    4.91    0.78
   2   2   7    4.70    0.62
   2   2   7    4.31    0.77
  -2   2  -7    5.62    0.99
   2   2   7    6.03    1.02
   4  -2   7   58.12    2.88
  -4  -2  -7   57.72    2.56
   4  -2   7   61.91    3.10
  -4  -2  -7   58.90    2.52
  -4  -2  -7   60.14    2.82
   4   2   7   62.81    2.58
   4   2   7   63.11    2.73
  -4   2  -7   61.23    2.00
   4   2   7   63.31    2.94
  -4   2  -7   63.56    2.46
  -6  -2  -7    0.04    0.29
  -6  -2  -7    0.48    0.29
   6  -2   7    0.33    0.47
  -6  -2  -7    0.69    0.46
   6  -2   7   -0.42    0.36
   6  -2   7   -0.51    0.20
   6   2   7    0.40    0.27
   6   2   7   -0.27    0.23
   6   2   7   -0.04    0.15
  -6   2  -7    0.17    0.28
  -6   2  -7   -0.19    0.19
   8  -2   7    0.57    0.72
   8  -2   7    1.75    0.61
  -8  -2  -7    1.18    0.51
  -8  -2  -7    0.52    0.41
   8   2   7    1.30    0.55
   8   2   7    0.36    0.36
   8   2   7    0.84    0.40
  -8   2  -7    1.07    0.46
  -8   2  -7    0.66    0.48
 -10  -2  -7   38.45    2.18
  10  -2   7   39.44    2.36
 -10  -2  -7   37.99    6.35
  10  -2   7   40.50    3.41
 -10   2  -7   42.27    2.33
  10   2   7   39.08    2.37
 -10   2  -7   41.23    3.19
  10   2   7   41.16    2.94
  10   2   7   39.66    2.24
 -12  -2  -7    4.23    1.51
  12  -2   7    3.47    0.96
  12  -2   7    1.17    0.97
 -12  -2  -7    1.90    0.71
  12   2   7    2.38    0.92
 -12   2  -7    3.33    1.22
  12   2   7    1.34    0.54
  14  -2   7    0.38    0.68
 -14  -2  -7   -0.12    0.57
  14  -2   7    0.91    1.12
 -14   2  -7   -0.73    0.64
  14   2   7    1.30    0.76
  16  -2   7    6.80    2.07
  16  -2   7    6.43    1.56
 -16  -2  -7    9.61    2.38
  16   2   7    7.03    1.75
 -16   2  -7    8.54    2.26
  18  -2   7    0.95    1.78
  18  -2   7    3.34    1.46
 -18  -2  -7    0.87    1.64
 -18   2  -7    2.92    1.78
  18   2   7    4.45    2.62
  19  -3  -7    1.86    1.38
 -19  -3   7    3.71    1.66
  19   3  -7    3.67    1.59
 -19   3   7    4.55    1.82
  19   3  -7    2.84    1.41
  17  -3  -7   13.55    2.56
 -17  -3   7   16.04    2.95
  17   3  -7   16.38    2.11
 -17   3   7   11.29    3.04
  17   3  -7   15.17    2.81
 -15  -3   7   19.95    2.61
  15  -3  -7   24.60    2.76
  15  -3  -7   15.67    1.48
  15  -3  -7   19.43    1.56
  15  -3  -7   19.43    1.36
  15  -3  -7   19.25    1.19
  15   3  -7   19.75    2.16
  15   3  -7   26.70    2.86
 -15   3   7   17.93    2.96
  13  -3  -7   34.83    1.75
 -13  -3   7   36.53    3.14
  13  -3  -7   34.13    2.46
  13  -3  -7   39.12    1.70
  13  -3  -7   30.47    2.87
 -13   3   7   33.79    3.19
  13   3  -7   31.83    3.72
  13   3  -7   37.72    3.20
 -11  -3   7   44.47    3.05
  11  -3  -7   45.97    3.11
  11  -3  -7   48.50    2.12
  11  -3  -7   43.06    2.48
  11  -3  -7   45.34    1.91
 -11   3   7   45.74    3.39
  11   3  -7   41.80    2.90
  11   3  -7   44.41    3.30
   9  -3  -7    9.68    1.12
   9  -3  -7    7.58    1.29
  -9  -3   7   11.29    1.38
   9  -3  -7   10.36    0.75
   9   3  -7    7.38    1.41
  -9   3   7    8.68    1.49
   9   3  -7    8.34    1.46
   7  -3  -7  180.74    4.62
   7  -3  -7  174.97    5.67
   7  -3  -7  178.89    5.77
   7  -3  -7  171.24    6.48
  -7  -3   7  179.29    5.58
  -7   3   7  177.65    6.18
   7   3  -7  177.66    6.31
  -5  -3   7   27.74    1.47
   5  -3  -7   28.94    2.02
  -5  -3   7   30.27    1.08
   5  -3  -7   30.05    1.88
   5  -3  -7   30.23    1.76
  -5   3   7   29.62    1.85
   5   3  -7   29.11    1.77
   5   3  -7   28.11    1.53
   5   3  -7   29.21    2.08
  -3  -3   7  592.20   14.04
  -3  -3   7  584.65   14.69
   3  -3  -7  587.31   14.01
   3  -3  -7  590.93   13.21
   3  -3  -7  585.62   14.13
   3  -3  -7  592.69   13.56
  -3  -3   7  581.57   13.09
   3   3  -7  577.20   13.84
   3   3  -7  561.54   14.41
  -3   3   7  593.02   13.80
   3   3  -7  589.96   12.77
  -3   3   7  618.28   13.56
  -1  -3   7  800.64   18.72
  -1  -3   7  820.96   18.42
   1  -3  -7  830.90   18.49
   1  -3  -7  835.52   19.21
   1  -3  -7  823.70   18.36
  -1  -3   7  849.12   19.29
   1  -3  -7  803.33   18.90
  -1   3   7  801.65   18.37
  -1   3   7  834.02   19.32
   1   3  -7  837.78   18.93
   1   3  -7  824.52   19.01
  -1   3   7  832.89   18.58
   1   3  -7  839.19   17.10
   1  -3   7  189.29    5.78
   1  -3   7  177.30    5.58
  -1  -3  -7  181.26    5.66
  -1  -3  -7  176.03    5.47
  -1  -3  -7  187.24    5.63
   1   3   7  181.61    5.41
   1   3   7  194.89    6.01
  -1   3  -7  187.47    5.89
  -1   3  -7  184.11    5.44
   1   3   7  185.73    5.66
   3  -3   7  162.13    5.59
  -3  -3  -7  154.00    5.15
  -3  -3  -7  154.52    5.26
  -3  -3  -7  157.21    4.95
   3  -3   7  158.99    5.44
   3   3   7  160.32    5.06
  -3   3  -7  155.94    5.65
  -3   3  -7  162.03    4.62
   3   3   7  157.97    5.29
   3   3   7  156.61    5.36
  -3   3  -7  163.56    4.79
   3   3   7  167.83    5.47
  -3   3  -7  163.46    4.78
   5  -3   7    0.48    0.54
   5  -3   7    0.52    0.41
  -5  -3  -7    0.49    0.38
  -5  -3  -7    0.13    0.23
  -5  -3  -7    0.37    0.33
   5   3   7    0.25    0.32
   5   3   7    0.76    0.37
   5   3   7    0.16    0.32
  -5   3  -7    0.65    0.31
  -5   3  -7    0.25    0.19
  -5   3  -7   -0.28    0.29
  -7  -3  -7   66.67    3.33
  -7  -3  -7   75.57    3.18
   7  -3   7   76.52    4.22
   7   3   7   73.27    3.39
   7   3   7   70.87    3.71
   7   3   7   70.69    3.00
  -7   3  -7   71.70    3.68
  -7   3  -7   69.91    2.65
  -9  -3  -7   19.72    1.64
  -9  -3  -7   20.35    1.75
  -9   3  -7   18.15    2.02
   9   3   7   16.80    1.60
   9   3   7   20.63    1.56
   9   3   7   21.89    2.17
  -9   3  -7   21.45    1.41
 -11  -3  -7    2.91    0.99
 -11  -3  -7    5.20    1.49
  11  -3   7    5.78    0.99
  11  -3   7    4.25    1.50
  11   3   7    4.49    1.25
 -11   3  -7    3.50    1.08
 -11   3  -7    2.12    0.67
  11   3   7    3.41    0.84
  13  -3   7    5.85    1.09
 -13  -3  -7    2.45    1.22
  13  -3   7    4.39    1.51
  13   3   7    4.72    1.05
  13   3   7    2.11    1.07
  13   3   7    3.59    0.95
 -13   3  -7    4.91    1.67
  15  -3   7   16.00    3.42
 -15  -3  -7   14.16    3.00
 -15   3  -7   10.20    2.28
  15   3   7   10.06    2.05
 -17  -3  -7   21.00    3.98
  17  -3   7   14.36    2.96
 -17   3  -7   15.11    3.08
  17   3   7   24.91    5.78
  18  -4  -7    0.54    1.29
 -18  -4   7    0.07    1.29
  18   4  -7    0.03    1.11
 -18   4   7   -0.71    0.87
  18   4  -7   -0.26    1.07
 -16  -4   7   -1.06    0.97
  16  -4  -7    0.44    0.53
  16  -4  -7   -0.27    0.87
  16   4  -7    1.89    1.08
 -16   4   7    0.77    0.97
  16   4  -7   -0.11    0.68
 -14  -4   7    0.52    0.82
  14  -4  -7    0.70    0.84
  14   4  -7    2.23    1.05
  14   4  -7   -0.59    0.55
 -14   4   7   -0.86    0.60
 -12  -4   7    5.89    1.35
  12  -4  -7    7.75    1.13
  12  -4  -7    8.17    1.71
  12   4  -7    6.35    1.55
 -12   4   7    9.80    2.03
  12   4  -7    8.78    1.87
  10  -4  -7   19.05    1.95
  10  -4  -7   14.41    1.46
 -10  -4   7   15.51    1.69
  10   4  -7   17.42    2.00
  10   4  -7   22.52    2.38
 -10   4   7   15.59    1.92
  -8  -4   7   25.09    1.76
   8  -4  -7   23.09    1.79
   8  -4  -7   23.46    1.97
   8   4  -7   23.96    2.12
   8   4  -7   19.72    2.16
  -6  -4   7   45.03    2.03
   6  -4  -7   47.29    1.59
   6  -4  -7   46.95    2.58
   6  -4  -7   39.69    2.64
   6  -4  -7   44.90    2.51
  -6   4   7   42.09    2.73
   6   4  -7   49.00    2.97
   6   4  -7   44.66    2.60
   4  -4  -7    0.78    0.57
   4  -4  -7    0.43    0.37
   4  -4  -7    0.30    0.20
   4  -4  -7    0.09    0.28
  -4  -4   7    0.36    0.27
  -4  -4   7   -0.10    0.25
  -4  -4   7    1.05    0.46
   4   4  -7    0.56    0.38
  -4   4   7    0.06    0.25
  -4   4   7    0.22    0.40
   4   4  -7    0.22    0.33
   2  -4  -7   36.03    1.80
  -2  -4   7   35.07    2.32
  -2  -4   7   35.28    1.83
  -2  -4   7   32.81    2.14
   2  -4  -7   34.79    2.26
   2  -4  -7   33.92    2.32
   2  -4  -7   36.61    2.06
  -2   4   7   38.99    2.49
   2   4  -7   35.81    2.27
   2   4  -7   36.58    2.21
  -2   4   7   34.22    2.10
  -2   4   7   36.12    1.91
   0  -4  -7   33.86    2.16
   0  -4  -7   35.88    1.99
   0  -4  -7   36.15    2.16
   0  -4   7   36.56    2.24
   0  -4   7   38.92    2.14
   0  -4   7   36.07    2.26
   0  -4  -7   38.31    2.29
   0   4  -7   38.80    2.25
   0   4   7   39.71    2.51
   0   4   7   37.84    2.13
   0   4   7   37.18    2.14
   0   4  -7   37.46    2.41
  -2  -4  -7   47.29    2.47
  -2  -4  -7   46.29    2.61
   2  -4   7   49.61    2.82
   2  -4   7   47.60    2.46
   2  -4   7   43.17    3.55
   2   4   7   50.74    2.70
  -2   4  -7   47.71    2.38
  -2   4  -7   48.52    1.88
   2   4   7   45.81    2.73
  -2   4  -7   45.66    2.85
  -4  -4  -7    8.72    1.69
   4  -4   7    8.43    1.50
  -4  -4  -7   12.36    1.71
   4  -4   7   11.38    1.09
  -4  -4  -7   11.97    1.16
   4   4   7   12.89    1.44
  -4   4  -7    9.59    0.99
   4   4   7   11.16    1.36
  -4   4  -7   11.55    1.10
   4   4   7   12.85    1.45
  -4   4  -7   12.70    1.04
   6  -4   7    2.60    0.96
  -6  -4  -7    3.58    0.78
   6   4   7    3.46    0.72
   6   4   7    3.74    1.03
  -6   4  -7    3.83    0.66
   6   4   7    3.23    0.94
  -6   4  -7    5.05    0.74
  -6   4  -7    2.66    0.81
   8  -4   7    3.80    1.37
  -8  -4  -7    2.82    0.65
  -8   4  -7    2.15    0.46
   8   4   7    0.60    0.45
   8   4   7    1.07    1.14
  -8   4  -7    2.07    0.75
   8   4   7    2.19    0.61
  10   4   7   -0.89    0.38
 -10   4  -7   -0.39    0.42
  10   4   7    0.36    0.63
  10   4   7   -0.03    0.40
  12  -4   7    1.00    0.91
 -12  -4  -7    0.36    0.76
  12   4   7    0.64    0.61
  12   4   7    1.81    0.94
 -12   4  -7    2.00    1.13
  12   4   7    1.06    0.68
  14  -4   7    0.89    1.12
 -14  -4  -7    1.74    1.03
 -14   4  -7   -0.79    0.73
  14   4   7   -0.73    0.76
  14   4   7    1.59    1.13
 -16  -4  -7    2.73    2.26
  16  -4   7   -1.47    1.04
  16   4   7   -0.35    2.11
 -16   4  -7   -1.96    1.65
 -18  -4  -7    0.28    1.72
  18   4   7   -3.05    1.21
 -18   4  -7   -2.58    1.46
  17  -5  -7    3.89    1.57
 -17  -5   7    2.77    1.47
 -17   5   7    1.50    1.15
  17   5  -7    1.18    1.34
  17   5  -7   -0.09    1.29
 -15  -5   7    7.12    1.62
  15  -5  -7    6.85    1.82
  15   5  -7    5.88    1.45
  15   5  -7    2.31    1.37
 -15   5   7    6.24    1.81
 -13  -5   7   18.24    2.11
  13  -5  -7   14.48    1.88
  13  -5  -7   17.62    2.31
 -13   5   7   23.36    3.38
  13   5  -7   19.99    2.56
  13   5  -7   17.27    2.71
 -11  -5   7   17.87    1.88
  11  -5  -7   15.93    1.99
  11   5  -7   18.04    2.24
  11   5  -7   19.97    2.49
  -9  -5   7   25.61    1.86
   9  -5  -7   23.32    2.14
   9   5  -7   20.32    2.24
   9   5  -7   22.10    2.50
   7  -5  -7   37.11    2.61
  -7  -5   7   40.67    1.99
   7   5  -7   37.16    2.87
   7   5  -7   41.44    3.18
   5  -5  -7    6.37    1.18
   5  -5  -7    9.82    1.54
   5  -5  -7    8.69    0.72
  -5  -5   7    7.96    0.66
  -5  -5   7    4.90    1.14
  -5   5   7    7.98    1.43
   5   5  -7    5.59    1.14
   3  -5  -7   34.67    2.26
  -3  -5   7   30.79    1.75
   3  -5  -7   31.52    1.74
   3  -5  -7   33.93    2.16
  -3  -5   7   36.24    2.54
   3   5  -7   37.27    2.59
  -3   5   7   30.11    2.31
  -3   5   7   36.41    1.96
  -3   5   7   37.98    2.68
   1  -5  -7   36.06    2.03
  -1  -5   7   35.37    2.09
  -1  -5   7   33.27    2.37
   1  -5  -7   33.72    2.42
  -1  -5   7   32.62    2.43
   1  -5  -7   33.19    2.25
  -1   5   7   32.63    2.25
  -1   5   7   36.41    2.11
   1   5  -7   36.02    2.42
  -1   5   7   35.49    2.60
  -1  -5  -7    9.82    1.20
  -1  -5  -7   11.84    1.31
  -1  -5  -7    8.23    1.37
   1  -5   7   11.99    1.50
   1  -5   7   11.25    1.39
   1  -5   7   11.36    1.32
   1   5   7    9.09    1.25
   1   5   7   10.61    1.24
  -1   5  -7   11.00    1.25
   1   5   7   13.74    1.61
   3  -5   7   61.11    3.03
   3  -5   7   59.61    3.50
  -3  -5  -7   63.30    3.01
  -3   5  -7   59.55    2.90
   3   5   7   58.77    3.45
  -3   5  -7   56.17    2.28
   3   5   7   58.43    3.25
   5  -5   7   29.97    1.97
   5  -5   7   32.35    2.72
  -5  -5  -7   33.51    2.05
  -5   5  -7   34.62    2.00
  -5   5  -7   31.87    1.97
   5   5   7   34.13    2.60
  -5   5  -7   31.62    1.70
   5   5   7   30.29    2.46
  -7  -5  -7    6.59    1.09
   7  -5   7    9.00    1.86
   7   5   7    6.95    1.34
   7   5   7    6.47    1.50
  -7   5  -7    7.22    1.39
  -7   5  -7    7.51    0.86
  -9  -5  -7   24.42    1.71
   9  -5   7   26.85    2.86
   9   5   7   18.06    3.02
   9   5   7   23.53    2.54
  -9   5  -7   25.09    2.32
  11  -5   7    6.00    1.71
 -11  -5  -7    5.04    1.35
  11   5   7   10.11    1.69
 -11   5  -7    7.33    1.63
  11   5   7    7.26    1.87
  13  -5   7   13.56    2.89
 -13  -5  -7   17.67    3.01
  13   5   7   17.10    2.03
  13   5   7   13.56    2.60
 -13   5  -7   12.79    2.37
 -15  -5  -7   11.18    2.59
  15  -5   7   12.68    2.86
 -15   5  -7   12.83    2.79
  15   5   7    9.09    2.51
  15   5   7    9.87    1.80
  17  -5   7    5.99    2.24
 -17  -5  -7    6.95    1.98
 -17   5  -7   12.63    3.28
  17   5   7   12.37    2.82
 -16  -6   7    0.52    1.18
  16  -6  -7    1.60    1.33
  16   6  -7    1.14    1.47
  16   6  -7    1.79    1.47
 -14  -6   7   -0.57    0.88
  14  -6  -7   -0.19    0.78
  14   6  -7    0.93    1.01
  14   6  -7   -0.37    0.64
  12  -6  -7    0.35    0.72
 -12  -6   7    1.12    0.66
  12   6  -7    1.22    0.92
  12   6  -7    0.31    0.90
 -10  -6   7    1.92    0.71
  10  -6  -7   -0.12    0.53
  10   6  -7    0.10    0.70
  10   6  -7    0.82    0.78
   8  -6  -7    0.68    0.69
  -8  -6   7    0.82    0.43
   8   6  -7    0.38    0.81
   8   6  -7   -0.19    0.48
   6  -6  -7    4.41    1.00
   6   6  -7    3.33    0.92
   6   6  -7    2.51    0.95
  -4  -6   7    3.83    1.15
  -4  -6   7    2.97    0.58
   4  -6  -7    2.24    0.77
   4   6  -7    2.62    0.96
  -4   6   7    4.24    0.83
   4   6  -7    5.11    1.40
   2  -6  -7    0.12    0.32
  -2  -6   7   -0.22    0.38
  -2  -6   7    0.99    0.50
   2  -6  -7   -0.39    0.52
   2  -6  -7   -0.12    0.34
   2  -6  -7    0.50    0.40
  -2   6   7    0.38    0.41
  -2   6   7    0.64    0.53
   2   6  -7    0.22    0.36
   0  -6   7    0.70    0.54
   0  -6  -7    1.55    0.69
   0  -6  -7    1.29    0.58
   0  -6  -7    1.84    0.78
   0  -6   7    0.23    0.64
   0   6  -7    1.57    0.70
   0   6   7    1.58    0.62
   0   6   7    1.17    0.69
   2  -6   7   29.21    2.55
  -2  -6  -7   31.89    2.29
  -2   6  -7   31.97    2.31
   2   6   7   29.06    2.60
   2   6   7   30.57    2.41
  -4  -6  -7    1.64    0.67
   4  -6   7    1.12    0.63
   4  -6   7    0.94    0.68
   4   6   7    1.73    1.08
  -4   6  -7   -0.13    0.49
  -4   6  -7    1.72    0.52
   4   6   7    0.63    0.66
  -4   6  -7    0.55    0.48
   6  -6   7    3.37    1.22
   6  -6   7    3.10    0.94
  -6  -6  -7    4.69    0.94
   6   6   7    5.03    1.24
   6   6   7    3.40    1.14
  -6   6  -7    5.18    0.73
  -6   6  -7    4.69    0.98
  -6   6  -7    4.84    0.98
   8  -6   7    9.68    2.02
  -8  -6  -7   10.65    1.18
  -8   6  -7   12.19    1.19
   8   6   7    8.30    1.67
   8   6   7    9.16    1.92
  -8   6  -7   11.50    1.83
  10  -6   7    2.44    1.41
  10   6   7    4.26    1.49
  10   6   7    3.03    1.16
 -10   6  -7    1.76    0.96
  12  -6   7   -1.12    0.83
 -12  -6  -7    0.76    0.79
 -12   6  -7   -0.72    0.75
  12   6   7    1.20    1.00
  12   6   7    0.53    0.88
  14  -6   7    0.28    1.41
 -14  -6  -7    0.38    1.35
  14   6   7    0.72    1.06
 -14   6  -7    1.15    1.29
  14   6   7    2.30    1.64
 -16  -6  -7   -0.15    1.63
  16  -6   7   -1.78    1.19
 -16   6  -7   -2.09    1.31
  16   6   7    1.81    1.58
  16   6   7    2.30    1.46
  15  -7  -7    7.89    2.62
 -15  -7   7    7.00    1.66
  15   7  -7    3.61    1.96
  15   7  -7    3.49    1.79
  13  -7  -7   19.37    2.60
 -13  -7   7   18.22    2.13
  13   7  -7   23.06    3.05
  13   7  -7   28.94    3.57
 -11  -7   7   26.58    1.96
  11  -7  -7   25.64    2.65
  11   7  -7   24.79    3.00
  11   7  -7   28.16    3.06
   9  -7  -7   29.21    2.76
  -9  -7   7   26.24    1.54
   9   7  -7   28.67    2.95
   9   7  -7   27.40    3.01
   7  -7  -7   40.74    3.08
   7   7  -7   41.22    3.48
  -5  -7   7   61.62    4.19
  -5  -7   7   51.77    2.31
   5  -7  -7   58.48    3.64
   5   7  -7   56.63    3.87
  -5   7   7   58.22    2.38
   5   7  -7   54.12    3.84
  -3  -7   7   56.37    3.88
   3  -7  -7   47.50    5.44
  -3   7   7   49.15    2.65
  -3   7   7   55.27    3.80
   3   7  -7   49.63    3.56
   3   7  -7   52.09    3.45
  -1  -7   7   25.39    2.52
   1  -7  -7   25.15    1.90
   1  -7  -7   19.51    3.16
   1  -7  -7   27.23    2.44
  -1   7   7   24.59    2.00
  -1   7   7   24.42    2.58
   1   7  -7   25.36    2.37
   1   7  -7   24.13    2.17
  -1  -7  -7   35.91    2.99
  -1  -7  -7   34.10    2.63
   1  -7   7   34.79    2.92
   1   7   7   34.10    3.02
  -1   7  -7   36.97    2.78
   1   7   7   32.34    2.51
  -1   7  -7   35.18    2.41
  -3  -7  -7   70.81    3.65
   3  -7   7   64.31    4.13
  -3   7  -7   60.21    3.57
  -3   7  -7   63.14    2.99
   3   7   7   66.02    4.35
   3   7   7   60.09    5.59
   5  -7   7   31.70    2.99
  -5  -7  -7   31.03    2.22
  -5   7  -7   34.59    1.73
  -5   7  -7   35.34    2.53
   5   7   7   38.28    3.09
  -5   7  -7   28.76    1.74
   5   7   7   35.86    3.18
  -7  -7  -7    7.73    1.22
   7  -7   7    6.85    1.60
   7   7   7    7.30    1.85
   7   7   7   10.58    2.06
  -7   7  -7    8.54    1.14
  -7   7  -7    9.96    1.50
  -9  -7  -7   10.31    1.12
   9  -7   7   11.25    2.40
   9   7   7    9.56    2.12
   9   7   7    7.92    1.62
  -9   7  -7    7.94    1.65
 -11  -7  -7    7.23    1.54
  11  -7   7    6.79    1.91
 -11   7  -7    6.36    1.55
  11   7   7    8.17    1.94
  11   7   7    9.38    2.17
 -13  -7  -7    3.04    1.34
  13  -7   7    4.12    1.50
  13   7   7    1.79    1.22
 -13   7  -7    4.95    1.54
  13   7   7    1.61    1.17
 -15  -7  -7    3.97    2.11
  15  -7   7    2.52    1.64
  15   7   7    4.95    2.06
 -15   7  -7    1.37    1.56
  15   7   7    4.05    2.16
  14  -8  -7   -1.68    0.98
 -14  -8   7   -0.42    1.17
  14   8  -7    1.43    1.39
  14   8  -7   -1.31    1.11
  12  -8  -7    3.68    1.43
 -12  -8   7    2.88    0.95
  12   8  -7    2.95    1.46
  10  -8  -7    4.31    1.40
  10   8  -7    3.83    1.29
  10   8  -7    4.68    1.72
   8  -8  -7    4.75    1.38
   8   8  -7    2.93    1.46
   8   8  -7    2.12    1.34
  -6  -8   7    8.85    0.79
   6  -8  -7    6.61    1.45
   6   8  -7    5.60    1.51
   6   8  -7    5.39    1.51
  -4  -8   7    7.44    1.93
   4  -8  -7    5.43    1.58
  -4  -8   7    5.31    1.22
   4   8  -7    2.59    1.03
  -4   8   7    6.61    1.21
   4   8  -7    4.76    1.49
  -2  -8   7   13.68    2.52
   2  -8  -7    8.16    1.70
   2  -8  -7   10.87    2.14
  -2   8   7   10.83    2.26
   2   8  -7   10.17    1.82
   2   8  -7    9.00    1.78
  -2   8   7    9.21    1.49
   0  -8  -7    0.63    0.60
   0  -8  -7    0.01    0.84
   0  -8   7    1.11    0.69
   0   8   7    0.45    0.77
   0   8  -7    1.13    0.90
   0   8  -7    1.95    0.74
   0   8   7    1.41    0.75
   2  -8   7    0.70    0.73
  -2  -8  -7    4.17    1.08
   2   8   7    1.52    0.72
  -2   8  -7    1.00    0.81
   2   8   7    4.40    1.42
  -2   8  -7    2.02    0.78
   4  -8   7    3.58    1.32
  -4  -8  -7    2.77    0.95
   4   8   7    1.29    0.83
   4   8   7    2.70    1.05
  -4   8  -7    3.64    0.99
  -4   8  -7    3.07    0.75
  -4   8  -7    3.30    1.19
  -6  -8  -7    1.93    0.80
   6  -8   7    3.14    1.26
  -6   8  -7    2.48    0.99
   6   8   7    1.34    1.10
   6   8   7    2.12    1.32
  -8  -8  -7    0.42    0.53
   8  -8   7    0.50    0.98
  -8   8  -7    0.06    0.75
   8   8   7   -0.25    0.79
   8   8   7   -0.20    0.82
 -10  -8  -7   -0.86    0.79
  10  -8   7   -1.02    0.81
  10   8   7    1.15    1.17
  10   8   7   -0.09    0.97
 -12  -8  -7    2.96    1.55
  12  -8   7    0.01    1.16
 -12   8  -7    0.67    1.12
  12   8   7    1.25    1.29
  12   8   7    1.55    1.90
  14  -8   7   -0.15    1.14
 -14  -8  -7   -2.02    1.56
 -14   8  -7   -0.16    1.37
  14   8   7    1.37    1.93
  14   8   7    0.65    1.38
  13  -9  -7    5.54    1.79
  13   9  -7    0.25    1.41
  13   9  -7    1.77    1.59
  11  -9  -7    7.51    3.29
  11   9  -7   13.67    2.76
  11   9  -7    6.10    1.96
   9  -9  -7   11.22    2.20
   9   9  -7   10.10    2.37
   7  -9  -7   24.45    2.75
   7   9  -7   24.29    2.93
   7   9  -7   18.84    3.18
   5  -9  -7   14.87    2.59
   5  -9  -7   11.99    2.58
  -5  -9   7   13.05    1.34
   5   9  -7   13.06    2.43
   5   9  -7   14.57    2.78
   3  -9  -7   25.93    2.95
  -3  -9   7   24.40    3.09
   3  -9  -7   28.33    3.01
  -3   9   7   27.87    2.13
  -3   9   7   26.84    3.16
   3   9  -7   24.14    2.82
   3   9  -7   25.56    2.64
   1  -9  -7   20.52    2.46
   1  -9  -7   16.71    2.89
  -1  -9   7   21.53    2.82
   1   9  -7   19.30    2.19
  -1   9   7   21.99    2.18
  -1   9   7   21.31    3.45
   1   9  -7   21.09    2.67
   1  -9   7   41.16    3.68
  -1  -9  -7   35.20    2.98
  -1   9  -7   38.23    2.74
   1   9   7   35.62    2.93
   1   9   7   40.67    3.90
  -1   9  -7   35.15    3.27
   3  -9   7   39.80    3.68
  -3  -9  -7   36.03    2.87
   3   9   7   44.79    4.11
   3   9   7   38.28    3.27
  -3   9  -7   41.74    3.39
  -3   9  -7   37.26    2.37
  -5  -9  -7    1.02    0.76
   5  -9   7    2.28    1.02
   5   9   7    1.01    1.16
  -5   9  -7    2.49    1.05
  -5   9  -7    0.42    0.97
   5   9   7    0.72    1.05
   7  -9   7   16.71    3.15
  -7  -9  -7   13.25    1.56
   7   9   7   12.70    2.45
   7   9   7   12.04    2.43
  -7   9  -7   11.75    2.03
   9  -9   7    6.95    2.08
  -9  -9  -7    6.08    1.47
   9   9   7    6.01    1.94
   9   9   7    8.01    2.23
  11  -9   7   -0.54    0.96
 -11  -9  -7    3.77    1.62
  11   9   7    4.73    1.99
  11   9   7    0.65    1.57
  10 -10  -7   -0.63    1.06
  10  10  -7    0.83    1.36
  10  10  -7   -0.40    1.22
   8 -10  -7    1.65    1.19
   8  10  -7   -1.66    0.70
   8  10  -7    0.11    1.51
   6 -10  -7    6.05    2.06
   6 -10  -7    6.07    1.92
   6  10  -7    4.93    1.76
   6  10  -7    5.84    1.93
  -4 -10   7    0.64    0.77
   4 -10  -7    0.46    0.83
  -4 -10   7    0.26    1.19
  -4  10   7    0.12    0.80
   4  10  -7    0.95    1.12
   4  10  -7    0.45    1.11
   2 -10  -7    3.69    1.37
  -2 -10   7    3.64    1.47
   2 -10  -7    5.95    1.68
  -2  10   7    8.47    2.22
   2  10  -7    4.56    1.58
   2  10  -7    4.07    1.43
  -2  10   7    3.06    1.12
   0 -10   7    6.13    1.86
   0 -10  -7    5.34    1.61
   0  10  -7    4.29    1.13
   0  10   7    0.33    1.34
   0  10   7    4.06    1.33
   0  10  -7    2.13    1.10
  -2 -10  -7   12.66    2.16
   2 -10   7    8.89    2.18
   2  10   7   10.35    2.43
  -2  10  -7   14.41    1.74
  -2  10  -7   11.01    2.24
   2  10   7   11.73    2.21
  -4 -10  -7    0.76    0.75
   4 -10   7    2.10    1.22
   4  10   7    0.55    1.10
  -4  10  -7    1.33    0.78
  -4  10  -7   -0.76    0.74
   4  10   7    0.32    1.38
  -6 -10  -7    1.07    0.94
   6 -10   7    0.72    0.93
  -6  10  -7   -1.99    0.96
   6  10   7    0.26    1.17
   6  10   7    0.68    1.34
  -8 -10  -7    1.62    1.35
   8 -10   7    0.46    1.28
   8  10   7   -0.28    1.36
   8  10   7   -1.13    1.22
  10 -10   7    0.01    1.30
 -10 -10  -7   -1.77    1.37
  10  10   7    1.50    1.50
  10  10   7   -0.19    1.53
   7 -11  -7    1.53    0.94
   7 -11  -7    2.39    1.59
   7  11  -7   -1.78    1.08
   7  11  -7    1.23    1.60
   5 -11  -7   -1.98    0.83
   5 -11  -7   -1.27    1.12
   5  11  -7    0.45    1.19
   5  11  -7   -0.09    1.37
   3 -11  -7    1.24    1.38
   3 -11  -7    2.98    1.47
  -3 -11   7    2.53    1.27
  -3 -11   7    2.48    1.63
   3  11  -7    0.26    1.25
   3  11  -7    1.37    1.52
  -3  11   7   -0.26    1.17
   1 -11  -7    3.58    1.36
  -1 -11   7    7.76    2.15
  -1  11   7    3.93    1.76
  -1  11   7    4.53    1.58
   1  11  -7    6.45    1.70
   1  11  -7    1.70    1.35
   1 -11   7   14.93    3.18
  -1 -11  -7   14.07    2.44
  -1  11  -7   13.69    2.17
  -1  11  -7   15.74    2.90
   1  11   7   12.98    2.47
   1  11   7   11.81    3.04
   3 -11   7   26.39    3.54
  -3 -11  -7   16.71    2.29
   3  11   7   18.65    3.22
   3  11   7   19.37    3.12
   5 -11   7    9.30    2.33
  -5 -11  -7    5.24    1.59
   5  11   7    4.29    1.91
  -5  11  -7    6.39    2.13
   5  11   7    4.32    2.09
  20   0  -8    6.40    2.18
 -20   0   8   11.41    2.85
  20   0  -8    8.89    1.89
  20   0  -8    3.70    1.44
  18   0  -8   -0.65    0.78
 -18   0   8   -0.72    1.66
  18   0  -8   -0.05    0.83
  18   0  -8   -1.79    1.01
  18   0  -8    1.05    0.86
 -16   0   8   21.54    2.80
  16   0  -8   19.89    2.10
  16   0  -8   17.41    2.38
  16   0  -8   16.74    1.83
  16   0  -8   15.68    1.68
  14   0  -8    5.64    1.16
 -14   0   8    7.06    1.76
  14   0  -8    7.42    1.43
  12   0  -8    1.04    0.55
  12   0  -8    0.02    0.39
 -12   0   8    1.22    0.67
 -10   0   8   41.75    2.91
  10   0  -8   42.79    2.69
  -8   0   8   98.59    4.30
   8   0  -8  104.64    3.86
   8   0  -8  107.18    4.52
   6   0  -8   56.43    2.78
  -6   0   8   50.91    2.56
   6   0  -8   54.01    2.39
   4   0  -8   13.67    1.04
   4   0  -8   15.29    1.21
   2   0  -8   26.25    1.41
  -2   0   8   23.66    1.37
   0   0   8  314.20    7.92
   0   0  -8  316.03    7.99
   0   0   8  316.51    8.15
   0   0  -8  324.21    8.10
   2   0   8  508.62   12.15
  -2   0  -8  502.25   11.96
   2   0   8  480.29   11.90
  -2   0  -8  524.17   12.24
  -4   0  -8  342.72    9.93
  -4   0  -8  386.01    9.74
  -4   0  -8  399.93   10.09
   4   0   8  392.91    9.90
   4   0   8  406.06    9.98
  -6   0  -8   77.10    3.50
  -6   0  -8   71.04    3.16
  -6   0  -8   75.40    2.34
   6   0   8   77.91    3.36
   6   0   8   75.32    3.32
   8   0   8   15.25    1.54
   8   0   8   14.65    1.50
  -8   0  -8   15.15    0.78
  -8   0  -8   14.82    1.39
  10   0   8  313.22    9.53
 -12   0  -8   30.21    3.12
  12   0   8   35.51    2.72
  14   0   8   41.68    3.18
 -14   0  -8   37.94    3.76
  16   0   8   13.81    3.02
 -16   0  -8    7.14    2.21
  16   0   8   10.95    2.05
  18   0   8    2.26    1.58
 -18   0  -8    0.59    1.77
  18   0   8    2.61    1.94
  19  -1  -8   12.54    2.06
  19  -1  -8   13.03    2.59
  19  -1  -8   12.50    2.00
 -19  -1   8   10.85    2.59
 -19   1   8   10.05    2.50
  19   1  -8   13.69    2.29
  19   1  -8   13.61    1.77
  19   1  -8   11.83    2.52
  17  -1  -8    3.01    1.07
  17  -1  -8    3.71    1.14
  17  -1  -8    6.39    1.10
  17  -1  -8    7.15    1.94
 -17  -1   8    2.55    1.37
  17   1  -8    4.30    1.46
 -17   1   8    5.31    1.79
  17   1  -8    5.27    1.01
  15  -1  -8   -0.40    0.53
 -15  -1   8   -1.20    0.49
  15  -1  -8    0.41    0.75
  15  -1  -8   -0.81    0.45
  15   1  -8    0.55    0.59
  15   1  -8    0.15    0.47
  15   1  -8   -1.85    0.94
  15   1  -8    1.40    0.88
 -15   1   8    0.81    0.95
  13  -1  -8    1.79    0.68
 -13  -1   8    1.34    0.85
  13  -1  -8    0.19    0.43
  13  -1  -8   -0.10    0.48
  13   1  -8    0.59    0.62
 -13   1   8    0.94    0.88
  13   1  -8    1.61    0.59
  13   1  -8    2.36    0.65
  11  -1  -8    0.57    0.40
 -11  -1   8    0.98    0.78
  11  -1  -8    1.07    0.58
  11   1  -8    0.84    0.52
  11   1  -8    0.72    0.48
  11   1  -8    0.52    0.39
  -9  -1   8    0.57    0.51
   9  -1  -8    0.11    0.39
   9   1  -8   -0.28    0.47
   9   1  -8    0.02    0.33
  -9   1   8    0.43    0.46
   9   1  -8    0.60    0.26
   7  -1  -8   63.68    3.34
  -7  -1   8   67.60    3.15
   7  -1  -8   71.20    2.91
   7   1  -8   70.50    2.55
   7   1  -8   74.74    3.36
   7   1  -8   68.63    3.37
  -7   1   8   70.34    3.34
  -5  -1   8   48.75    2.22
   5  -1  -8   51.47    2.46
   5  -1  -8   46.58    2.45
   5  -1  -8   47.76    1.82
   5   1  -8   49.94    2.36
   5   1  -8   47.84    1.88
  -3  -1   8   21.33    1.19
   3  -1  -8   18.84    1.33
   3  -1  -8   20.42    0.72
   3  -1  -8   20.43    1.32
   3  -1  -8   19.72    1.34
   3   1  -8   18.87    1.44
   3   1  -8   18.93    0.91
   3   1  -8   20.69    1.23
  -1  -1   8  165.15    4.78
  -1  -1   8  176.59    4.41
   1  -1  -8  170.40    4.95
  -1   1   8  171.07    5.10
   1   1  -8  180.71    4.49
   1   1  -8  177.73    4.96
  -1   1   8  173.42    4.07
  -1   1   8  172.86    5.07
  -1  -1  -8    4.08    0.66
   1  -1   8    4.47    0.71
  -1  -1  -8    4.65    0.78
   1  -1   8    4.43    0.74
  -1  -1  -8    4.99    0.80
  -1   1  -8    4.77    0.76
   1   1   8    5.17    0.89
  -1   1  -8    4.49    0.76
   1   1   8    4.86    0.76
   3  -1   8   35.30    1.93
   3  -1   8   31.68    1.90
   3  -1   8   36.01    2.12
  -3  -1  -8   35.14    1.92
  -3  -1  -8   35.24    1.71
  -3  -1  -8   35.73    1.94
   3   1   8   36.39    2.05
  -3   1  -8   33.37    2.01
  -3   1  -8   39.35    1.92
   3   1   8   36.16    1.91
   5  -1   8   37.23    2.07
  -5  -1  -8   34.05    2.08
   5  -1   8   33.13    2.37
  -5  -1  -8   36.39    2.12
  -5  -1  -8   34.87    1.67
   5  -1   8   39.31    2.27
  -5   1  -8   35.62    2.28
  -5   1  -8   36.58    1.33
   5   1   8   35.22    2.18
  -5   1  -8   36.87    1.94
   5   1   8   36.16    2.01
  -7  -1  -8   10.78    1.26
  -7  -1  -8   11.80    0.91
  -7  -1  -8   10.63    1.21
   7  -1   8   11.22    1.34
   7  -1   8    8.21    1.12
   7   1   8   10.54    1.16
  -7   1  -8   11.71    1.16
   7   1   8    9.51    1.24
  -9  -1  -8   86.09    2.99
   9  -1   8   85.04    3.77
   9   1   8   85.25    4.14
  -9   1  -8   79.25    3.62
   9   1   8   87.92    3.85
  -9   1  -8   87.53    4.62
  11  -1   8   12.75    2.42
 -11  -1  -8   15.90    2.57
  11  -1   8   13.49    1.55
  11   1   8   12.18    1.92
 -11   1  -8   11.32    2.21
  13  -1   8   -0.83    0.48
  13  -1   8   -1.22    0.59
 -13  -1  -8    1.06    1.09
  13   1   8    0.58    0.57
  15  -1   8    3.79    1.15
  15  -1   8    7.25    2.33
 -15  -1  -8    5.47    2.00
 -15   1  -8    7.79    2.36
  15   1   8    3.46    1.35
 -17  -1  -8   -0.29    1.36
  17  -1   8    0.59    1.05
  17  -1   8   -1.17    1.02
 -17   1  -8   -1.11    1.01
  17   1   8    1.87    1.23
  19  -1   8    3.36    2.25
 -19  -1  -8    2.35    2.12
  19  -1   8    3.09    1.68
 -19   1  -8    3.12    1.95
  19   1   8    5.66    2.01
  19   1   8    1.89    2.09
  20  -2  -8    7.13    1.95
  20  -2  -8    7.13    2.22
 -20  -2   8    4.94    2.19
  20   2  -8    5.98    1.47
 -20   2   8   12.36    3.06
  20   2  -8   10.16    2.36
  18  -2  -8    9.87    1.14
  18  -2  -8   13.22    2.62
 -18  -2   8   12.64    3.39
  18  -2  -8   10.31    1.47
 -18   2   8    9.07    2.38
  18   2  -8   10.71    2.41
  18   2  -8   11.68    1.80
  16  -2  -8   33.98    2.22
  16  -2  -8   30.25    3.18
 -16  -2   8   32.61    3.36
  16  -2  -8   32.45    2.13
  16   2  -8   33.75    3.16
 -16   2   8   32.27    3.45
  16   2  -8   30.04    2.59
  14  -2  -8   29.29    1.99
 -14  -2   8   27.51    2.82
  14  -2  -8   30.90    2.25
  14  -2  -8   33.71    2.97
 -14   2   8   37.31    3.33
  14   2  -8   35.52    2.64
  14   2  -8   36.21    3.10
  12  -2  -8   22.73    1.63
  12  -2  -8   25.56    2.32
  12   2  -8   20.05    2.02
 -12   2   8   25.32    2.54
  12   2  -8   27.08    3.57
  12   2  -8   23.41    1.53
 -10  -2   8   57.67    3.30
  10  -2  -8   55.89    3.13
  10   2  -8   50.56    1.83
  10   2  -8   54.04    3.19
  10   2  -8   53.72    3.43
 -10   2   8   48.29    3.30
  -8  -2   8    2.59    0.73
   8  -2  -8    2.63    0.76
   8   2  -8    1.89    0.33
   8   2  -8    2.29    0.65
   8   2  -8    3.07    0.85
  -8   2   8    1.30    0.66
   6  -2  -8   42.68    1.94
   6  -2  -8   40.06    1.95
  -6  -2   8   38.97    2.06
   6  -2  -8   37.32    2.38
   6   2  -8   39.97    2.49
   6   2  -8   39.48    1.99
   6   2  -8   40.59    2.16
   6   2  -8   40.44    1.52
   4  -2  -8  113.80    4.18
   4  -2  -8  116.60    3.68
  -4  -2   8   98.87    3.97
   4  -2  -8  123.03    3.45
   4  -2  -8  118.76    4.39
   4   2  -8  116.66    3.63
   4   2  -8  122.05    3.43
   4   2  -8  119.73    3.71
   4   2  -8  125.09    4.55
   2  -2  -8  337.26    8.26
  -2  -2   8  326.12    8.06
   2  -2  -8  327.65    7.70
   2  -2  -8  330.30    8.85
   2  -2  -8  328.83    8.72
  -2  -2   8  334.13    8.08
   2   2  -8  328.97    8.10
   2   2  -8  344.81    7.74
   2   2  -8  330.87    8.16
  -2   2   8  337.25    7.79
   2   2  -8  340.74    8.97
  -2   2   8  317.33    8.38
   0  -2  -8  191.81    5.67
   0  -2  -8  196.23    5.46
   0  -2   8  191.57    5.45
   0  -2  -8  185.10    5.57
   0  -2   8  190.32    5.35
   0   2   8  187.48    5.67
   0   2   8  192.35    5.03
   0   2  -8  195.43    5.48
   0   2  -8  180.32    5.47
   0   2  -8  190.74    5.60
   0   2   8  183.46    5.54
  -2  -2  -8   10.04    0.98
  -2  -2  -8   12.23    1.08
  -2  -2  -8   10.42    1.02
   2  -2   8   10.00    1.05
   2  -2   8    9.51    1.05
   2   2   8   11.98    1.07
  -2   2  -8   10.34    0.99
  -2   2  -8    9.51    1.06
  -2   2  -8   10.17    1.10
   2   2   8   10.91    1.11
  -2   2  -8   10.04    0.88
  -4  -2  -8  127.95    4.66
   4  -2   8  129.87    4.77
  -4  -2  -8  130.83    4.43
   4  -2   8  134.87    5.02
  -4  -2  -8  133.80    4.33
   4   2   8  132.77    4.52
   4   2   8  128.25    4.77
  -4   2  -8  134.37    4.24
   4   2   8  130.99    4.37
  -4   2  -8  136.42    3.70
  -6  -2  -8    9.91    1.02
   6  -2   8    8.74    1.53
  -6  -2  -8    9.21    1.24
   6  -2   8   10.28    1.11
   6  -2   8   10.31    1.59
  -6  -2  -8    9.47    1.09
   6   2   8   10.60    1.31
  -6   2  -8   10.09    0.97
   6   2   8    8.72    1.00
   6   2   8    9.16    1.03
  -6   2  -8    8.74    1.16
   8  -2   8   35.94    2.98
   8  -2   8   33.00    2.06
  -8  -2  -8   31.55    2.13
  -8  -2  -8   26.23    1.77
   8   2   8   34.14    2.03
  -8   2  -8   30.33    2.48
   8   2   8   31.30    2.40
  -8   2  -8   30.02    1.87
   8   2   8   27.69    1.94
  10  -2   8   30.00    2.11
  10  -2   8   33.79    3.18
 -10  -2  -8   28.93    1.90
  10   2   8   30.97    1.96
  10   2   8   28.47    2.08
  10   2   8   29.01    2.54
  12  -2   8    6.91    1.88
 -12  -2  -8    3.99    1.34
  12  -2   8   10.70    1.65
  12   2   8    4.43    1.25
 -12   2  -8    7.47    1.95
 -12   2  -8    6.36    1.12
  14  -2   8    0.93    0.86
 -14  -2  -8    2.56    1.42
  14  -2   8    2.80    1.52
  14   2   8    3.14    1.10
 -14   2  -8    2.20    1.20
  16  -2   8    1.07    1.58
 -16  -2  -8    1.80    1.28
 -16   2  -8    3.76    1.87
  16   2   8    3.73    1.48
  18  -2   8    1.16    1.42
 -18  -2  -8    1.29    1.37
  18  -2   8   -0.50    1.42
 -18   2  -8    2.49    1.67
  18   2   8   -1.71    1.07
  19  -3  -8   -0.80    1.27
 -19  -3   8    1.00    1.65
  19   3  -8    0.95    1.35
 -19   3   8    3.28    1.77
  19   3  -8    1.36    1.26
  17  -3  -8   -0.33    0.76
 -17  -3   8    0.75    1.05
  17  -3  -8    0.58    0.51
  17   3  -8   -0.81    0.72
 -17   3   8    0.10    1.41
  17   3  -8    0.60    0.85
  15  -3  -8   -0.26    0.60
  15  -3  -8   -0.17    0.49
  15  -3  -8   -1.19    0.85
  15  -3  -8    0.07    0.40
 -15  -3   8    0.99    0.81
  15  -3  -8    1.44    0.94
  15   3  -8    0.62    0.85
  15   3  -8    0.28    0.67
 -15   3   8    0.77    1.09
  13  -3  -8    5.85    0.88
 -13  -3   8    3.65    1.16
  13  -3  -8    6.02    0.85
  13  -3  -8    5.22    1.11
 -13   3   8    5.58    1.62
  13   3  -8    3.40    1.21
  13   3  -8    4.58    1.23
  11  -3  -8    0.65    0.56
  11  -3  -8    0.40    0.62
  11  -3  -8   -0.12    0.36
 -11  -3   8    1.44    0.61
  11  -3  -8    0.26    0.30
  11   3  -8    0.50    0.43
  11   3  -8    1.10    0.68
 -11   3   8    0.02    0.51
   9  -3  -8   27.00    2.09
  -9  -3   8   35.09    2.30
   9  -3  -8   31.03    1.55
  -9   3   8   29.89    2.48
   9   3  -8   26.48    2.56
   9   3  -8   30.07    2.42
   7  -3  -8   28.53    1.91
  -7  -3   8   26.47    1.75
   7  -3  -8   28.33    1.43
   7  -3  -8   28.60    1.95
   7   3  -8   26.36    1.93
   7   3  -8   31.69    2.35
   7   3  -8   28.34    1.85
   5  -3  -8   -0.25    0.41
   5  -3  -8    0.55    0.27
   5  -3  -8    0.01    0.27
   5  -3  -8    0.02    0.23
  -5  -3   8    0.34    0.25
  -5  -3   8    0.72    0.22
   5   3  -8    0.14    0.32
   5   3  -8    0.82    0.35
  -5   3   8    0.75    0.46
   5   3  -8   -0.14    0.19
   3  -3  -8    3.47    0.81
   3  -3  -8    5.98    0.98
  -3  -3   8    4.55    0.57
   3  -3  -8    4.54    0.72
  -3  -3   8    5.26    0.90
   3  -3  -8    3.99    0.77
   3  -3  -8    4.77    0.63
  -3   3   8    4.19    0.76
   3   3  -8    4.34    0.98
   3   3  -8    3.79    0.72
   3   3  -8    4.88    0.50
  -3   3   8    4.96    0.80
   1  -3  -8    7.62    0.78
   1  -3  -8    6.36    1.04
  -1  -3   8    6.40    0.85
  -1  -3   8    6.42    0.76
   1  -3  -8    7.52    0.94
   1  -3  -8    7.38    0.79
   1   3  -8    5.59    0.93
  -1   3   8    8.24    0.94
   1   3  -8    6.50    0.90
  -1   3   8    6.79    0.77
  -1  -3  -8   43.08    2.28
  -1  -3  -8   44.64    2.25
  -1  -3  -8   41.84    2.27
   1  -3   8   40.61    2.29
   1  -3   8   45.38    2.34
   1   3   8   45.43    2.18
  -1   3  -8   41.35    2.13
   1   3   8   43.74    2.50
   1   3   8   47.87    2.44
  -1   3  -8   41.37    2.39
   1   3   8   45.97    2.41
  -3  -3  -8   16.31    1.33
  -3  -3  -8   16.48    1.40
   3  -3   8   15.01    1.52
   3   3   8   15.02    1.29
   3   3   8   15.70    1.47
  -3   3  -8   15.73    1.12
   3   3   8   17.80    1.46
  -3   3  -8   15.36    1.24
  -3   3  -8   16.23    1.68
   3   3   8   14.61    1.46
   5  -3   8    1.39    0.78
  -5  -3  -8    2.24    0.58
  -5  -3  -8    1.23    0.62
   5  -3   8    1.98    0.63
  -5  -3  -8    1.28    0.49
   5   3   8    2.53    0.56
   5   3   8    0.68    0.55
  -5   3  -8    1.00    0.34
  -5   3  -8    1.08    0.48
  -5   3  -8    1.65    0.52
   5   3   8    1.75    0.69
  -7  -3  -8   18.07    1.56
   7  -3   8   21.47    2.27
  -7  -3  -8   20.72    1.69
  -7   3  -8   20.89    1.92
  -7   3  -8   16.78    1.24
   7   3   8   17.61    1.64
   7   3   8   21.53    2.03
   7   3   8   19.98    1.55
  -9  -3  -8    6.12    1.20
   9  -3   8    2.52    1.02
  -9  -3  -8    4.15    0.95
   9   3   8    3.77    0.83
  -9   3  -8    3.57    1.16
  -9   3  -8    5.63    0.98
   9   3   8    4.11    0.99
  11  -3   8    0.61    0.50
 -11  -3  -8    0.80    0.66
  11  -3   8    1.86    0.99
 -11  -3  -8    1.26    0.90
  11   3   8    3.30    0.79
 -11   3  -8    0.11    0.64
 -11   3  -8   -0.23    0.58
  11   3   8    1.66    0.75
  11   3   8    0.82    0.71
 -13  -3  -8   -0.14    0.71
  13  -3   8   -0.35    0.89
  13  -3   8    1.34    0.65
 -13   3  -8   -0.46    0.70
  13   3   8    0.25    0.58
  13   3   8   -0.85    0.47
 -15  -3  -8    0.34    1.15
  15  -3   8    0.19    0.88
  15   3   8    0.14    0.86
 -15   3  -8   -0.99    0.84
  17  -3   8    0.99    1.63
 -17  -3  -8    0.93    1.46
  17   3   8    1.60    1.24
 -17   3  -8    4.54    1.75
  18  -4  -8    2.80    1.65
 -18  -4   8    8.80    3.00
  18   4  -8    6.43    1.67
 -18   4   8    2.69    1.71
  18   4  -8    4.20    1.69
  16  -4  -8   11.29    2.26
 -16  -4   8   13.71    2.35
  16  -4  -8   14.15    1.37
  16   4  -8   12.10    2.09
  16   4  -8   14.43    2.85
 -16   4   8   11.53    2.56
  14  -4  -8    1.78    1.05
 -14  -4   8    1.69    1.10
  14  -4  -8    3.99    1.35
  14   4  -8    4.52    1.45
  14   4  -8    3.03    1.06
 -14   4   8    3.72    1.49
  12  -4  -8   30.83    2.23
 -12  -4   8   30.32    2.60
  12  -4  -8   36.00    3.83
  12   4  -8   33.23    3.08
 -12   4   8   28.43    2.83
  12   4  -8   32.41    2.84
  10  -4  -8   18.92    1.97
 -10  -4   8   22.24    1.94
  10  -4  -8   17.81    1.73
  10   4  -8   16.97    3.22
  10   4  -8   21.00    2.35
   8  -4  -8    1.97    0.71
  -8  -4   8    2.14    0.64
   8  -4  -8    1.82    0.76
   8  -4  -8    2.06    0.31
   8   4  -8    2.55    0.84
   6  -4  -8   53.48    2.35
  -6  -4   8   52.98    2.19
   6  -4  -8   50.96    2.77
   6  -4  -8   53.15    2.75
   6   4  -8   49.89    2.77
   6   4  -8   55.62    3.28
  -6   4   8   49.99    2.90
   4  -4  -8   83.97    3.35
   4  -4  -8   81.84    3.62
  -4  -4   8   83.44    3.71
   4  -4  -8   80.91    3.58
  -4  -4   8   77.03    3.97
  -4  -4   8   87.03    2.79
   4  -4  -8   81.01    2.81
  -4   4   8   86.35    3.62
  -4   4   8   85.37    3.12
   4   4  -8   67.70    3.91
   4   4  -8   82.69    3.94
  -2  -4   8  136.35    4.39
   2  -4  -8  135.97    4.64
  -2  -4   8  136.27    5.27
   2  -4  -8  129.57    4.29
   2  -4  -8  139.28    4.99
  -2  -4   8  143.07    5.02
   2  -4  -8  140.38    5.31
  -2   4   8  138.52    4.75
   2   4  -8  138.24    4.96
   2   4  -8  143.35    5.23
  -2   4   8  143.75    4.63
   0  -4  -8  179.34    5.58
   0  -4   8  179.21    5.69
   0  -4  -8  181.10    5.83
   0  -4  -8  178.87    5.97
   0  -4   8  174.53    5.99
   0  -4  -8  172.93    5.90
   0  -4   8  179.87    5.95
   0   4   8  181.17    5.77
   0   4  -8  182.44    5.86
   0   4   8  185.90    6.40
   0   4   8  174.31    5.61
   2  -4   8   13.33    1.30
   2  -4   8    9.94    1.19
   2  -4   8   10.90    1.38
  -2  -4  -8   10.10    1.15
  -2  -4  -8   10.09    1.24
  -2  -4  -8   13.56    1.31
   2   4   8   10.87    1.29
  -2   4  -8    9.95    1.71
  -2   4  -8   10.41    0.85
   2   4   8   12.15    1.40
  -2   4  -8   11.81    1.17
   2   4   8    7.62    1.33
  -4  -4  -8   51.44    2.85
   4  -4   8   54.57    3.29
  -4  -4  -8   55.29    2.71
  -4   4  -8   56.35    2.59
   4   4   8   53.60    3.36
   4   4   8   51.87    2.71
  -4   4  -8   51.83    2.37
  -4   4  -8   54.35    2.48
   4   4   8   56.15    3.16
   4   4   8   53.40    3.09
  -6  -4  -8   75.10    3.27
   6  -4   8   76.18    4.26
   6   4   8   72.63    3.76
   6   4   8   74.33    4.00
  -6   4  -8   74.24    3.57
   6   4   8   71.10    3.24
  -6   4  -8   72.05    2.79
  -6   4  -8   78.01    2.69
   8  -4   8   52.43    3.78
  -8  -4  -8   52.66    2.72
  -8   4  -8   45.98    2.08
   8   4   8   48.94    3.07
   8   4   8   49.15    2.54
   8   4   8   43.75    3.25
  -8   4  -8   53.12    3.27
  10  -4   8   16.46    2.77
 -10  -4  -8   14.88    1.44
  10   4   8   18.71    1.92
  10   4   8   16.46    2.11
 -10   4  -8   18.83    2.11
 -10   4  -8   15.35    1.15
  10   4   8   16.43    1.56
 -12  -4  -8   25.60    2.97
  12  -4   8   22.81    3.02
  12   4   8   25.23    2.26
  12   4   8   22.79    1.89
  12   4   8   21.25    2.61
 -12   4  -8   28.34    2.90
  14  -4   8   23.87    3.85
 -14  -4  -8   24.48    3.14
  14   4   8   22.71    2.95
  14   4   8   23.66    2.92
 -14   4  -8   22.31    2.91
 -16  -4  -8    9.92    2.72
  16  -4   8   10.10    2.72
  16   4   8    6.71    1.93
 -16   4  -8    8.06    2.24
 -18  -4  -8    5.78    2.19
 -18   4  -8    1.83    1.88
  17  -5  -8    1.05    0.99
 -17  -5   8   -0.17    0.99
  17   5  -8    0.24    0.98
  17   5  -8   -0.13    1.24
  15  -5  -8   -1.34    0.80
 -15  -5   8    0.66    1.02
  15   5  -8    0.43    0.81
  15   5  -8   -1.16    0.58
  13  -5  -8    0.26    0.76
 -13  -5   8   -0.48    0.58
  13   5  -8    0.52    0.64
  13   5  -8    1.24    0.94
  11  -5  -8    0.29    0.52
  11   5  -8   -0.72    0.48
  11   5  -8   -0.70    0.48
  -9  -5   8    2.51    0.76
   9  -5  -8    2.58    0.92
   9   5  -8    2.19    0.99
   9   5  -8    1.10    0.83
  -7  -5   8   43.78    2.01
   7  -5  -8   44.93    2.78
   7   5  -8   39.12    3.26
   7   5  -8   40.80    3.08
  -5  -5   8    4.17    0.55
   5  -5  -8    4.96    0.61
  -5  -5   8    5.05    1.11
   5  -5  -8    3.81    0.89
   5   5  -8    4.35    1.09
  -5   5   8    4.09    1.00
   3  -5  -8    6.78    1.02
   3  -5  -8    4.32    1.06
  -3  -5   8    5.81    1.15
   3  -5  -8    7.20    1.25
  -3  -5   8    6.24    0.82
   3  -5  -8    5.50    1.00
  -3   5   8    6.63    0.90
  -3   5   8    5.71    1.15
   3   5  -8    5.87    1.30
   1  -5  -8   22.18    1.99
  -1  -5   8   27.35    1.85
   1  -5  -8   21.33    1.79
  -1  -5   8   23.85    2.00
   1  -5  -8   23.60    1.66
  -1   5   8   24.31    2.20
   1   5  -8   23.48    1.98
  -1   5   8   22.79    1.86
  -1   5   8   26.67    1.87
   1  -5   8    7.19    1.31
  -1  -5  -8    7.63    1.34
   1  -5   8    8.43    1.33
  -1  -5  -8    7.46    1.35
   1  -5   8    6.44    1.35
   1   5   8    9.28    1.46
   1   5   8    5.99    1.18
  -1   5  -8    5.58    1.08
   1   5   8    6.28    1.41
  -3  -5  -8   -0.03    0.34
   3  -5   8   -0.69    0.30
   3  -5   8    0.66    0.59
   3   5   8    0.13    0.52
   3   5   8    0.35    0.43
  -3   5  -8   -0.19    0.26
  -3   5  -8    0.08    0.25
  -3   5  -8    2.29    0.79
   5  -5   8    5.77    1.48
  -5  -5  -8    4.48    0.97
  -5   5  -8    4.60    0.92
   5   5   8    4.79    1.23
  -5   5  -8    6.09    0.83
   5   5   8    5.02    1.29
  -5   5  -8    4.89    0.86
   7  -5   8   -0.20    0.57
  -7  -5  -8   -0.02    0.41
  -7   5  -8   -0.23    0.41
  -7   5  -8   -0.36    0.22
   7   5   8   -0.08    0.46
   7   5   8    0.17    0.52
  -7   5  -8    0.07    0.32
  -9  -5  -8    8.31    1.11
   9  -5   8    7.33    1.54
   9   5   8   11.44    1.96
  -9   5  -8    7.49    0.56
   9   5   8    5.87    1.42
  -9   5  -8    7.43    1.53
 -11  -5  -8    0.79    0.70
  11  -5   8   -0.06    0.84
  11   5   8    2.13    0.85
 -11   5  -8    1.39    0.86
  11   5   8    0.08    0.67
  13  -5   8    2.80    1.46
 -13  -5  -8    1.70    1.12
  13   5   8    3.29    1.42
 -13   5  -8    0.82    1.30
  13   5   8    2.95    1.16
  15  -5   8    4.01    1.86
 -15  -5  -8    5.52    2.07
  15   5   8    3.63    1.66
  15   5   8    3.23    1.28
 -15   5  -8    3.34    1.66
 -17  -5  -8    3.45    1.72
  17  -5   8    1.06    1.35
  17   5   8   -0.61    1.41
 -17   5  -8    1.41    1.48
  16  -6  -8   16.38    2.68
 -16  -6   8   13.38    2.24
  16   6  -8   15.98    3.02
  16   6  -8   19.37    3.27
  14  -6  -8   15.74    2.65
 -14  -6   8   10.73    1.70
  14   6  -8    8.73    2.25
  14   6  -8   13.00    2.45
 -12  -6   8   11.12    1.45
  12  -6  -8    9.57    1.94
  12   6  -8    9.86    2.17
  12   6  -8    9.47    2.06
  10  -6  -8    8.22    1.66
 -10  -6   8    8.82    1.36
  10   6  -8    6.05    1.61
  10   6  -8    6.36    1.52
   8  -6  -8    4.02    1.07
  -8  -6   8    1.79    0.54
   8   6  -8    3.57    1.20
   8   6  -8    3.77    1.30
  -6  -6   8   38.11    1.30
   6  -6  -8   39.87    2.74
   6   6  -8   37.99    3.18
   6   6  -8   37.06    3.03
  -4  -6   8   16.85    1.91
   4  -6  -8   16.58    1.27
  -4  -6   8   15.15    1.24
   4  -6  -8   18.15    1.81
   4   6  -8   19.69    4.26
  -4   6   8   17.06    1.41
   2  -6  -8    3.23    0.85
  -2  -6   8    1.74    0.70
   2  -6  -8    3.25    0.82
   2  -6  -8    2.22    0.83
  -2  -6   8    3.64    0.89
   2  -6  -8    2.64    0.83
   2   6  -8    2.49    0.81
  -2   6   8    3.13    1.08
  -2   6   8    3.59    0.88
   0  -6  -8  159.73    5.82
   0  -6   8  135.89    6.94
   0  -6  -8  164.96    6.43
   0  -6  -8  172.63    6.40
   0  -6   8  165.65    6.51
   0   6   8  169.00    6.87
   0   6  -8  175.39    6.42
   0   6   8  172.03    6.01
  -2  -6  -8  127.99    5.13
   2  -6   8  124.46    5.55
  -2   6  -8  123.80    5.03
   2   6   8  119.13    5.14
   2   6   8  118.86    5.71
   4  -6   8   43.25    3.25
  -4  -6  -8   44.24    2.63
   4  -6   8   39.40    2.62
  -4   6  -8   41.49    2.28
  -4   6  -8   43.82    2.62
   4   6   8   42.44    3.24
  -4   6  -8   41.54    1.96
   4   6   8   44.65    3.15
   6  -6   8   70.89    4.47
  -6  -6  -8   75.21    3.45
  -6   6  -8   71.52    3.32
  -6   6  -8   70.30    3.34
  -6   6  -8   72.43    2.69
   6   6   8   71.47    4.35
   6   6   8   68.26    4.25
   8  -6   8   13.35    2.54
  -8  -6  -8   10.15    1.45
  -8   6  -8   10.17    1.72
  -8   6  -8   11.50    1.19
   8   6   8    8.90    1.88
   8   6   8    9.52    1.80
  10  -6   8   41.53    3.93
 -10  -6  -8   36.11    2.13
  10   6   8   35.13    3.43
 -10   6  -8   34.86    2.94
  10   6   8   34.59    3.14
  12  -6   8   14.81    3.05
 -12  -6  -8   10.74    2.20
  12   6   8   12.89    2.26
 -12   6  -8    9.91    2.02
  12   6   8   11.33    2.44
  14  -6   8   19.55    3.77
 -14  -6  -8   16.99    3.24
  14   6   8   17.75    3.22
 -14   6  -8   19.25    3.23
  14   6   8   15.50    2.77
  16  -6   8    1.64    1.74
 -16  -6  -8    0.33    1.57
  16   6   8    3.55    1.90
 -16   6  -8    6.66    2.17
  16   6   8    5.44    2.15
 -15  -7   8    2.56    1.34
  15  -7  -8    2.98    1.39
  15   7  -8   -0.44    1.11
  15   7  -8    1.70    1.16
  13  -7  -8    1.56    0.89
 -13  -7   8   -1.15    0.74
  13   7  -8    0.04    0.74
  13   7  -8    0.64    1.34
 -11  -7   8    1.31    0.75
  11  -7  -8    2.25    1.04
  11   7  -8    0.91    0.82
  11   7  -8    2.80    0.95
   9  -7  -8   12.08    1.66
   9   7  -8    6.15    1.62
   9   7  -8    9.44    2.32
   7  -7  -8    0.49    0.62
   7   7  -8   -0.04    0.39
   7   7  -8   -0.04    0.71
   5  -7  -8    0.32    0.53
  -5  -7   8    0.36    0.60
  -5  -7   8    0.79    0.45
   5   7  -8    0.07    0.55
  -5   7   8    0.02    0.38
  -3  -7   8    0.58    0.71
  -3  -7   8    0.37    0.62
   3  -7  -8    0.07    0.45
   3   7  -8    0.92    0.54
  -3   7   8    0.49    0.67
  -3   7   8   -0.05    0.47
   3   7  -8    0.03    0.54
  -1  -7   8    0.06    0.44
   1  -7  -8   -0.01    0.44
   1  -7  -8    0.70    0.60
  -1   7   8   -0.53    0.43
   1   7  -8    0.53    0.54
   1   7  -8    0.47    0.49
  -1   7   8    0.17    0.45
   1  -7   8    6.44    1.64
  -1  -7  -8   10.67    1.75
  -1   7  -8    8.06    1.42
  -1   7  -8    8.72    1.67
   1   7   8    7.87    1.70
   1   7   8    8.65    1.50
  -3  -7  -8    0.12    0.35
   3  -7   8    0.40    0.56
   3   7   8    0.81    0.69
  -3   7  -8    0.42    0.33
  -3   7  -8    0.67    0.56
   3   7   8    0.57    0.62
  -5  -7  -8   14.14    1.55
   5  -7   8   16.19    2.64
  -5   7  -8   15.03    1.65
  -5   7  -8   12.36    1.09
  -5   7  -8   11.10    1.24
   5   7   8   13.76    2.34
   5   7   8   12.86    2.21
   7  -7   8   10.78    2.22
  -7  -7  -8    8.73    1.32
  -7   7  -8    6.82    1.23
  -7   7  -8    9.42    1.55
   7   7   8    7.22    1.70
   7   7   8    8.44    1.95
  -9  -7  -8    8.25    1.10
   9  -7   8   11.80    2.50
   9   7   8   10.81    2.44
  -9   7  -8    8.78    2.22
   9   7   8   11.08    2.26
  11  -7   8    0.26    1.02
 -11  -7  -8   -0.81    0.94
  11   7   8   -0.02    0.96
  11   7   8    0.87    0.97
 -11   7  -8    0.10    0.87
  13  -7   8   -1.03    0.96
 -13  -7  -8    1.51    1.09
 -13   7  -8    0.38    1.04
  13   7   8   -1.15    1.09
  13   7   8   -0.37    1.11
 -15  -7  -8    0.35    1.33
  15  -7   8   -0.57    1.40
 -15   7  -8   -2.48    1.17
  15   7   8    2.21    1.85
  15   7   8   -1.52    1.17
  14  -8  -8   15.02    2.67
  14   8  -8   13.23    2.68
  14   8  -8   20.12    3.46
  12  -8  -8    4.20    1.52
  12   8  -8    3.63    2.27
  12   8  -8    4.39    1.72
  10  -8  -8    2.85    1.26
  10   8  -8    2.40    1.08
  10   8  -8    2.98    1.34
   8  -8  -8    0.09    0.59
   8   8  -8    0.69    0.88
   8   8  -8    4.19    1.35
   6  -8  -8   21.42    2.38
  -6  -8   8   19.94    1.42
   6   8  -8   22.93    2.76
   6   8  -8   20.85    2.55
  -4  -8   8   23.24    1.85
   4  -8  -8   28.24    3.00
  -4  -8   8   26.12    2.92
   4  -8  -8   27.60    2.67
   4   8  -8   26.39    2.66
   4   8  -8   26.22    2.73
  -4   8   8   27.28    1.95
   2  -8  -8   36.76    3.15
   2  -8  -8   38.21    3.20
  -2  -8   8   40.13    3.42
  -2   8   8   40.12    3.58
  -2   8   8   38.73    2.64
   2   8  -8   40.13    3.08
   2   8  -8   39.33    3.33
   0  -8  -8   69.25    4.20
   0  -8  -8   75.41    4.68
   0  -8   8   68.51    4.53
   0   8   8   71.60    3.97
   0   8   8   57.15    4.37
   0   8  -8   72.89    4.41
   0   8  -8   67.76    3.82
   2  -8   8   15.79    2.14
  -2  -8  -8   15.14    3.66
  -2   8  -8   14.60    2.36
   2   8   8   16.95    2.06
   2   8   8   18.08    3.03
  -2   8  -8   14.98    1.55
   4  -8   8    7.82    1.83
  -4  -8  -8    7.76    1.43
   4   8   8    5.29    1.49
  -4   8  -8    7.91    1.46
  -4   8  -8    7.81    1.49
  -4   8  -8    8.80    1.12
   4   8   8    7.67    1.91
   6  -8   8    1.95    0.94
  -6  -8  -8    0.62    0.52
   6   8   8    2.59    1.24
  -6   8  -8    1.49    0.84
   6   8   8    3.47    1.28
  -8  -8  -8    4.02    1.03
   8  -8   8    3.48    1.77
   8   8   8    4.16    1.65
  -8   8  -8    5.76    1.25
   8   8   8    5.23    1.59
 -10  -8  -8    3.35    1.22
  10   8   8    4.57    1.91
 -10   8  -8    3.09    1.23
  10   8   8    2.68    1.44
 -12  -8  -8    5.40    1.80
  12  -8   8    8.42    2.40
 -12   8  -8    4.89    1.65
  12   8   8    2.37    1.60
  12   8   8    3.22    1.63
  13  -9  -8    1.21    1.08
  13   9  -8   -0.45    1.16
  13   9  -8    0.87    1.62
  11  -9  -8    0.99    1.06
  11   9  -8    1.51    1.31
   9  -9  -8    1.16    0.93
   9   9  -8    1.35    1.08
   9   9  -8   -1.19    1.04
   7   9  -8    8.38    2.13
   7   9  -8    8.29    2.02
   5  -9  -8    5.14    1.54
  -5  -9   8    3.00    0.81
   5  -9  -8    2.44    1.32
   5   9  -8    2.04    1.12
   5   9  -8    4.03    1.30
   3  -9  -8    7.00    1.82
   3  -9  -8    2.47    1.21
  -3  -9   8    3.78    1.41
  -3   9   8    2.23    0.99
   3   9  -8    4.64    1.28
   3   9  -8    2.07    1.04
  -1  -9   8    0.01    0.57
   1  -9  -8   -0.56    0.51
   1  -9  -8    2.19    1.09
   1   9  -8    0.08    0.68
  -1   9   8    2.21    1.16
   1   9  -8   -0.36    0.79
  -1   9   8    2.13    0.91
  -1  -9  -8    2.58    1.16
   1  -9   8    2.03    1.22
  -1   9  -8    1.04    0.88
   1   9   8    2.29    1.21
   1   9   8    4.01    1.55
  -1   9  -8    2.61    1.01
  -3  -9  -8    1.03    0.82
   3   9   8    1.15    0.81
   3   9   8    2.10    1.10
  -3   9  -8    1.16    0.72
  -5  -9  -8    0.15    0.89
   5  -9   8   -0.50    0.67
   5   9   8    1.33    1.25
  -5   9  -8    0.78    0.55
   5   9   8    0.96    1.05
  -5   9  -8    1.07    1.05
   7  -9   8    2.82    1.38
  -7  -9  -8    1.10    0.89
   7   9   8    3.20    1.19
   7   9   8    2.53    1.33
  -7   9  -8    1.34    1.05
  -9  -9  -8    2.53    1.16
   9  -9   8    4.44    1.82
   9   9   8    4.55    1.76
   9   9   8    2.56    1.62
  11  -9   8   -0.07    1.19
 -11  -9  -8    2.69    1.47
  11   9   8    3.02    1.65
  11   9   8    1.86    1.43
  10 -10  -8    6.71    2.09
  10 -10  -8    5.71    2.11
  10  10  -8    7.42    2.28
  10  10  -8    4.73    2.01
   8 -10  -8    9.80    2.43
   8 -10  -8   10.03    2.51
   8  10  -8    9.63    2.31
   8  10  -8   12.05    2.75
   6 -10  -8    5.68    1.70
   6  10  -8   13.16    2.71
   6  10  -8    7.51    2.03
  -4 -10   8    1.03    1.19
   4 -10  -8    4.17    1.57
  -4 -10   8    2.82    0.90
   4 -10  -8    2.05    1.25
   4  10  -8    1.29    1.11
   4  10  -8    3.48    1.67
  -4  10   8    2.24    1.08
  -2 -10   8   11.92    2.24
   2 -10  -8   13.72    2.61
   2 -10  -8   12.61    2.44
   2  10  -8   18.34    2.39
  -2  10   8   12.76    2.66
   2  10  -8   12.44    2.67
   0 -10  -8    6.50    1.77
   0 -10   8    5.70    1.63
   0  10  -8    4.42    1.20
   0  10   8    2.42    1.34
   0  10  -8    3.90    1.58
   0  10   8    4.97    1.30
  -2 -10  -8    9.63    1.89
   2 -10   8    6.06    1.78
  -2  10  -8    6.08    1.63
   2  10   8   10.37    2.82
   2  10   8    6.55    1.82
  -2  10  -8    6.87    1.49
   4 -10   8   26.19    3.25
  -4 -10  -8   23.72    2.43
   4  10   8   18.51    3.23
   4  10   8   23.97    2.98
  -4  10  -8   21.87    2.84
   6 -10   8   23.03    3.16
  -6 -10  -8   14.84    2.11
  -6  10  -8   14.48    2.63
   6  10   8   14.23    2.88
   8 -10   8   16.38    3.25
  -8 -10  -8   24.42    2.71
   8  10   8   27.17    3.68
   8  10   8   20.54    3.64
   7 -11  -8    3.65    1.69
   7 -11  -8    0.89    1.35
   7  11  -8    3.86    1.74
   7  11  -8   -0.18    1.24
   5 -11  -8    0.56    1.13
   5 -11  -8   -0.34    0.92
   5  11  -8   -0.51    1.34
   5  11  -8   -0.15    1.13
  -3 -11   8   -1.49    0.89
   3 -11  -8   -1.55    1.18
  -3 -11   8    0.16    1.24
   3 -11  -8    0.01    1.36
   3  11  -8   -0.58    1.21
  -3  11   8   -1.66    1.21
   3  11  -8    2.15    1.38
   1 -11  -8    1.07    1.16
  -1 -11   8   -0.05    0.98
  -1  11   8   -0.29    1.21
  -1  11   8    1.87    1.68
   1  11  -8   -1.74    1.16
   1  11  -8   -0.58    1.07
   1 -11   8    0.82    1.09
  -1 -11  -8    1.08    1.13
  -1  11  -8    0.00    1.07
  -1  11  -8    0.46    1.29
   1  11   8   -1.10    1.36
   1  11   8   -0.19    1.10
   3 -11   8    1.11    1.26
  -3 -11  -8    1.56    1.13
   3  11   8    1.71    1.41
  -3  11  -8    2.34    1.48
   3  11   8    1.16    1.60
   5 -11   8    1.66    1.48
  -5 -11  -8    2.91    1.38
   5  11   8    2.28    1.98
   5  11   8    2.46    1.72
  -5  11  -8    1.42    1.83
  20   0  -9    0.52    1.25
  20   0  -9    0.73    1.29
 -20   0   9   -0.06    1.18
  20   0  -9    0.40    1.29
  18   0  -9    0.97    0.81
 -18   0   9   -0.84    1.22
  18   0  -9    0.54    0.76
  18   0  -9   -0.95    0.76
  18   0  -9   -0.53    0.73
 -16   0   9   -0.11    0.90
  16   0  -9   -0.08    0.61
  16   0  -9    1.00    0.92
  16   0  -9    0.33    0.57
  16   0  -9    0.43    0.71
  14   0  -9   -0.65    0.32
  14   0  -9   -0.47    0.34
  14   0  -9    0.10    0.51
 -14   0   9    0.20    0.59
  12   0  -9    0.36    0.41
  12   0  -9   -0.11    0.32
 -12   0   9   -0.67    0.35
  12   0  -9    0.06    0.38
  10   0  -9    0.33    0.35
 -10   0   9    0.32    0.50
  10   0  -9    0.67    0.37
   8   0  -9    0.05    0.24
  -8   0   9    0.33    0.48
   8   0  -9   -0.17    0.42
  -6   0   9    0.31    0.31
   6   0  -9    0.72    0.39
   6   0  -9   -0.07    0.16
  -4   0   9    0.55    0.31
   4   0  -9    0.12    0.09
   4   0  -9   -0.22    0.21
   2   0  -9   -0.01    0.14
  -2   0   9   -0.04    0.12
   2   0  -9    0.12    0.26
   0   0   9    0.00    0.13
   0   0  -9   -0.06    0.25
   0   0   9   -0.27    0.23
   0   0  -9   -0.06    0.14
   0   0   9    0.15    0.19
  -2   0  -9    0.32    0.28
  -2   0  -9    0.09    0.25
   2   0   9    0.41    0.23
   2   0   9   -0.04    0.35
   4   0   9   -0.09    0.29
  -4   0  -9    0.33    0.27
  -4   0  -9    0.31    0.27
  -4   0  -9    0.14    0.20
   4   0   9   -0.08    0.29
   6   0   9    0.00    0.58
  -6   0  -9   -0.24    0.27
  -6   0  -9    0.52    0.21
   6   0   9   -0.13    0.30
  -6   0  -9    0.44    0.38
   8   0   9   -0.47    0.47
  -8   0  -9    0.02    0.16
   8   0   9    0.12    0.41
  -8   0  -9   -0.40    0.42
 -10   0  -9    0.34    0.61
  10   0   9   -0.34    0.48
  12   0   9   -1.02    0.46
  14   0   9    0.43    0.91
 -14   0  -9    1.32    1.05
  16   0   9    0.83    0.99
 -16   0  -9    1.41    1.46
  16   0   9    0.69    1.00
  18   0   9   -1.50    1.40
 -18   0  -9   -1.19    1.06
  19  -1  -9   49.78    4.40
  19  -1  -9   47.66    3.30
  19  -1  -9   48.19    3.74
 -19  -1   9   46.65    4.50
  19   1  -9   40.00    2.93
 -19   1   9   49.51    4.85
  19   1  -9   48.60    4.55
  19   1  -9   44.87    3.76
  17  -1  -9   23.86    1.94
  17  -1  -9   26.79    3.03
  17  -1  -9   25.08    2.27
  17  -1  -9   24.60    2.51
 -17  -1   9   18.43    3.04
  17   1  -9   24.78    2.32
  17   1  -9   22.95    2.54
 -17   1   9   19.14    3.15
  17   1  -9   20.52    1.74
  15  -1  -9    4.19    1.22
  15  -1  -9    5.82    1.55
  15  -1  -9    4.25    1.00
 -15  -1   9    5.34    1.67
  15   1  -9    5.67    1.04
 -15   1   9    5.76    1.74
  15   1  -9    6.30    1.27
  15   1  -9    4.14    1.14
  13  -1  -9   15.07    1.58
  13  -1  -9   12.10    1.52
 -13  -1   9   16.33    2.59
  13  -1  -9   16.39    2.00
 -13   1   9    9.97    1.86
  13   1  -9   13.57    1.66
  13   1  -9   18.75    3.41
  13   1  -9   12.21    1.23
 -11  -1   9   29.19    2.48
  11  -1  -9   27.24    2.24
  11   1  -9   26.59    2.22
  11   1  -9   24.82    2.27
  11   1  -9   28.99    1.76
   9  -1  -9  106.73    4.24
  -9  -1   9  101.89    4.51
  -9   1   9  102.10    4.70
   9   1  -9  106.65    4.63
   9   1  -9  107.56    3.65
   7  -1  -9   98.97    3.42
   7  -1  -9   92.84    4.15
   7  -1  -9   95.22    3.93
  -7  -1   9   98.60    3.92
  -7   1   9   99.34    4.12
   7   1  -9   92.70    3.98
   7   1  -9   99.97    4.34
   7   1  -9   96.64    3.26
   5  -1  -9  117.22    3.23
   5  -1  -9  117.95    4.24
   5  -1  -9  118.04    4.37
   5   1  -9  117.23    3.76
   5   1  -9  120.08    3.65
   5   1  -9  115.04    4.07
  -3  -1   9   46.20    2.00
  -3  -1   9   46.02    1.60
   3  -1  -9   43.34    2.21
   3  -1  -9   47.68    2.19
   3   1  -9   46.78    1.59
   3   1  -9   47.35    2.01
   3   1  -9   45.93    2.00
  -3   1   9   44.80    2.29
   1  -1  -9   11.77    1.05
  -1  -1   9   11.82    0.76
   1  -1  -9    9.68    0.96
  -1  -1   9   10.29    0.91
   1   1  -9   11.17    0.80
  -1   1   9    9.64    1.01
   1   1  -9   10.79    0.95
  -1   1   9   10.38    0.59
  -1   1   9   10.54    0.99
  -1  -1  -9  190.10    5.59
  -1  -1  -9  193.44    5.64
   1  -1   9  184.46    5.52
   1  -1   9  199.15    5.40
  -1   1  -9  189.55    5.59
   1   1   9  189.23    5.56
   1   1   9  185.36    5.72
  -1   1  -9  188.48    5.67
  -3  -1  -9    6.32    0.75
   3  -1   9    6.35    0.83
  -3  -1  -9    6.80    0.88
   3  -1   9    7.23    1.17
   3  -1   9    6.50    1.10
  -3  -1  -9    5.84    0.99
   3   1   9    7.65    0.97
   3   1   9    6.30    0.83
  -3   1  -9    5.10    0.89
  -3   1  -9    7.00    0.87
  -5  -1  -9   19.84    1.27
  -5  -1  -9   18.62    1.55
   5  -1   9   15.54    1.66
   5  -1   9   19.51    1.56
  -5  -1  -9   17.98    1.78
  -5   1  -9   15.68    1.29
   5   1   9   18.48    1.46
  -5   1  -9   17.51    0.95
   5   1   9   20.28    1.70
  -5   1  -9   17.67    1.68
   7  -1   9  111.87    4.36
   7  -1   9  109.56    4.79
  -7  -1  -9  117.68    4.63
  -7  -1  -9  105.91    4.47
  -7  -1  -9  119.23    3.70
   7   1   9  115.24    4.41
   7   1   9  113.14    4.69
  -7   1  -9  112.84    4.24
  -9  -1  -9   45.74    2.02
   9  -1   9   46.34    2.79
   9  -1   9   47.74    3.64
   9   1   9   43.39    2.86
  -9   1  -9   42.93    2.57
   9   1   9   40.36    2.86
  -9   1  -9   48.37    3.38
  11  -1   9  111.90    4.88
 -11  -1  -9  111.42    5.99
  11  -1   9  106.02    6.21
 -11  -1  -9  106.27    3.42
  11   1   9  125.16    8.09
 -11   1  -9  109.30    5.84
  13  -1   9    6.14    1.78
 -13  -1  -9   12.11    2.55
  13  -1   9   10.35    1.74
 -13   1  -9   12.67    2.58
  13   1   9   10.36    2.07
  15  -1   9   19.86    2.32
 -15  -1  -9   16.13    3.09
  15  -1   9   17.71    3.44
 -15   1  -9   12.79    2.68
  15   1   9   18.07    2.77
  17  -1   9   10.95    2.67
 -17  -1  -9    6.86    2.53
  17  -1   9    5.78    1.62
 -17   1  -9    6.25    2.01
  17   1   9    3.77    1.59
  20  -2  -9    1.11    1.43
  20  -2  -9    1.01    1.22
 -20  -2   9   -0.03    1.27
  20   2  -9   -3.12    1.17
 -20   2   9    0.64    1.09
  20   2  -9    1.73    1.49
  18  -2  -9   14.53    1.60
  18  -2  -9    8.34    1.99
  18  -2  -9   11.98    2.47
 -18  -2   9   16.30    3.98
  18  -2  -9   12.54    1.34
  18   2  -9   17.36    3.02
  18   2  -9   14.30    2.24
 -18   2   9   11.12    2.51
 -16  -2   9    0.49    0.78
  16  -2  -9   -0.14    0.52
  16  -2  -9   -0.65    0.62
  16  -2  -9    1.79    0.72
  16   2  -9    0.80    0.82
  16   2  -9    0.78    0.78
 -16   2   9    1.40    1.07
  14  -2  -9    2.18    1.10
 -14  -2   9    1.95    1.10
  14  -2  -9    3.52    0.97
  14  -2  -9    3.09    0.85
  14   2  -9    2.90    1.09
  14   2  -9    1.79    0.96
 -14   2   9    1.90    1.07
  12  -2  -9    3.42    0.82
  12  -2  -9    5.20    1.28
  12   2  -9    3.10    0.64
  12   2  -9    2.82    0.96
  12   2  -9    1.73    0.81
 -12   2   9    6.52    1.69
  10  -2  -9    3.37    0.95
 -10  -2   9    3.27    1.03
  10   2  -9    2.65    0.78
 -10   2   9    3.53    1.06
  10   2  -9    3.71    1.09
  10   2  -9    2.63    0.46
  -8  -2   9    1.09    0.51
   8  -2  -9    0.72    0.49
   8   2  -9    0.80    0.51
   8   2  -9    0.99    0.67
   8   2  -9    1.49    0.35
   8   2  -9    0.83    0.43
  -8   2   9    0.49    0.56
   6  -2  -9   17.45    1.67
   6  -2  -9   16.23    1.24
   6  -2  -9   17.84    1.64
   6  -2  -9   17.67    1.20
  -6  -2   9   17.01    1.30
   6   2  -9   16.36    0.97
   6   2  -9   13.67    1.51
   6   2  -9   18.09    1.28
   6   2  -9   17.26    1.41
   4  -2  -9   49.25    1.77
   4  -2  -9   49.70    2.52
  -4  -2   9   50.07    1.97
   4  -2  -9   48.81    2.61
   4  -2  -9   46.88    2.15
   4   2  -9   46.80    1.96
  -4   2   9   50.60    1.93
   4   2  -9   45.88    1.99
   4   2  -9   47.73    2.09
   4   2  -9   45.16    2.62
   2  -2  -9   44.97    2.39
   2  -2  -9   48.89    2.20
  -2  -2   9   48.86    2.09
   2  -2  -9   49.26    1.78
   2  -2  -9   55.58    2.76
  -2  -2   9   46.41    1.98
  -2   2   9   49.02    2.35
   2   2  -9   47.42    2.55
   2   2  -9   45.56    2.02
  -2   2   9   47.64    1.78
   2   2  -9   49.12    2.16
   0  -2  -9   14.66    1.18
   0  -2  -9   16.19    1.32
   0  -2  -9   14.18    1.22
   0  -2   9   14.54    1.14
   0  -2   9   14.05    1.17
   0   2  -9   14.03    1.19
   0   2   9   14.12    1.26
   0   2  -9   15.44    1.21
   0   2   9   15.71    1.32
   0   2  -9   15.96    1.32
   0   2   9   13.87    0.97
   2  -2   9    8.59    1.03
  -2  -2  -9    8.52    0.95
   2  -2   9    8.22    0.95
  -2  -2  -9    9.55    1.01
  -2  -2  -9    9.38    0.97
  -2   2  -9    6.40    0.86
  -2   2  -9   10.59    0.95
   2   2   9    8.59    0.94
  -2   2  -9    8.04    1.04
  -2   2  -9    9.99    1.14
   2   2   9    8.99    1.10
  -4  -2  -9   21.66    1.59
  -4  -2  -9   20.70    1.72
   4  -2   9   20.16    1.78
  -4  -2  -9   20.87    1.48
   4  -2   9   19.94    1.64
   4   2   9   20.16    1.69
  -4   2  -9   21.43    1.18
  -4   2  -9   20.27    1.45
   4   2   9   19.51    1.48
   6  -2   9    0.20    0.44
  -6  -2  -9    0.16    0.31
  -6  -2  -9    0.06    0.27
   6  -2   9    0.38    0.40
   6   2   9    0.21    0.39
  -6   2  -9    0.36    0.32
  -6   2  -9    0.12    0.13
   6   2   9   -0.12    0.31
   6   2   9    0.07    0.28
   8  -2   9    2.57    1.06
   8  -2   9    2.82    0.86
  -8  -2  -9    1.62    0.57
  -8  -2  -9    4.51    1.04
  -8   2  -9    2.19    0.68
   8   2   9    3.96    0.81
   8   2   9    2.84    0.92
  -8   2  -9    1.52    0.70
 -10  -2  -9    4.23    0.85
  10  -2   9    4.67    1.33
  10  -2   9    3.65    0.95
 -10   2  -9    3.41    0.80
  10   2   9    3.36    1.20
 -10   2  -9    2.07    0.90
  12  -2   9    0.41    0.79
 -12  -2  -9    0.36    0.77
  12  -2   9    0.19    0.54
 -12  -2  -9   -0.42    0.57
 -12   2  -9    1.29    0.75
  12   2   9    0.68    0.66
 -14  -2  -9    1.35    1.12
  14  -2   9   -0.72    0.57
  14  -2   9   -0.44    0.82
  14   2   9    0.25    0.79
 -14   2  -9   -0.24    0.72
 -16  -2  -9   -1.81    0.92
  16  -2   9    0.51    1.02
  16   2   9    0.17    0.99
 -16   2  -9   -1.94    1.03
 -18  -2  -9    1.63    1.36
  18  -2   9   -0.84    1.24
  18  -2   9    0.65    1.52
 -18   2  -9   -0.62    1.45
  18   2   9    2.29    1.37
 -19  -3   9    4.58    1.67
  19  -3  -9    6.41    3.11
  19  -3  -9    2.64    2.20
  19   3  -9    4.48    1.39
  19   3  -9    3.46    1.90
 -19   3   9    4.66    1.73
  17  -3  -9   17.18    1.50
  17  -3  -9   19.56    2.66
 -17  -3   9   15.15    2.67
  17  -3  -9   14.80    1.52
  17   3  -9   20.79    2.33
 -17   3   9   19.66    5.04
  17   3  -9   17.72    2.83
 -15  -3   9   21.98    2.65
  15  -3  -9   26.82    1.55
  15  -3  -9   29.05    2.84
  15  -3  -9   24.32    1.66
  15  -3  -9   24.64    2.06
  15   3  -9   32.05    3.16
  15   3  -9   26.48    2.66
 -15   3   9   26.59    3.05
  13  -3  -9   64.24    3.95
  13  -3  -9   61.57    2.52
  13  -3  -9   63.12    2.69
 -13  -3   9   68.45    4.15
  13   3  -9   68.06    3.99
 -13   3   9   66.74    4.38
  13   3  -9   56.80    4.12
  11  -3  -9    2.86    0.60
 -11  -3   9    2.22    0.99
  11  -3  -9    4.00    1.10
  11  -3  -9    2.97    0.91
  11  -3  -9    2.76    0.63
  11   3  -9    1.54    0.82
  11   3  -9    3.85    1.24
 -11   3   9    2.16    1.04
   9  -3  -9    0.29    0.38
   9  -3  -9    0.15    0.38
  -9  -3   9   -0.01    0.34
   9  -3  -9    2.20    0.64
   9   3  -9    0.48    0.51
   7  -3  -9    6.66    0.79
   7  -3  -9    5.61    1.04
  -7  -3   9    5.11    0.91
   7  -3  -9    5.61    1.11
   7   3  -9    5.15    0.88
   7   3  -9    5.80    1.04
   7   3  -9    5.80    1.33
   5  -3  -9   64.64    3.14
   5  -3  -9   66.71    2.65
   5  -3  -9   63.20    2.47
   5  -3  -9   62.14    3.19
   5   3  -9   68.96    2.32
   5   3  -9   68.10    3.49
   5   3  -9   67.81    2.87
  -5   3   9   65.59    2.81
   5   3  -9   65.85    2.60
  -3  -3   9  272.57    7.50
   3  -3  -9  275.03    7.15
   3  -3  -9  275.98    8.28
  -3  -3   9  263.12    6.93
   3  -3  -9  274.85    7.94
   3  -3  -9  263.86    6.94
   3   3  -9  269.03    7.09
   3   3  -9  276.77    6.59
   3   3  -9  265.60    8.11
  -3   3   9  279.43    7.48
  -3   3   9  280.28    7.24
   3   3  -9  272.17    7.43
  -1  -3   9    3.86    0.72
   1  -3  -9    5.84    1.02
   1  -3  -9    5.73    0.91
   1  -3  -9    4.65    0.62
   1  -3  -9    6.18    1.23
  -1  -3   9    4.46    0.79
   1   3  -9    5.21    0.91
  -1   3   9    4.78    0.94
   1   3  -9    3.59    0.69
   1   3  -9    5.22    1.05
  -1   3   9    5.03    0.82
  -1  -3  -9   64.63    2.96
  -1  -3  -9   63.58    2.89
  -1  -3  -9   66.31    3.04
   1  -3   9   69.54    3.06
   1  -3   9   67.28    3.05
   1   3   9   65.31    3.08
   1   3   9   68.18    3.13
  -1   3  -9   62.00    2.81
  -1   3  -9   67.53    3.15
   1   3   9   64.40    2.74
  -3  -3  -9   24.47    1.80
  -3  -3  -9   23.35    1.69
   3  -3   9   20.74    1.77
  -3  -3  -9   23.81    1.69
   3  -3   9   19.63    1.78
   3   3   9   23.99    1.77
  -3   3  -9   23.58    1.45
   3   3   9   22.94    1.84
  -3   3  -9   22.54    1.57
   3   3   9   18.57    1.68
   3   3   9   22.29    1.59
  -5  -3  -9   34.54    2.11
   5  -3   9   39.17    2.75
  -5  -3  -9   36.66    2.21
  -5   3  -9   31.69    2.32
   5   3   9   35.46    2.51
  -5   3  -9   35.74    2.23
   5   3   9   38.46    2.42
  -5   3  -9   35.56    1.98
   5   3   9   39.59    2.22
   7  -3   9   35.59    2.94
  -7  -3  -9   41.05    2.40
  -7  -3  -9   35.66    2.26
   7   3   9   33.74    2.12
   7   3   9   33.15    2.59
  -7   3  -9   32.55    2.44
   7   3   9   32.03    2.25
  -7   3  -9   34.64    1.95
  -9  -3  -9   38.52    2.47
   9  -3   9   45.88    3.65
  -9  -3  -9   44.71    2.68
  -9   3  -9   44.21    3.20
   9   3   9   47.06    3.28
   9   3   9   46.50    2.75
   9   3   9   41.40    2.45
  -9   3  -9   42.67    2.28
  11  -3   9   15.93    2.78
  11  -3   9   14.79    1.43
  11   3   9   12.66    1.49
 -11   3  -9   13.60    2.30
 -11   3  -9   10.98    1.70
  11   3   9    9.12    1.84
 -13  -3  -9   33.75    3.55
  13  -3   9   40.71    4.03
  13   3   9   29.07    3.00
 -13   3  -9   33.17    3.41
  15  -3   9    2.02    1.31
 -15  -3  -9    3.17    1.49
 -15   3  -9    3.77    1.42
  15   3   9    2.24    1.36
  17  -3   9   30.40    4.84
 -17  -3  -9   24.26    4.25
  17   3   9   16.94    3.00
 -17   3  -9   21.32    3.77
  18  -4  -9    1.82    1.42
 -18  -4   9    3.22    2.01
  18   4  -9    2.30    1.22
  18   4  -9    1.89    1.46
 -18   4   9    4.08    1.80
 -16  -4   9   -0.68    0.82
  16  -4  -9    0.14    0.73
  16  -4  -9    0.17    0.90
 -16   4   9    0.17    1.01
  16   4  -9   -0.34    0.96
  16   4  -9    0.51    0.93
 -14  -4   9    3.40    1.27
  14  -4  -9    2.32    0.97
  14   4  -9    1.59    0.93
  14   4  -9    3.96    1.13
 -14   4   9    2.51    1.35
  12  -4  -9    0.68    0.68
 -12  -4   9   -0.49    0.52
  12   4  -9   -0.58    0.36
  12   4  -9   -0.83    0.50
  10  -4  -9   18.58    1.92
 -10  -4   9   20.77    1.85
  10   4  -9   19.40    2.31
  10   4  -9   21.92    2.23
   8  -4  -9    1.53    0.60
   8  -4  -9    2.52    0.84
  -8  -4   9    1.58    0.54
   8   4  -9    2.25    0.95
   6  -4  -9    0.22    0.41
   6  -4  -9    0.22    0.27
   6  -4  -9    0.47    0.38
  -6  -4   9    0.47    0.18
  -6   4   9   -0.22    0.48
   6   4  -9    1.25    0.46
   6   4  -9    0.45    0.57
   4  -4  -9   30.33    2.10
   4  -4  -9   26.29    2.23
  -4  -4   9   29.53    2.07
   4  -4  -9   28.66    1.56
   4  -4  -9   29.55    1.81
  -4  -4   9   29.19    1.50
   4  -4  -9   28.89    2.11
  -4   4   9   27.65    1.74
  -4   4   9   27.50    1.95
   4   4  -9   28.21    2.32
   4   4  -9   25.72    2.15
   2  -4  -9   22.25    1.86
  -2  -4   9   23.39    1.56
   2  -4  -9   25.71    2.05
   2  -4  -9   27.40    1.64
   2  -4  -9   25.08    1.68
  -2  -4   9   25.61    1.88
   2   4  -9   26.17    1.96
  -2   4   9   25.66    1.75
   2   4  -9   24.69    1.98
  -2   4   9   26.01    1.77
   0  -4  -9   18.65    1.67
   0  -4  -9   24.30    1.89
   0  -4   9   20.16    1.62
   0  -4  -9   25.57    1.73
   0  -4   9   26.35    1.94
   0   4   9   24.65    1.84
   0   4   9   22.78    2.01
   0   4  -9   23.24    1.78
   0   4  -9   23.71    0.89
   0   4  -9   23.31    1.93
   0   4   9   23.43    1.66
  -2  -4  -9    3.71    0.85
  -2  -4  -9    3.54    0.88
   2  -4   9    3.41    0.88
   2  -4   9    2.97    0.79
  -2  -4  -9    2.38    0.68
   2   4   9    2.17    0.59
  -2   4  -9    4.10    0.67
   2   4   9    4.60    1.09
  -2   4  -9    4.28    0.84
   2   4   9    2.54    0.83
  -2   4  -9    2.72    0.87
  -4  -4  -9   -0.14    0.26
   4  -4   9   -0.49    0.40
   4   4   9   -0.03    0.41
  -4   4  -9   -0.45    0.36
   4   4   9    0.08    0.36
  -4   4  -9    0.47    0.37
  -4   4  -9    0.33    0.28
   4   4   9   -0.39    0.37
  -6  -4  -9   12.61    1.33
   6  -4   9   15.96    1.95
   6   4   9   13.67    1.33
   6   4   9   13.59    1.67
  -6   4  -9   13.24    1.17
  -6   4  -9   14.30    1.03
  -6   4  -9   11.57    1.38
   6   4   9   13.66    1.64
   8  -4   9   16.24    2.22
  -8  -4  -9   21.79    1.81
   8   4   9   22.66    2.35
  -8   4  -9   20.26    1.40
  -8   4  -9   20.37    2.02
   8   4   9   24.10    2.14
   8   4   9   20.12    1.79
  10  -4   9    0.07    0.70
 -10  -4  -9    0.48    0.43
  10   4   9    0.76    0.55
  10   4   9    1.80    0.88
  10   4   9    1.15    0.70
 -10   4  -9   -0.10    0.50
 -10   4  -9    0.77    0.53
  12  -4   9    3.13    1.50
 -12  -4  -9    2.17    1.04
  12   4   9    1.12    0.99
  12   4   9    1.16    0.91
 -12   4  -9    2.39    0.90
  12   4   9    2.07    0.76
  14  -4   9    2.93    1.65
 -14  -4  -9    4.32    1.66
  14   4   9    2.23    1.24
 -14   4  -9    3.26    1.21
 -16  -4  -9    3.17    1.81
  16  -4   9    4.00    1.83
 -16   4  -9    3.14    1.84
  16   4   9    5.25    1.86
 -17  -5   9    2.81    1.42
  17  -5  -9    2.31    1.31
  17   5  -9    3.68    1.47
  17   5  -9    5.16    1.98
  15  -5  -9   22.07    2.80
 -15  -5   9   23.89    2.52
  15   5  -9   23.38    2.67
  15   5  -9   26.45    3.24
 -13  -5   9   15.83    1.92
  13  -5  -9   14.55    1.99
  13   5  -9    9.28    1.97
  13   5  -9   13.13    2.38
 -11  -5   9   15.01    1.58
  11   5  -9   12.77    2.50
  11   5  -9   14.23    2.45
  -9  -5   9   90.13    3.72
   9  -5  -9   97.82    4.50
   9   5  -9   98.08    5.14
   9   5  -9   90.55    5.29
   7  -5  -9   33.53    2.36
   7  -5  -9   33.87    1.38
   5  -5  -9   31.50    2.16
  -5  -5   9   33.38    1.55
   5  -5  -9   32.31    1.63
  -5  -5   9   35.29    2.62
   5   5  -9   29.58    2.51
  -5   5   9   32.81    2.44
  -3  -5   9   65.27    2.79
   3  -5  -9   65.55    2.77
   3  -5  -9   66.21    3.78
   3  -5  -9   69.92    3.30
   3  -5  -9   67.20    3.24
  -3  -5   9   67.60    3.57
  -3   5   9   55.88    3.19
   3   5  -9   65.75    3.65
  -3   5   9   72.00    3.16
   1  -5  -9    0.89    0.58
   1  -5  -9    1.64    0.60
  -1  -5   9    0.68    0.46
   1  -5  -9    1.67    0.61
  -1  -5   9    1.14    0.53
  -1   5   9    0.49    0.54
   1   5  -9    0.61    0.52
  -1   5   9    0.53    0.55
  -1   5   9    0.57    0.59
  -1  -5  -9   12.78    1.43
   1  -5   9   16.19    1.73
   1  -5   9   14.65    1.60
   1  -5   9   12.45    1.49
  -1  -5  -9   15.66    1.58
  -1   5  -9   14.83    1.51
   1   5   9   15.85    1.85
   1   5   9   14.30    1.54
   1   5   9   15.15    1.58
  -3  -5  -9   74.57    3.49
   3  -5   9   71.88    3.94
   3   5   9   70.89    4.02
  -3   5  -9   71.36    3.27
   3   5   9   71.32    3.78
  -3   5  -9   66.26    3.13
  -3   5  -9   69.94    2.66
  -5  -5  -9   61.64    3.09
   5  -5   9   56.24    3.73
  -5   5  -9   50.88    2.55
  -5   5  -9   62.74    2.81
   5   5   9   60.56    3.66
  -5   5  -9   60.00    2.92
   5   5   9   57.65    3.59
   7  -5   9  125.72    6.16
  -7  -5  -9  115.97    4.64
  -7   5  -9  120.85    3.95
  -7   5  -9  117.09    3.85
  -7   5  -9  121.90    5.11
   7   5   9  129.98    5.96
   7   5   9  122.44    5.62
  -9  -5  -9   21.35    1.76
   9  -5   9   19.58    2.56
  -9   5  -9   18.43    2.17
   9   5   9   21.28    2.44
   9   5   9   20.79    2.25
  -9   5  -9   16.85    1.10
  11  -5   9   15.45    2.61
 -11   5  -9   19.08    2.41
  11   5   9   24.02    2.81
  11   5   9   21.87    2.33
  13  -5   9   12.19    2.79
 -13  -5  -9    8.87    2.04
  13   5   9   14.48    1.92
 -13   5  -9   11.23    2.21
  13   5   9   11.48    2.32
 -15  -5  -9   11.36    3.42
  15  -5   9   10.48    2.64
 -15   5  -9    9.44    2.23
  15   5   9   13.73    2.99
 -17  -5  -9    5.87    2.18
  17  -5   9    1.80    1.66
 -17   5  -9    5.02    2.03
  17   5   9    2.13    1.84
  16  -6  -9    2.01    1.05
 -16  -6   9   -0.83    1.10
  16   6  -9    1.15    1.22
 -14  -6   9    6.85    1.50
  14  -6  -9    6.63    1.60
  14   6  -9    4.91    1.45
  14   6  -9    6.70    2.01
  12  -6  -9    8.12    1.74
 -12  -6   9    8.11    1.54
  12   6  -9    9.16    1.94
  12   6  -9    6.56    1.83
 -10  -6   9    8.36    1.20
  10  -6  -9    6.54    1.42
  10   6  -9    7.52    1.84
  10   6  -9    7.25    1.66
   8  -6  -9    0.32    0.47
   8   6  -9    0.96    0.74
   8   6  -9    0.19    0.62
   6  -6  -9    0.30    0.40
  -6  -6   9    0.34    0.22
   6   6  -9    0.28    0.60
   6   6  -9    0.46    0.59
  -4  -6   9    2.72    0.93
   4  -6  -9    6.26    1.35
   4  -6  -9    6.17    0.99
  -4  -6   9    5.48    0.93
   4  -6  -9    3.09    1.41
   4   6  -9    4.51    1.16
  -4   6   9    6.42    1.15
  -2  -6   9    1.89    0.67
   2  -6  -9    4.88    1.16
   2  -6  -9    3.58    0.88
  -2  -6   9    2.52    0.80
   2  -6  -9    2.77    0.99
   2   6  -9    1.77    0.68
  -2   6   9    2.04    0.73
  -2   6   9    3.02    1.07
   0  -6   9   15.73    1.87
   0  -6  -9   16.92    1.85
   0  -6  -9   17.69    1.83
   0   6   9   12.28    2.05
   0   6   9   14.20    1.62
   0   6  -9   15.24    1.73
  -2  -6  -9    0.67    0.55
   2  -6   9    0.32    0.63
  -2   6  -9    0.60    0.51
   2   6   9    0.92    0.82
   2   6   9    0.53    0.53
  -4  -6  -9    1.15    0.67
   4  -6   9    1.02    0.84
  -4   6  -9    1.08    0.48
  -4   6  -9    1.69    0.69
   4   6   9    2.21    0.93
   4   6   9    1.55    1.22
  -4   6  -9    2.33    0.66
   6  -6   9   28.14    2.82
  -6  -6  -9   24.96    1.98
   6   6   9   23.23    2.49
  -6   6  -9   23.15    1.87
   6   6   9   25.60    2.54
  -6   6  -9   24.47    1.85
  -6   6  -9   23.69    1.55
  -8  -6  -9   21.86    1.82
   8  -6   9   23.91    2.79
  -8   6  -9   23.52    2.09
   8   6   9   21.57    2.46
   8   6   9   20.03    2.44
  -8   6  -9   18.43    1.47
  10  -6   9    2.07    1.17
 -10  -6  -9    5.21    0.96
  10   6   9    3.32    1.30
 -10   6  -9    4.96    1.37
  10   6   9    3.55    1.59
  12  -6   9    0.31    1.12
 -12  -6  -9    1.04    0.83
  12   6   9    0.78    0.67
 -12   6  -9   -0.12    0.72
  12   6   9   -0.13    1.09
 -14  -6  -9   -1.75    0.78
  14  -6   9   -1.24    1.00
  14   6   9   -0.50    1.11
  14   6   9    0.00    1.43
 -14   6  -9    0.32    1.23
 -16  -6  -9   -0.79    1.20
  16  -6   9   -0.53    1.48
  16   6   9    1.15    1.63
 -16   6  -9   -0.71    1.33
  15  -7  -9   13.84    2.66
 -15  -7   9   11.04    1.79
  15   7  -9   20.03    3.53
  15   7  -9   14.86    3.02
 -13  -7   9   10.57    1.62
  13  -7  -9    8.63    2.01
  13   7  -9    8.40    2.12
  11  -7  -9    8.02    1.65
  11   7  -9    3.22    1.20
  11   7  -9    6.67    1.82
   9  -7  -9   77.85    4.46
   9   7  -9   77.82    5.11
   9   7  -9   80.50    5.31
   7  -7  -9   20.78    2.20
   7   7  -9   18.47    2.42
   7   7  -9   19.01    2.47
   5  -7  -9    6.07    1.50
  -5  -7   9    8.21    1.01
  -5  -7   9   12.15    2.10
   5  -7  -9   10.93    1.95
  -5   7   9    9.29    1.07
   5   7  -9    7.77    1.64
   5   7  -9    7.43    1.69
   3  -7  -9   12.99    2.15
  -3  -7   9   10.56    1.95
  -3  -7   9   11.93    1.40
   3   7  -9   15.81    1.99
  -3   7   9   13.93    1.48
  -1  -7   9    5.28    1.28
   1  -7  -9    2.49    1.40
   1  -7  -9    5.07    1.42
  -1   7   9    4.06    1.26
   1   7  -9    2.91    0.97
  -1   7   9    5.34    1.21
  -1  -7  -9    7.43    1.42
   1  -7   9    8.20    1.67
   1   7   9   11.20    1.51
   1   7   9   10.68    2.14
  -1   7  -9   12.03    2.41
  -3  -7  -9    2.09    0.82
   3  -7   9    1.56    0.82
  -3   7  -9    0.65    0.60
   3   7   9    0.57    0.59
   3   7   9    1.79    0.86
  -5  -7  -9   20.74    1.89
   5  -7   9   19.01    2.40
   5   7   9   25.36    2.57
   5   7   9   19.36    2.43
  -5   7  -9   16.62    1.77
  -5   7  -9   17.30    1.55
   7  -7   9   40.72    3.71
  -7  -7  -9   41.94    2.65
  -7   7  -9   46.60    2.75
   7   7   9   42.88    3.67
  -7   7  -9   42.40    2.56
   7   7   9   44.94    3.78
  -9  -7  -9   23.32    1.85
   9  -7   9   25.90    3.13
   9   7   9   25.49    2.97
   9   7   9   23.84    2.96
 -11  -7  -9   24.85    2.98
  11  -7   9   33.14    3.81
 -11   7  -9   30.94    2.88
  11   7   9   24.38    3.29
  11   7   9   22.20    2.88
  13  -7   9    2.52    1.66
 -13  -7  -9    3.12    1.65
 -13   7  -9    0.43    1.40
  13   7   9    2.31    1.80
  13   7   9    1.88    1.37
  15  -7   9    0.94    1.60
 -15  -7  -9    0.44    1.16
 -15   7  -9    1.90    1.53
  15   7   9   -0.95    1.43
  15   7   9    0.75    1.55
  14  -8  -9   -0.87    1.03
  14   8  -9    1.60    1.20
  14   8  -9    1.27    1.39
  12  -8  -9   -0.80    0.86
  12   8  -9   -1.31    0.83
  12   8  -9   -1.38    0.73
  10  -8  -9    6.22    1.53
  10   8  -9    3.98    1.62
  10   8  -9    7.43    2.00
   8  -8  -9    3.87    1.35
   8   8  -9    1.93    0.96
   8   8  -9    0.74    0.97
   6  -8  -9    3.47    1.22
  -6  -8   9    0.24    0.49
   6  -8  -9    1.47    0.93
   6   8  -9    2.16    1.14
   6   8  -9    1.31    0.91
   4  -8  -9    2.03    1.07
   4  -8  -9    0.03    0.55
  -4  -8   9    0.57    0.93
  -4  -8   9   -0.13    0.80
   4   8  -9    1.60    0.94
   4   8  -9    1.39    0.81
  -4   8   9    2.19    0.73
  -2  -8   9    1.64    0.93
   2  -8  -9    6.16    1.41
   2  -8  -9    6.24    1.49
  -2   8   9    4.75    1.16
   2   8  -9    4.08    1.24
  -2   8   9    4.43    1.49
   2   8  -9    2.19    0.94
   0  -8   9    1.01    0.88
   0  -8  -9    0.28    0.74
   0   8  -9    0.51    0.53
   0   8  -9    1.13    0.66
   0   8   9    0.47    0.69
   0   8   9    1.03    0.70
  -2  -8  -9    5.44    1.47
   2  -8   9    3.02    1.04
   2   8   9    4.89    1.38
  -2   8  -9    5.71    1.30
  -2   8  -9    4.40    1.15
   2   8   9    4.96    1.53
   4  -8   9    0.12    0.51
  -4  -8  -9   -0.86    0.45
   4   8   9   -0.13    0.69
  -4   8  -9    0.27    0.40
  -4   8  -9    0.76    0.63
   4   8   9   -0.71    0.53
  -4   8  -9   -0.36    1.04
   6  -8   9    0.83    1.00
   6   8   9    0.39    0.80
  -6   8  -9   -1.03    0.61
   6   8   9    0.83    0.80
  -6   8  -9    0.80    0.64
   8  -8   9    0.49    0.92
  -8  -8  -9    0.64    0.66
   8   8   9    0.18    0.89
  -8   8  -9   -1.05    0.60
   8   8   9    0.91    0.93
 -10  -8  -9    3.04    1.14
  10  -8   9    2.35    1.45
  10   8   9    1.77    1.36
  10   8   9    3.42    1.80
 -10   8  -9    1.84    1.04
 -12  -8  -9    1.27    1.27
  12  -8   9   -0.68    0.93
  12   8   9    0.53    1.37
 -12   8  -9    1.36    1.37
  12   8   9    3.42    1.56
  13  -9  -9    3.30    1.75
  13   9  -9    3.62    2.01
  13   9  -9    1.51    1.27
  11  -9  -9   -1.01    0.77
  11   9  -9   -1.06    1.17
  11   9  -9    0.50    0.94
   9  -9  -9    0.43    0.88
   9  -9  -9    0.87    0.92
   9   9  -9   -0.49    1.17
   9   9  -9    0.35    1.15
   7  -9  -9    7.91    2.15
   7  -9  -9   10.27    2.09
   7   9  -9    8.46    2.07
   7   9  -9    9.18    2.32
   5  -9  -9   12.26    2.30
   5  -9  -9   11.62    2.33
   5   9  -9   11.74    2.31
   5   9  -9    7.92    1.91
  -3  -9   9   22.58    2.86
   3  -9  -9   19.05    3.02
   3  -9  -9   23.89    2.75
   3   9  -9   20.65    2.68
   3   9  -9   18.94    2.39
  -3   9   9   22.17    2.11
   1  -9  -9   23.60    2.68
   1  -9  -9   20.43    2.66
  -1  -9   9   24.12    2.85
  -1   9   9   22.25    2.43
   1   9  -9   26.13    2.42
  -1   9   9   29.23    3.36
   1   9  -9   26.46    2.89
  -1  -9  -9   17.71    2.21
   1  -9   9   15.92    2.61
   1   9   9   17.27    3.04
  -1   9  -9   14.11    2.33
   1   9   9   14.65    2.33
  -1   9  -9   17.49    3.33
  -3  -9  -9    9.85    1.78
   3  -9   9    7.41    1.86
  -3   9  -9    9.13    1.44
  -3   9  -9    8.35    1.81
   3   9   9    7.70    2.01
   3   9   9    6.22    1.68
  -5  -9  -9    8.00    1.51
   5  -9   9   11.37    2.31
   5   9   9    9.92    2.69
  -5   9  -9    8.58    1.79
  -5   9  -9    8.09    1.02
   5   9   9   12.10    2.47
  -7  -9  -9    3.23    1.01
  -7   9  -9    2.91    1.17
   7   9   9    1.27    1.21
   7   9   9    1.01    1.26
   9  -9   9    9.22    2.24
  -9  -9  -9   10.37    2.03
   9   9   9    9.96    2.32
   9   9   9   11.43    2.90
  11  -9   9   24.88    4.02
 -11  -9  -9   25.84    3.04
  11   9   9   27.78    3.81
  11   9   9   29.40    3.60
  10 -10  -9    2.63    1.88
  10 -10  -9   -0.15    1.27
  10  10  -9   -2.28    1.49
  10  10  -9   -0.90    1.09
   8 -10  -9    0.67    1.15
   8 -10  -9   -0.17    1.07
   8  10  -9    0.05    1.05
   8  10  -9    0.92    1.10
   6 -10  -9    2.90    1.29
   6 -10  -9    2.42    1.55
   6  10  -9    5.05    1.60
   6  10  -9   -0.62    1.09
   4 -10  -9    0.27    0.86
   4 -10  -9    0.43    0.85
  -4 -10   9   -0.17    1.21
  -4  10   9    0.22    0.93
   4  10  -9   -1.24    1.05
   4  10  -9    2.80    1.30
   2 -10  -9    0.03    0.88
  -2 -10   9    3.45    1.27
   2 -10  -9    0.62    0.99
  -2  10   9    2.29    1.15
   2  10  -9    1.00    0.94
   2  10  -9    0.82    1.04
   0 -10   9    1.92    1.17
   0 -10  -9    4.60    1.38
   0  10   9    6.62    1.99
   0  10   9    3.74    1.42
   0  10  -9   -0.02    0.87
   0  10  -9    1.93    1.20
  -2 -10  -9    3.49    1.24
  -2  10  -9    3.14    1.51
   2  10   9    6.33    1.94
  -2  10  -9    3.68    1.46
  -4 -10  -9    3.90    1.39
   4 -10   9    5.73    1.73
   4  10   9    3.57    1.84
  -4  10  -9    4.16    1.02
   4  10   9    3.88    1.71
  -4  10  -9    1.41    1.26
   6 -10   9    0.12    1.04
   6  10   9   -0.60    1.08
  -6  10  -9   -0.30    1.12
   6  10   9   -0.78    0.93
   8 -10   9    1.65    1.32
  -8 -10  -9    3.43    1.33
   8  10   9    0.13    1.20
   8  10   9   -2.03    1.01
   7 -11  -9    9.50    2.32
   7 -11  -9    4.41    1.93
   7  11  -9    5.68    2.10
   7  11  -9    8.36    2.37
   5 -11  -9    5.69    1.89
   5 -11  -9    4.19    1.88
   5  11  -9    5.78    1.97
   5  11  -9    6.43    1.89
  -3 -11   9    3.21    1.47
   3 -11  -9    4.88    1.84
   3 -11  -9    8.64    2.23
   3  11  -9    2.68    1.57
  -3  11   9    1.95    1.44
   3  11  -9    6.04    1.84
  -1 -11   9    7.33    2.11
   1 -11  -9    7.45    1.90
   1  11  -9   11.39    2.78
   1  11  -9    5.15    1.76
  -1  11   9    9.43    2.08
   1 -11   9    6.74    2.05
  -1 -11  -9    6.98    1.82
   1  11   9    3.85    2.10
   1  11   9    5.34    1.61
  -1  11  -9    4.28    1.46
  -1  11  -9    0.03    1.37
  -3 -11  -9    5.24    1.53
   3 -11   9    7.23    2.11
   3  11   9   -0.83    1.66
   3  11   9    2.79    2.27
  -3  11  -9    3.62    1.71
   5 -11   9   10.41    2.67
  -5 -11  -9    8.23    1.98
   5  11   9    3.70    1.94
   5  11   9   10.45    2.60
  -5  11  -9    5.95    3.09
  20   0 -10    8.39    1.96
  20   0 -10    7.80    2.34
 -20   0  10    2.79    2.00
 -18   0  10    3.87    1.87
  18   0 -10    4.82    1.28
  18   0 -10    5.01    1.23
  18   0 -10    2.07    1.28
  18   0 -10    5.68    1.56
  16   0 -10    0.31    1.01
  16   0 -10    3.41    1.29
 -16   0  10   -0.85    0.90
  16   0 -10    1.92    0.86
  16   0 -10    0.70    0.69
  14   0 -10   13.50    1.71
  14   0 -10   10.97    1.79
  14   0 -10   10.35    1.64
 -14   0  10   15.75    2.64
  12   0 -10   37.58    2.76
  12   0 -10   35.82    2.68
  12   0 -10   37.27    2.46
 -12   0  10   35.80    2.96
 -10   0  10   90.58    4.50
  10   0 -10   92.95    3.90
   8   0 -10  100.00    4.43
  -8   0  10   97.14    4.21
   8   0 -10  103.54    3.90
   6   0 -10   46.42    2.31
   6   0 -10   47.85    2.62
   4   0 -10   19.21    1.33
   4   0 -10   15.56    1.32
  -4   0  10   18.51    1.36
   2   0 -10    1.50    0.47
  -2   0  10    1.81    0.47
   2   0 -10    2.68    0.60
   0   0 -10  227.37    6.46
   0   0  10  214.80    6.24
   0   0  10  222.53    6.53
   0   0  10  227.00    5.64
   0   0 -10  220.33    6.41
  -2   0 -10  216.19    6.42
  -2   0 -10  180.30    5.64
   2   0  10  183.64    5.85
   2   0  10  174.96    5.61
  -4   0 -10  169.38    5.49
   4   0  10  176.84    5.78
   4   0  10  170.84    5.64
  -4   0 -10  186.24    6.02
  -4   0 -10  171.52    4.91
   6   0  10   37.87    2.35
  -6   0 -10   38.46    2.31
  -6   0 -10   35.56    1.62
  -6   0 -10   38.85    2.51
   6   0  10   38.45    2.42
   8   0  10   52.10    3.06
  -8   0 -10   53.97    1.89
  10   0  10    1.19    0.74
 -10   0 -10    0.94    0.71
 -12   0 -10   39.07    3.58
  12   0  10   37.84    3.05
  14   0  10   21.17    2.28
 -14   0 -10   17.11    3.24
  16   0  10   15.12    2.57
 -18   0 -10   16.77    3.56
  18   0  10   23.24    3.06
  18   0  10   14.68    3.31
  19  -1 -10    9.71    2.15
 -19  -1  10    9.92    2.70
  19  -1 -10   10.01    1.42
  19  -1 -10    8.41    1.67
  19  -1 -10   10.36    1.96
 -19   1  10    9.17    2.32
  19   1 -10   11.70    2.06
  19   1 -10    9.77    2.26
  19   1 -10    8.22    1.89
  17  -1 -10    5.35    1.75
 -17  -1  10    2.36    1.20
  17  -1 -10    4.90    1.20
  17  -1 -10    2.23    1.01
  17  -1 -10    3.77    1.08
 -17   1  10    1.13    1.08
  17   1 -10    2.02    0.75
  17   1 -10    3.27    1.29
  17   1 -10    2.54    0.88
  15  -1 -10   11.07    2.18
  15  -1 -10    7.09    1.32
  15  -1 -10    7.56    1.73
 -15  -1  10    8.49    1.86
  15  -1 -10    7.55    1.37
  15   1 -10    8.08    1.65
 -15   1  10    6.93    1.93
  15   1 -10    8.72    1.86
  15   1 -10    5.66    1.01
 -13  -1  10    0.70    0.77
  13  -1 -10    1.30    0.69
  13  -1 -10    2.50    0.78
  13  -1 -10    1.45    0.64
  13  -1 -10    0.93    0.71
  13   1 -10    2.93    0.88
 -13   1  10    0.95    0.83
  13   1 -10    2.43    0.67
  13   1 -10    1.05    0.77
 -11  -1  10    4.35    1.22
  11  -1 -10    4.99    1.14
  11  -1 -10    2.42    0.83
  11   1 -10    6.44    1.39
  11   1 -10    4.42    0.81
 -11   1  10    4.35    1.21
   9  -1 -10   11.08    1.23
   9  -1 -10    9.59    1.51
  -9  -1  10   11.41    1.44
   9   1 -10    7.16    1.33
  -9   1  10    6.19    1.23
   9   1 -10    9.97    0.96
   7  -1 -10    3.20    0.64
   7  -1 -10    2.44    0.67
   7  -1 -10    3.03    0.93
  -7  -1  10    3.91    0.90
   7   1 -10    3.96    0.68
   7   1 -10    4.30    0.73
   7   1 -10    3.35    0.78
   5  -1 -10    3.86    0.41
  -5  -1  10    3.97    0.71
   5  -1 -10    3.88    0.83
   5  -1 -10    3.26    0.78
   5   1 -10    3.76    0.48
   5   1 -10    4.11    0.89
   5   1 -10    4.14    0.69
   3  -1 -10   48.10    2.39
  -3  -1  10   47.93    2.16
  -3  -1  10   48.50    1.65
   3  -1 -10   48.58    2.31
   3   1 -10   48.81    2.16
   3   1 -10   47.41    1.65
   3   1 -10   49.77    2.18
  -3   1  10   46.94    2.42
  -1  -1  10    3.90    0.69
  -1  -1  10    3.25    0.51
   1  -1 -10    3.25    0.66
   1  -1 -10    3.46    0.69
  -1   1  10    3.96    0.37
  -1   1  10    3.11    0.67
  -1   1  10    2.83    0.61
   1   1 -10    2.90    0.62
   1   1 -10    3.62    0.48
   1   1 -10    5.83    1.05
   1  -1  10   70.06    2.75
  -1  -1 -10   72.78    3.05
   1  -1  10   66.13    2.89
  -1  -1 -10   73.33    3.03
   1   1  10   69.94    2.95
   1   1  10   68.92    3.11
  -1   1 -10   76.68    3.23
  -1   1 -10   72.28    3.05
   3  -1  10    0.85    0.46
  -3  -1 -10    1.87    0.50
  -3  -1 -10    1.84    0.57
  -3  -1 -10    1.68    0.45
   3  -1  10    2.02    0.65
   3  -1  10    2.46    0.64
   3   1  10    1.65    0.49
   3   1  10    1.90    0.68
  -3   1 -10    2.54    0.71
  -3   1 -10    3.89    1.04
  -5  -1 -10    4.03    0.85
   5  -1  10    5.00    1.05
   5  -1  10    5.69    1.13
  -5  -1 -10    4.52    0.75
  -5  -1 -10    7.89    1.27
   5  -1  10    3.86    0.97
   5   1  10    3.86    0.80
  -5   1 -10    4.97    1.17
  -5   1 -10    4.91    0.93
   5   1  10    4.69    1.10
   7  -1  10   33.87    2.31
   7  -1  10   37.67    2.98
  -7  -1 -10   37.47    2.52
  -7  -1 -10   36.79    1.82
   7   1  10   36.63    2.58
  -7   1 -10   35.13    2.18
   7   1  10   36.75    2.31
  -7   1 -10   36.63    1.18
   9  -1  10   25.01    2.67
   9  -1  10   23.58    2.04
  -9  -1 -10   22.55    1.40
  -9   1 -10   20.81    2.20
  -9   1 -10   25.51    2.47
   9   1  10   22.76    2.21
  11  -1  10    4.87    1.09
  11  -1  10    3.36    1.26
 -11  -1 -10    3.82    0.63
 -11  -1 -10    3.73    1.32
  11   1  10    4.04    1.19
 -11   1 -10    5.02    1.59
  13  -1  10    3.29    1.47
 -13  -1 -10    4.56    1.50
 -13   1 -10    4.96    1.59
  13   1  10    4.34    1.48
 -15  -1 -10   13.37    2.74
  15  -1  10   11.05    2.05
  15  -1  10   12.37    2.69
  15   1  10   15.69    2.68
 -15   1 -10   10.88    2.33
  17  -1  10    3.50    1.41
 -17  -1 -10    1.56    1.32
  17  -1  10    1.22    1.50
  17   1  10    0.95    1.27
 -17   1 -10    5.47    2.20
 -20  -2  10    5.99    2.10
  20  -2 -10    5.03    1.56
  20  -2 -10    0.96    1.46
 -20   2  10    3.14    2.03
  20   2 -10    3.42    1.55
  20   2 -10    1.98    1.32
  18  -2 -10    3.75    1.14
  18  -2 -10    3.46    0.97
  18  -2 -10    5.54    1.64
 -18  -2  10    5.58    3.48
  18  -2 -10    5.56    1.40
  18   2 -10    2.43    1.14
 -18   2  10    6.73    2.20
  18   2 -10    3.27    1.64
  16  -2 -10   20.02    1.94
 -16  -2  10   22.37    2.78
  16  -2 -10   22.15    2.58
  16  -2 -10   25.59    2.01
  16  -2 -10   25.38    2.75
 -16   2  10   23.13    2.90
  16   2 -10   25.29    2.51
  16   2 -10   20.86    2.56
  14  -2 -10   18.56    1.94
  14  -2 -10   17.89    3.62
  14  -2 -10   18.70    1.59
 -14  -2  10   17.36    2.25
 -14   2  10   12.52    2.17
  14   2 -10   21.14    2.22
  14   2 -10   15.52    1.55
  14   2 -10   16.82    2.16
  12  -2 -10   70.91    3.29
 -12  -2  10   56.74    4.30
  12  -2 -10   76.12    3.96
  12   2 -10   74.50    4.14
  12   2 -10   73.79    4.41
 -12   2  10   74.26    4.40
  12   2 -10   70.93    2.60
  10  -2 -10   39.25    2.46
 -10  -2  10   46.82    2.89
 -10   2  10   34.14    2.72
  10   2 -10   40.93    2.52
  10   2 -10   39.81    1.85
  10   2 -10   39.30    2.85
   8  -2 -10   88.19    4.22
   8  -2 -10   91.94    3.45
   8  -2 -10   84.15    3.37
  -8  -2  10   88.20    3.77
   8   2 -10   81.83    3.41
   8   2 -10   88.82    3.23
   8   2 -10   98.01    4.47
   8   2 -10   83.52    3.88
   6  -2 -10  130.35    3.87
   6  -2 -10  131.70    4.31
   6  -2 -10  129.52    5.05
   6  -2 -10  133.41    5.05
   6   2 -10  124.31    4.46
   6   2 -10  127.36    4.05
   6   2 -10  118.69    5.01
   6   2 -10  125.60    3.77
   4  -2 -10    9.66    1.18
   4  -2 -10   10.01    1.12
  -4  -2  10    8.46    0.82
   4  -2 -10    9.91    1.01
   4  -2 -10    9.86    0.67
   4   2 -10    9.00    0.84
   4   2 -10    9.42    0.92
   4   2 -10    9.10    0.83
  -4   2  10    9.67    0.77
   4   2 -10    9.73    1.23
  -2  -2  10  167.32    5.03
  -2  -2  10  176.76    4.87
   2  -2 -10  180.93    5.30
   2  -2 -10  178.71    5.73
   2   2 -10  163.90    5.75
   2   2 -10  169.27    4.89
   2   2 -10  167.48    5.13
  -2   2  10  178.99    5.53
  -2   2  10  176.17    4.48
   0  -2  10   35.53    1.97
   0  -2 -10   36.40    2.01
   0  -2 -10   35.57    2.07
   0  -2  10   36.17    1.88
   0  -2 -10   35.43    2.07
   0   2  10   36.06    2.14
   0   2  10   35.24    2.08
   0   2  10   35.40    1.64
   0   2 -10   35.62    1.92
   0   2 -10   35.04    2.11
   0   2 -10   38.90    2.14
   2  -2  10   56.77    2.78
  -2  -2 -10   55.14    2.68
  -2  -2 -10   58.98    2.78
   2  -2  10   58.44    2.79
  -2  -2 -10   57.21    2.67
  -2   2 -10   58.59    2.94
  -2   2 -10   54.26    2.62
   2   2  10   57.20    2.89
   2   2  10   56.00    2.71
  -2   2 -10   63.14    2.66
  -4  -2 -10   23.60    1.74
   4  -2  10   22.85    1.78
   4  -2  10   27.05    2.07
  -4  -2 -10   23.36    1.79
  -4  -2 -10   23.50    1.62
  -4   2 -10   23.69    1.63
   4   2  10   21.77    1.65
  -4   2 -10   24.39    1.36
   4   2  10   25.05    1.99
  -4   2 -10   30.16    2.34
  -6  -2 -10   34.83    2.27
  -6  -2 -10   32.17    1.96
   6  -2  10   32.20    2.16
   6  -2  10   31.60    2.62
   6   2  10   32.11    2.40
  -6   2 -10   34.62    2.03
  -6   2 -10   34.10    1.30
  -8  -2 -10   42.98    2.34
   8  -2  10   45.76    3.48
  -8  -2 -10   50.92    2.97
   8  -2  10   43.29    2.63
   8   2  10   43.80    2.64
  -8   2 -10   49.13    3.24
   8   2  10   44.17    3.05
  10  -2  10    5.90    1.73
  10  -2  10    7.07    1.44
 -10  -2 -10    8.37    1.23
 -10   2 -10    6.85    1.68
 -10   2 -10    6.52    1.17
  10   2  10    6.69    1.57
  12  -2  10    1.48    0.87
 -12  -2 -10    2.84    0.86
  12  -2  10    1.80    1.17
 -12  -2 -10    3.00    1.23
 -12   2 -10    1.44    0.94
  12   2  10    1.25    0.90
  14  -2  10   12.59    2.03
 -14  -2 -10   14.10    2.95
  14  -2  10   13.33    3.15
 -14   2 -10   13.81    2.75
  14   2  10   14.49    2.56
 -16  -2 -10   -0.24    1.08
  16  -2  10    1.46    1.58
  16  -2  10    1.21    1.19
  16   2  10    0.97    1.44
 -16   2 -10    1.78    1.75
  18  -2  10   19.34    3.96
  18  -2  10   16.34    2.54
 -18  -2 -10   22.26    4.14
  18   2  10   19.29    3.31
 -18   2 -10   19.21    3.36
 -19  -3  10    0.37    1.28
  19  -3 -10   -1.34    1.03
 -19   3  10    2.34    1.62
  19   3 -10    2.37    1.23
  19   3 -10   -0.09    1.21
  17  -3 -10    0.45    0.75
  17  -3 -10    0.51    0.51
  17  -3 -10    0.20    0.91
  17  -3 -10    2.42    1.11
 -17  -3  10    1.39    1.11
  17   3 -10    0.53    1.09
  17   3 -10   -0.16    0.93
 -17   3  10    2.24    1.46
 -15  -3  10    2.66    1.18
  15  -3 -10    2.44    0.84
  15  -3 -10    3.14    1.27
  15  -3 -10    0.73    0.70
  15  -3 -10    1.75    0.58
  15   3 -10    1.34    0.80
 -15   3  10    0.06    0.83
  15   3 -10    0.91    0.91
  13  -3 -10   -0.14    0.40
  13  -3 -10   -0.37    0.52
  13  -3 -10    0.51    0.59
  13   3 -10   -1.00    0.45
 -13   3  10    0.75    0.73
  13   3 -10   -0.65    0.46
  11  -3 -10    1.42    0.48
  11  -3 -10    2.71    0.86
  11  -3 -10    1.88    0.64
 -11  -3  10    5.85    1.29
  11   3 -10    1.35    0.75
 -11   3  10    2.75    1.00
  11   3 -10    3.01    1.20
   9  -3 -10    0.68    0.47
   9  -3 -10   -0.84    0.45
  -9  -3  10    0.41    0.45
   9  -3 -10    0.02    0.38
   9   3 -10    0.37    0.60
   9   3 -10    0.62    0.54
   9   3 -10   -0.62    0.53
   7  -3 -10    0.29    0.36
  -7  -3  10   -0.08    0.29
   7  -3 -10    0.20    0.33
   7  -3 -10   -0.89    0.37
   7   3 -10    0.16    0.33
   7   3 -10    0.28    0.35
   7   3 -10    0.59    0.56
   7   3 -10   -0.13    0.13
   5  -3 -10    6.46    0.77
   5  -3 -10    5.98    1.16
   5  -3 -10    6.93    0.77
   5  -3 -10   10.37    1.54
   5  -3 -10    8.28    1.32
  -5  -3  10    8.06    0.74
   5   3 -10    7.36    0.84
   5   3 -10    7.17    1.31
   5   3 -10    7.67    1.14
   5   3 -10    7.14    0.72
  -5   3  10    8.66    0.96
   3  -3 -10    7.48    0.77
  -3  -3  10    7.07    0.77
   3  -3 -10    8.00    1.45
   3  -3 -10    6.70    1.30
  -3  -3  10    6.67    0.85
   3  -3 -10    6.54    0.81
   3   3 -10    7.63    0.84
  -3   3  10    7.38    0.84
   3   3 -10    5.97    1.13
  -3   3  10    9.03    1.06
   3   3 -10    7.74    0.94
  -1  -3  10    7.81    0.94
   1  -3 -10    6.40    0.88
  -1  -3  10    6.45    0.84
   1  -3 -10    8.18    2.07
   1  -3 -10    8.78    1.40
   1   3 -10    5.45    0.99
  -1   3  10    7.30    1.19
  -1   3  10    8.07    0.81
   1   3 -10    8.08    1.01
   1   3 -10    7.26    0.93
   1  -3  10   44.85    2.46
   1  -3  10   45.34    2.49
  -1  -3 -10   43.32    2.45
  -1  -3 -10   42.86    2.36
   1   3  10   41.34    2.44
   1   3  10   45.74    2.23
  -1   3 -10   43.91    2.51
  -1   3 -10   47.38    2.43
   1   3  10   46.69    2.61
   3  -3  10    0.54    0.46
  -3  -3 -10   -0.22    0.35
   3  -3  10    0.37    0.52
  -3  -3 -10    0.24    0.25
  -3  -3 -10    0.13    0.32
  -3   3 -10   -0.04    0.15
   3   3  10    0.21    0.40
   3   3  10    0.38    0.32
  -3   3 -10    0.58    0.53
   3   3  10    0.35    0.39
   5  -3  10    8.45    1.59
  -5  -3 -10    8.33    1.07
  -5  -3 -10    6.48    1.01
  -5   3 -10    7.18    1.20
  -5   3 -10    8.24    0.98
   5   3  10    8.91    1.18
  -5   3 -10    6.89    0.73
   5   3  10    7.91    1.41
   5   3  10    8.40    1.03
   7  -3  10    0.45    0.56
  -7  -3 -10   -0.14    0.40
  -7  -3 -10   -0.26    0.26
   7   3  10   -0.04    0.48
   7   3  10    0.36    0.39
  -7   3 -10    0.39    0.39
  -7   3 -10   -0.53    0.33
   7   3  10   -0.40    0.34
  -9  -3 -10    4.72    1.15
  -9  -3 -10    7.98    1.50
   9  -3  10    4.51    1.42
   9   3  10    5.13    1.23
  -9   3 -10    8.04    1.67
   9   3  10    4.70    0.98
  -9   3 -10    6.40    1.06
   9   3  10    7.04    1.25
  11  -3  10    8.47    2.15
  11   3  10    3.10    1.16
 -11   3 -10    3.88    1.26
 -11   3 -10    2.97    1.04
  13  -3  10    0.55    0.88
 -13  -3 -10    3.07    1.55
  13   3  10    0.28    0.81
 -13   3 -10    1.28    1.08
  15  -3  10    0.97    1.13
 -15  -3 -10    1.04    1.08
  15   3  10    0.85    1.01
 -15   3 -10   -0.53    0.98
 -17  -3 -10    0.50    1.33
  17  -3  10    0.75    1.43
 -17   3 -10   -1.38    1.33
  17   3  10   -0.04    1.12
 -18  -4  10    2.63    1.91
  18  -4 -10    4.77    1.52
  18  -4 -10    4.05    1.57
  18   4 -10    6.31    1.99
  18   4 -10    4.47    1.22
  16  -4 -10    4.72    1.16
 -16  -4  10    9.43    2.19
  16  -4 -10    7.15    1.75
  16   4 -10    8.57    2.05
  16   4 -10    6.05    1.62
  14  -4 -10    1.79    0.91
 -14  -4  10    3.12    1.05
  14   4 -10    3.31    1.22
  14   4 -10    1.84    1.10
 -12  -4  10   37.42    2.80
  12  -4 -10   38.54    2.89
  12   4 -10   38.48    3.20
  12   4 -10   42.22    3.59
  10  -4 -10   14.41    1.69
 -10  -4  10   18.64    1.74
  10   4 -10   19.05    2.34
  10   4 -10   16.03    1.98
   8  -4 -10  112.92    4.44
  -8  -4  10  114.04    4.11
   8  -4 -10  114.54    3.45
   8   4 -10  114.62    5.39
   6  -4 -10  189.33    5.88
  -6  -4  10  193.33    4.80
   6  -4 -10  191.78    7.31
   6  -4 -10  187.66    5.23
   6   4 -10  188.19    6.26
  -6   4  10  181.37    6.20
   6   4 -10  190.46    7.08
   4  -4 -10   35.03    1.84
   4  -4 -10   36.44    2.01
   4  -4 -10   37.87    2.44
   4  -4 -10   35.47    2.34
  -4  -4  10   34.77    2.28
   4  -4 -10   35.10    2.60
  -4  -4  10   34.79    1.74
   4   4 -10   32.05    2.31
  -4   4  10   35.32    2.17
   4   4 -10   30.11    2.38
  -4   4  10   36.11    2.09
   4   4 -10   35.32    1.46
   2  -4 -10  127.72    4.99
   2  -4 -10  138.29    5.40
  -2  -4  10  133.92    4.50
   2  -4 -10  131.14    4.52
   2  -4 -10  135.78    4.50
  -2  -4  10  134.69    4.90
   2   4 -10  135.48    5.26
  -2   4  10  130.01    4.57
  -2   4  10  132.80    4.78
   0  -4  10    1.29    0.55
   0  -4 -10    0.80    0.48
   0  -4  10    2.21    0.60
   0  -4 -10    1.05    0.61
   0   4 -10    0.94    0.47
   0   4  10    1.30    0.62
   0   4 -10    1.58    0.70
   0   4  10    4.01    0.89
   2  -4  10   23.02    1.98
  -2  -4 -10   23.21    1.85
  -2  -4 -10   20.37    1.76
   2  -4  10   25.87    2.07
   2   4  10   24.36    2.10
  -2   4 -10   25.39    1.83
  -2   4 -10   25.26    1.41
   2   4  10   26.45    1.84
  -2   4 -10   25.25    1.73
   2   4  10   26.26    2.08
  -2   4 -10   23.76    2.12
  -4  -4 -10   91.53    3.95
   4  -4  10   91.50    4.52
   4   4  10   95.23    4.49
  -4   4 -10   97.49    3.55
   4   4  10   92.09    4.04
  -4   4 -10   85.87    3.63
  -4   4 -10   96.27    3.71
   4   4  10   94.45    4.45
  -6  -4 -10   24.80    1.95
   6  -4  10   26.26    2.53
   6   4  10   25.90    1.96
  -6   4 -10   27.26    2.10
  -6   4 -10   25.46    1.74
   6   4  10   22.94    2.28
  -6   4 -10   27.79    1.49
   6   4  10   28.93    2.34
   8  -4  10   37.96    3.32
  -8  -4 -10   39.06    2.57
  -8   4 -10   41.34    2.14
   8   4  10   41.32    3.24
   8   4  10   40.32    2.86
  -8   4 -10   42.33    3.02
   8   4  10   37.98    2.49
  10  -4  10   19.51    2.57
 -10  -4 -10   20.32    1.86
 -10   4 -10   21.19    1.56
 -10   4 -10   17.98    2.23
  10   4  10   14.28    2.39
  10   4  10   18.00    1.98
  10   4  10   17.55    2.09
 -12  -4 -10    5.96    1.74
  12  -4  10    6.92    1.93
  12   4  10    7.70    1.81
  12   4  10    4.68    1.31
 -12   4 -10    7.64    1.77
 -14  -4 -10   23.30    3.92
  14  -4  10   29.92    3.88
 -14   4 -10   25.32    3.89
  14   4  10   17.43    2.96
 -16  -4 -10    6.72    2.44
  16  -4  10    7.52    2.23
  16   4  10    6.17    2.25
 -16   4 -10    7.19    2.01
 -17  -5  10    0.86    1.28
  17  -5 -10    0.70    1.06
  17  -5 -10   -0.02    1.23
  17   5 -10    0.75    0.98
  17   5 -10    0.31    0.98
  15  -5 -10   11.64    2.17
 -15  -5  10   12.13    2.03
  15   5 -10    6.12    1.80
  15   5 -10    9.06    2.00
 -13  -5  10    1.16    0.72
  13  -5 -10    1.24    0.68
  13   5 -10    1.54    1.01
  13   5 -10   -0.10    0.63
 -11  -5  10    0.65    0.59
  11  -5 -10    0.35    0.59
  11   5 -10    1.28    0.81
  11   5 -10    1.02    0.82
   9  -5 -10    1.62    0.72
  -9  -5  10    1.78    0.54
   9   5 -10   -0.50    0.37
   9   5 -10    0.86    0.68
   7  -5 -10    1.43    0.60
   7  -5 -10    2.13    0.45
   7   5 -10    3.23    1.05
  -5  -5  10    1.67    0.67
   5  -5 -10    0.63    0.58
   5  -5 -10    0.72    0.48
  -5  -5  10    0.96    0.37
   5  -5 -10    1.24    0.43
   5   5 -10    0.65    0.48
  -5   5  10    0.26    0.74
   3  -5 -10    3.53    0.88
  -3  -5  10    4.60    1.07
   3  -5 -10    3.70    1.03
   3  -5 -10    4.71    0.88
  -3  -5  10    5.15    0.87
   3   5 -10    5.32    1.24
  -3   5  10    3.47    0.88
  -3   5  10    4.56    1.05
   1  -5 -10    8.49    1.04
   1  -5 -10    8.42    1.41
  -1  -5  10    6.29    1.20
  -1  -5  10    8.99    1.45
   1  -5 -10    6.51    1.29
  -1   5  10    7.19    1.34
   1   5 -10    6.49    1.18
  -1   5  10    9.87    1.52
   1  -5  10   25.59    2.18
  -1  -5 -10   24.89    2.08
  -1   5 -10   24.81    2.01
   1   5  10   25.57    2.13
   1   5  10   21.63    2.20
   3  -5  10    0.47    0.52
  -3  -5 -10    0.71    0.43
   3   5  10   -0.55    0.34
   3   5  10    1.04    0.65
  -3   5 -10    0.44    0.57
  -3   5 -10    0.04    0.38
  -3   5 -10    0.44    0.31
   5  -5  10    2.52    1.25
  -5  -5 -10    3.03    0.77
  -5   5 -10    1.73    0.64
   5   5  10    1.18    0.91
  -5   5 -10    2.23    0.72
  -5   5 -10    3.58    0.76
   5   5  10    1.49    0.77
   7  -5  10    0.64    0.74
  -7  -5 -10    0.16    0.42
   7   5  10    0.49    0.65
  -7   5 -10   -0.16    0.39
  -7   5 -10    0.37    0.35
   7   5  10   -0.14    1.00
  -7   5 -10    2.01    0.58
   9  -5  10    2.63    1.10
  -9  -5 -10    3.85    1.00
  -9   5 -10    1.75    0.61
   9   5  10    3.30    1.03
  -9   5 -10    3.39    1.30
   9   5  10    3.39    1.19
  11  -5  10    1.05    0.97
  11   5  10    2.02    1.09
  11   5  10    1.33    0.88
 -11   5 -10    1.14    0.95
 -13  -5 -10    0.45    0.95
  13  -5  10    0.81    1.08
  13   5  10   -0.64    0.83
  13   5  10    0.52    0.83
 -13   5 -10   -0.25    0.94
 -15  -5 -10    3.30    1.79
  15  -5  10    3.39    1.57
  15   5  10    2.18    1.78
  16  -6 -10   -1.59    0.87
 -16  -6  10    0.79    1.20
  16   6 -10   -1.00    1.00
  16   6 -10    0.81    1.28
 -14  -6  10    1.02    0.84
  14  -6 -10    2.60    1.29
  14   6 -10    0.44    0.95
  14   6 -10    1.88    1.38
 -12  -6  10   13.68    1.52
  12  -6 -10   14.14    2.27
  12   6 -10   18.99    2.46
  12   6 -10   12.76    2.52
  10  -6 -10   26.30    2.40
  10   6 -10   27.87    2.86
  10   6 -10   26.68    2.92
   8  -6 -10   53.54    3.30
   8   6 -10   62.34    4.38
   8   6 -10   58.45    4.06
   6  -6 -10   45.35    2.03
   6  -6 -10   51.41    3.85
   6  -6 -10   44.03    2.84
   6   6 -10   42.31    3.32
   4  -6 -10   31.96    2.85
   4  -6 -10   27.47    1.86
   4  -6 -10   32.77    2.40
  -4  -6  10   30.47    1.88
  -4  -6  10   33.25    2.71
   4   6 -10   32.69    2.76
  -4   6  10   33.23    2.16
  -2  -6  10    6.91    1.24
   2  -6 -10   10.90    1.24
  -2  -6  10    7.65    1.43
   2  -6 -10    7.70    1.61
   2  -6 -10    9.69    1.29
  -2   6  10    8.27    1.45
   2   6 -10    9.93    1.66
   0  -6 -10    0.97    0.60
   0  -6  10   -0.13    0.39
   0   6  10    1.09    0.73
   0   6 -10    2.78    0.91
  -2  -6 -10    2.69    0.89
  -2   6 -10    1.29    0.69
   2   6  10    2.51    0.94
   2   6  10    1.62    0.88
  -4  -6 -10   77.19    3.79
   4  -6  10   71.74    4.36
  -4   6 -10   67.83    3.30
  -4   6 -10   70.50    3.51
   4   6  10   73.71    4.25
   4   6  10   67.75    4.32
  -4   6 -10   70.96    2.81
   6  -6  10    6.63    1.54
  -6  -6 -10    4.81    1.06
  -6   6 -10    7.37    1.24
  -6   6 -10    7.81    1.11
   6   6  10    7.33    1.64
  -6   6 -10    8.58    1.36
   6   6  10    8.36    1.86
  -8  -6 -10   15.84    1.64
   8  -6  10   14.12    2.35
  -8   6 -10   14.12    1.03
  -8   6 -10   15.28    1.30
   8   6  10   16.64    2.22
   8   6  10   13.44    2.32
  -8   6 -10   16.63    1.80
  10  -6  10   12.51    2.36
 -10  -6 -10   16.90    1.73
  10   6  10   20.07    2.35
  10   6  10   22.17    3.47
 -10   6 -10   19.76    2.20
  12  -6  10   15.03    3.13
 -12  -6 -10   16.48    3.08
 -12   6 -10   19.29    2.48
  12   6  10   17.16    2.76
  12   6  10   20.11    3.41
  14  -6  10    7.66    2.48
 -14   6 -10    2.23    1.41
  14   6  10    4.35    1.49
  14   6  10    2.90    1.66
  15  -7 -10    1.51    1.15
  15   7 -10    2.53    1.91
  15   7 -10    2.50    1.50
  13  -7 -10    3.07    1.33
  13   7 -10    0.51    1.01
  13   7 -10    1.90    1.38
  11  -7 -10   -0.71    0.64
  11   7 -10    0.52    0.94
  11   7 -10    1.70    1.02
   9  -7 -10    1.30    0.81
   9   7 -10    1.60    1.14
   9   7 -10    1.24    0.90
   7  -7 -10    2.26    0.87
   7  -7 -10    0.96    0.81
   7   7 -10    0.71    0.58
   7   7 -10    1.27    0.93
  -5  -7  10    3.80    0.79
   5  -7 -10    4.53    1.14
   5  -7 -10    5.74    1.66
  -5  -7  10    3.23    1.18
   5   7 -10    3.04    1.08
   5   7 -10    5.77    1.66
  -5   7  10    6.07    1.05
  -3  -7  10    1.09    0.74
   3  -7 -10   -0.43    0.53
  -3  -7  10    0.93    0.64
   3  -7 -10    0.63    0.64
  -3   7  10    0.76    0.68
   3   7 -10   -0.17    0.36
   1  -7 -10    1.21    0.78
   1  -7 -10    0.36    0.62
  -1  -7  10    0.30    0.64
  -1   7  10    2.00    0.82
  -1   7  10    0.89    0.76
   1   7 -10    0.33    0.62
   1  -7  10   36.42    3.03
  -1  -7 -10   34.08    2.75
  -1   7 -10   30.65    3.28
   1   7  10   29.96    3.07
   1   7  10   33.80    2.72
   3  -7  10    0.79    0.79
  -3  -7 -10    0.41    0.60
  -3   7 -10    1.79    0.83
  -3   7 -10    0.70    0.55
   3   7  10   -0.92    0.58
   3   7  10    0.28    0.56
  -5  -7 -10   -0.02    0.41
   5  -7  10    0.76    0.70
  -5   7 -10   -0.91    0.39
  -5   7 -10    1.88    0.82
   5   7  10   -0.59    0.55
  -5   7 -10    0.50    0.42
   5   7  10   -0.14    0.71
  -7  -7 -10   -0.25    0.50
   7  -7  10    0.05    0.66
  -7   7 -10    0.22    0.56
   7   7  10    0.47    0.80
  -7   7 -10   -0.98    0.46
   7   7  10    0.18    0.69
  -7   7 -10   -0.68    0.45
   9  -7  10    4.44    1.54
  -9  -7 -10    6.34    1.20
  -9   7 -10    6.31    1.60
   9   7  10    3.90    1.34
   9   7  10    6.12    1.73
  11  -7  10    5.34    2.21
 -11  -7 -10    6.29    1.91
  11   7  10    3.40    1.35
  11   7  10    3.04    1.46
 -11   7 -10    3.72    1.19
 -13  -7 -10    3.51    1.73
  13  -7  10    3.79    2.00
 -13   7 -10    2.61    1.81
  13   7  10    1.03    1.37
  13   7  10   -0.52    1.28
  14  -8 -10    5.81    1.89
  14   8 -10    5.85    2.09
  14   8 -10    4.76    1.87
  12  -8 -10   20.33    2.62
  12   8 -10   14.23    2.62
  12   8 -10   15.84    3.08
  10  -8 -10   18.71    2.39
  10   8 -10   20.17    3.55
  10   8 -10   21.54    3.50
   8  -8 -10   11.82    2.17
   8  -8 -10    8.95    2.10
   8   8 -10    9.31    2.10
   8   8 -10    8.22    2.03
   6  -8 -10   11.92    2.23
  -6  -8  10    9.58    0.98
   6  -8 -10    8.92    2.18
   6   8 -10    9.49    2.15
   6   8 -10    9.34    2.06
  -4  -8  10   20.45    2.65
   4  -8 -10   16.38    2.09
  -4  -8  10   14.07    1.73
   4  -8 -10   17.45    2.89
  -4   8  10   16.50    1.77
   4   8 -10   17.13    2.25
   4   8 -10   18.26    2.42
  -2  -8  10   57.78    4.23
   2  -8 -10   59.22    4.13
   2  -8 -10   54.82    3.88
  -2   8  10   56.74    3.40
   2   8 -10   56.91    3.85
   2   8 -10   55.97    4.00
   0  -8 -10   34.94    3.02
   0  -8  10   36.87    3.29
   0   8 -10   39.50    2.94
   0   8  10   41.62    3.72
   0   8  10   27.10    3.65
   0   8 -10   34.82    3.07
   2  -8  10   35.68    3.27
  -2  -8 -10   34.80    2.88
   2   8  10   31.83    3.37
   2   8  10   39.85    3.21
  -2   8 -10   34.08    2.52
  -2   8 -10   32.70    2.80
   4  -8  10    6.83    1.85
  -4   8 -10    6.35    1.49
  -4   8 -10    7.00    1.63
  -4   8 -10    4.94    1.06
   4   8  10    4.06    1.39
   6  -8  10    4.07    1.66
  -6  -8 -10    3.83    0.93
  -6   8 -10    2.62    1.10
  -6   8 -10    1.84    0.81
   6   8  10    1.26    1.14
  -6   8 -10    1.86    0.59
   6   8  10    1.72    1.08
   8  -8  10    4.15    1.62
  -8  -8 -10    5.67    1.15
   8   8  10    6.67    1.99
  -8   8 -10    7.66    1.43
   8   8  10    5.79    1.67
  10  -8  10    5.99    2.09
 -10   8 -10    8.11    1.67
  10   8  10    9.74    2.30
  10   8  10    9.56    2.15
  12  -8  10    0.03    1.17
 -12  -8 -10    2.20    1.45
 -12   8 -10    2.44    1.24
  12   8  10    1.10    1.61
  12   8  10    0.29    1.24
  13  -9 -10    2.41    1.28
  13  -9 -10    0.32    1.12
  13   9 -10    1.31    1.41
  13   9 -10    0.40    1.51
  11  -9 -10    0.86    1.26
  11  -9 -10   -0.33    0.83
  11   9 -10    2.75    1.76
  11   9 -10   -0.91    1.12
   9  -9 -10    1.44    0.99
   9  -9 -10    0.34    0.76
   9   9 -10    1.35    1.56
   7  -9 -10   10.09    2.19
   7  -9 -10    7.69    2.28
   7   9 -10    6.37    2.02
   7   9 -10    4.25    1.68
   5  -9 -10   -0.18    0.82
   5  -9 -10   -1.08    0.62
   5   9 -10   -0.02    0.89
   5   9 -10    1.03    0.77
  -3  -9  10    2.43    1.21
   3  -9 -10    1.79    1.08
   3  -9 -10    2.73    1.38
   3   9 -10    0.25    0.74
  -3   9  10    0.57    0.80
   3   9 -10    2.58    1.01
  -1  -9  10    1.57    1.02
   1  -9 -10    1.25    0.89
   1   9 -10    2.29    0.96
  -1   9  10    2.44    1.49
  -1   9  10    0.74    0.81
   1   9 -10    2.37    1.18
   1  -9  10    0.79    0.90
  -1  -9 -10    1.23    0.76
  -1   9 -10    0.59    0.63
   1   9  10   -0.17    0.72
   1   9  10    0.63    0.86
  -1   9 -10    0.90    0.83
  -3  -9 -10    1.84    0.96
   3  -9  10    1.30    0.89
   3   9  10   -0.80    0.88
  -3   9 -10    0.66    0.85
  -3   9 -10    1.56    0.73
   3   9  10    0.08    0.96
   5  -9  10   -1.45    0.74
  -5  -9 -10    0.13    0.64
   5   9  10    2.05    1.21
  -5   9 -10    0.85    0.66
  -5   9 -10    0.44    0.75
   5   9  10    1.61    1.41
   7  -9  10    2.48    1.39
  -7  -9 -10    1.78    0.96
  -7   9 -10    0.77    0.99
   7   9  10    3.21    1.44
   7   9  10    2.90    2.24
   9  -9  10   -1.76    0.85
  -9  -9 -10   -1.88    1.35
   9   9  10    1.58    1.21
   9   9  10    3.28    1.51
  11  -9  10   -0.88    1.37
 -11  -9 -10    1.44    1.34
  11   9  10    3.13    1.74
  11   9  10    0.80    1.31
  10 -10 -10   20.32    2.72
  10 -10 -10   14.83    3.33
  10  10 -10   13.74    2.93
  10  10 -10   18.35    3.41
   8 -10 -10   18.66    3.37
   8 -10 -10   12.89    2.98
   8  10 -10   12.47    2.84
   8  10 -10   15.85    2.98
   6 -10 -10   18.37    3.12
   6 -10 -10   12.41    2.64
   6  10 -10   11.63    2.40
   6  10 -10    7.82    1.96
   4 -10 -10    4.71    1.76
   4 -10 -10    1.84    1.45
  -4  10  10    3.67    1.29
   4  10 -10    3.74    1.93
   4  10 -10    4.02    1.42
  -2 -10  10    4.73    1.79
   2 -10 -10    6.01    2.01
   2 -10 -10    3.49    1.27
   2  10 -10    2.48    1.14
  -2  10  10    1.64    1.18
   2  10 -10    3.52    1.50
   0 -10  10    5.19    2.02
   0 -10 -10    5.09    1.62
   0  10 -10    3.15    1.38
   0  10 -10    4.79    1.40
   0  10  10    1.72    1.77
   0  10  10    2.86    1.38
  -2 -10 -10   22.85    2.54
   2 -10  10   13.40    2.79
  -2  10 -10   20.26    2.60
   2  10  10   14.39    3.28
  -2  10 -10   23.28    2.25
   2  10  10   23.47    3.46
  -4 -10 -10   16.25    2.13
   4 -10  10   21.66    2.89
  -4  10 -10   12.99    1.63
   4  10  10   17.56    3.14
  -4  10 -10   18.53    2.89
   4  10  10   16.62    3.39
  -6 -10 -10    9.11    1.74
   6 -10  10   14.40    3.05
  -6  10 -10   11.61    2.51
   6  10  10    6.62    2.03
   6  10  10   10.40    2.74
   8 -10  10   12.65    3.06
   8  10  10   16.74    3.51
   8  10  10   18.31    3.15
  -8  10 -10   12.66    2.38
   7 -11 -10    1.35    1.69
   7 -11 -10   -1.20    1.08
   7  11 -10    0.25    1.51
   7  11 -10    3.49    1.75
   5 -11 -10   -0.30    1.08
   5 -11 -10    0.20    1.62
   5  11 -10   -0.08    1.28
   5  11 -10    0.37    1.30
  -3 -11  10    2.77    1.73
   3 -11 -10    0.18    1.09
   3 -11 -10    0.82    1.25
   3  11 -10    4.69    1.96
   3  11 -10    1.91    1.63
  -1 -11  10    1.07    1.35
   1  11 -10   -0.55    1.15
  -1  11  10    2.28    1.61
   1  11 -10   -1.22    1.43
  -1 -11 -10    2.44    1.24
   1 -11  10    2.22    1.34
  -1  11 -10    3.94    1.45
  -1  11 -10    3.17    1.43
   3 -11  10    1.03    1.44
  -3 -11 -10    2.18    1.27
   3  11  10    2.92    1.84
  -3  11 -10   -1.12    1.19
   3  11  10   -1.07    1.14
  -5 -11 -10   -2.30    1.21
   5 -11  10    1.07    1.24
   5  11  10    0.71    1.35
   5  11  10    0.75    1.58
 -20   0  11   -0.08    1.16
  20   0 -11    1.46    1.34
  20   0 -11    2.50    1.77
 -18   0  11    0.48    1.23
  18   0 -11    0.67    0.88
  18   0 -11   -0.23    0.87
  18   0 -11   -0.87    0.87
  18   0 -11   -1.23    0.75
  16   0 -11   -0.31    0.55
 -16   0  11   -0.37    0.80
  16   0 -11    0.47    0.70
  16   0 -11   -0.36    0.65
  16   0 -11    1.17    0.74
 -14   0  11    0.44    0.70
  14   0 -11    0.25    0.51
  14   0 -11   -0.37    0.33
  12   0 -11    0.48    0.41
 -12   0  11    0.39    0.64
  12   0 -11    0.85    0.57
  10   0 -11   -0.10    0.34
 -10   0  11    0.21    0.47
  -8   0  11   -0.01    0.31
   6   0 -11   -0.16    0.18
   4   0 -11   -0.03    0.17
   4   0 -11    0.16    0.23
  -4   0  11   -0.03    0.20
  -2   0  11    0.25    0.26
   2   0 -11    0.05    0.20
   2   0 -11    0.46    0.41
   0   0 -11    0.60    0.33
   0   0  11    0.06    0.33
   0   0  11    0.35    0.24
   0   0 -11    0.32    0.35
   0   0  11    0.08    0.21
  -2   0 -11   -0.10    0.31
   2   0  11    0.55    0.30
   2   0  11   -0.17    0.32
  -2   0 -11    0.06    0.27
  -4   0 -11   -0.08    0.19
   4   0  11    0.32    0.37
  -4   0 -11   -0.16    0.24
  -6   0 -11   -0.45    0.25
   6   0  11    0.66    0.51
  -6   0 -11   -0.14    0.22
   6   0  11   -0.13    0.43
  -8   0 -11   -0.12    0.22
   8   0  11    0.50    0.51
  10   0  11    0.07    0.43
  12   0  11    0.69    0.62
 -12   0 -11   -0.35    0.64
 -14   0 -11    0.38    0.61
  14   0  11    0.09    0.77
 -16   0 -11    0.50    1.03
  16   0  11    0.44    0.87
  16   0  11   -0.28    1.25
 -18   0 -11   -0.32    1.59
  18   0  11    1.24    1.51
  18   0  11    2.53    1.80
  19  -1 -11    1.76    1.25
 -19  -1  11    0.55    1.37
  19  -1 -11   -0.27    1.14
  19  -1 -11    0.92    1.06
  19   1 -11    0.83    1.15
 -19   1  11    0.59    1.29
  19   1 -11    2.70    1.39
  19   1 -11    1.02    1.31
  17  -1 -11    0.40    0.81
  17  -1 -11    0.20    0.61
 -17  -1  11    1.83    1.29
  17  -1 -11    1.81    0.80
  17   1 -11    0.82    0.62
  17   1 -11    1.08    0.95
  17   1 -11    0.92    0.78
 -17   1  11    2.56    1.19
  15  -1 -11   18.35    2.07
  15  -1 -11   16.50    1.94
  15  -1 -11   13.56    1.62
  15  -1 -11   14.80    2.41
 -15  -1  11   15.79    2.79
  15   1 -11   15.67    1.46
 -15   1  11   17.32    2.86
  15   1 -11   15.01    2.41
  15   1 -11   14.83    2.29
 -13  -1  11    7.58    1.73
  13  -1 -11    6.31    1.39
  13  -1 -11    8.20    1.50
  13  -1 -11    6.76    1.40
  13  -1 -11    6.33    1.28
  13   1 -11    8.00    1.65
 -13   1  11    6.50    1.60
  13   1 -11    7.04    1.13
  13   1 -11    9.22    1.71
  11  -1 -11   42.57    2.66
  11  -1 -11   42.67    2.85
 -11  -1  11   40.14    2.95
 -11   1  11   43.34    3.13
  11   1 -11   45.28    3.10
  11   1 -11   44.74    2.33
   9  -1 -11  202.56    6.25
   9  -1 -11  209.75    7.04
  -9  -1  11  208.54    7.03
   9   1 -11  217.77    7.63
  -9   1  11  214.28    7.37
   9   1 -11  216.86    6.16
   7  -1 -11   70.64    3.63
   7  -1 -11   72.56    3.39
   7   1 -11   70.34    3.58
   7   1 -11   71.44    2.62
   7   1 -11   69.26    2.81
   5  -1 -11   72.74    3.74
   5  -1 -11   68.28    3.12
   5  -1 -11   65.56    2.94
  -5  -1  11   65.89    2.77
   5  -1 -11   66.26    1.80
   5   1 -11   67.98    3.00
   5   1 -11   65.13    2.13
   5   1 -11   64.41    2.66
   3  -1 -11  116.89    4.22
  -3  -1  11  118.59    4.01
   3  -1 -11  126.95    4.40
  -3  -1  11  122.74    3.21
   3   1 -11  121.02    4.05
  -3   1  11  115.82    4.35
   3   1 -11  125.69    3.27
  -1  -1  11  124.93    3.55
   1  -1 -11  122.81    4.32
  -1  -1  11  121.92    4.19
   1  -1 -11  132.51    4.51
  -1   1  11  127.43    3.24
   1   1 -11  122.05    4.45
  -1   1  11  128.71    4.59
   1   1 -11  128.07    4.34
  -1   1  11  119.11    4.33
   1  -1  11  169.90    5.09
  -1  -1 -11  159.01    5.35
  -1  -1 -11  202.11    6.20
   1  -1  11  163.88    5.35
   1   1  11  164.69    5.62
  -1   1 -11  186.57    6.03
  -1   1 -11  164.43    5.45
   1   1  11  157.27    5.32
  -3  -1 -11   58.90    2.89
  -3  -1 -11   59.56    2.97
   3  -1  11   62.44    3.18
   3  -1  11   59.38    3.01
   3  -1  11   68.67    3.19
  -3  -1 -11   64.17    2.76
  -3   1 -11   71.57    3.51
   3   1  11   62.26    2.91
   3   1  11   66.24    3.24
  -3   1 -11   60.53    2.86
   5  -1  11  175.56    5.89
  -5  -1 -11  159.59    5.72
   5  -1  11  165.76    5.88
  -5  -1 -11  174.91    5.96
  -5  -1 -11  165.54    5.06
   5  -1  11  171.93    6.35
   5   1  11  159.39    5.62
  -5   1 -11  177.07    6.33
  -5   1 -11  163.04    5.50
   5   1  11  168.77    6.01
  -7  -1 -11   25.11    1.51
   7  -1  11   22.44    2.00
   7  -1  11   21.74    2.31
  -7  -1 -11   23.32    2.07
  -7   1 -11   21.22    1.76
   7   1  11   24.56    2.15
   7   1  11   25.23    1.98
  -7   1 -11   24.51    1.05
  -9  -1 -11   79.91    3.00
   9  -1  11   81.67    6.53
   9  -1  11   80.53    4.05
  -9  -1 -11   83.78    4.32
   9   1  11   80.22    4.30
  -9   1 -11   79.57    5.34
 -11  -1 -11   32.76    1.62
  11  -1  11   35.12    2.76
 -11  -1 -11   38.03    3.48
  11  -1  11   34.79    3.55
  11   1  11   37.84    3.09
 -11   1 -11   40.67    3.52
 -13  -1 -11    3.23    1.23
  13  -1  11    1.14    0.97
  13  -1  11    1.14    1.22
  13   1  11    1.62    0.94
 -13   1 -11    0.21    0.91
  15  -1  11    6.74    1.68
 -15  -1 -11    6.95    1.95
  15  -1  11    4.66    1.66
 -15   1 -11    4.58    1.87
  15   1  11    5.75    1.73
 -17  -1 -11    3.00    1.61
  17  -1  11    5.48    1.68
  17  -1  11    7.98    2.59
  17   1  11    5.55    1.98
 -17   1 -11    3.96    1.95
 -20  -2  11   -0.44    1.36
 -20   2  11    1.26    1.46
  18  -2 -11    7.06    1.20
  18  -2 -11    5.21    1.25
  18  -2 -11    6.64    1.71
  18  -2 -11    6.57    1.63
  18   2 -11    6.98    1.54
 -18   2  11    6.90    2.09
  18   2 -11    7.38    1.93
  16  -2 -11    0.78    0.67
 -16  -2  11    0.26    0.99
  16  -2 -11   -0.72    0.73
  16  -2 -11    0.95    0.82
  16  -2 -11   -0.43    0.67
  16   2 -11    0.79    0.74
  16   2 -11    0.14    0.82
 -16   2  11    0.36    0.76
 -14  -2  11    0.75    1.01
  14  -2 -11    0.22    0.64
  14  -2 -11   -0.50    0.40
  14  -2 -11    0.48    0.59
 -14   2  11   -0.15    0.51
  14   2 -11    0.56    0.48
  14   2 -11   -0.76    0.52
  14   2 -11   -0.26    0.42
  14   2 -11    0.96    0.68
  12  -2 -11    0.74    0.76
  12  -2 -11    2.58    0.86
 -12  -2  11    2.58    1.01
  12   2 -11    2.63    0.88
  12   2 -11    2.97    0.52
 -12   2  11    2.58    1.14
  12   2 -11    1.80    0.81
  10  -2 -11    1.91    0.74
 -10  -2  11    3.76    0.94
  10  -2 -11    1.34    0.62
  10   2 -11    2.68    0.83
  10   2 -11    3.97    0.84
  10   2 -11    2.55    0.48
  -8  -2  11   49.85    2.70
   8  -2 -11   44.36    2.90
   8  -2 -11   48.85    2.28
   8  -2 -11   47.46    2.47
   8   2 -11   47.00    1.99
   8   2 -11   49.06    2.39
   8   2 -11   46.44    3.07
   8   2 -11   46.86    2.79
  -6  -2  11    3.61    0.66
   6  -2 -11    4.00    0.86
   6  -2 -11    3.55    0.85
   6  -2 -11    3.16    0.86
   6   2 -11    4.79    0.63
   6   2 -11    4.22    1.12
   6   2 -11    4.41    0.90
   6   2 -11    4.48    0.71
   4  -2 -11    1.01    0.54
   4  -2 -11    1.85    0.35
   4  -2 -11    1.81    0.65
  -4  -2  11    1.25    0.40
   4  -2 -11    1.27    0.50
  -4  -2  11    1.52    0.44
  -4   2  11    1.99    0.40
   4   2 -11    2.69    0.54
   4   2 -11    1.20    0.40
   4   2 -11    1.71    0.52
   4   2 -11    1.45    0.59
  -2  -2  11   58.64    2.29
   2  -2 -11   54.58    2.80
  -2  -2  11   56.23    2.48
   2  -2 -11   55.26    2.58
   2   2 -11   57.68    2.60
   2   2 -11   55.25    2.31
  -2   2  11   60.00    2.97
  -2   2  11   54.53    1.94
  -2   2  11   55.03    2.77
   0  -2 -11    7.64    1.02
   0  -2 -11    8.64    1.03
   0  -2  11    8.61    0.99
   0  -2  11    7.53    0.90
   0  -2 -11    8.18    0.93
   0   2  11    7.33    1.15
   0   2 -11    7.08    0.91
   0   2  11    6.17    0.69
   0   2  11    9.78    1.18
   0   2 -11    8.09    1.04
   0   2 -11    7.66    0.94
   2  -2  11    5.15    0.94
  -2  -2 -11    5.26    0.90
  -2  -2 -11    5.23    1.01
  -2  -2 -11    6.21    1.72
   2  -2  11    8.46    1.34
   2   2  11    5.01    1.00
  -2   2 -11    7.05    0.95
  -2   2 -11    6.64    1.16
  -2   2 -11    4.45    0.81
   2   2  11    5.63    0.93
   4  -2  11    1.33    0.65
  -4  -2 -11    1.70    0.51
  -4  -2 -11    1.48    0.58
   4  -2  11    2.20    0.74
  -4  -2 -11    1.18    0.47
  -4   2 -11    0.92    0.36
  -4   2 -11    2.69    0.94
   4   2  11    1.16    0.55
  -4   2 -11    1.34    0.50
   4   2  11    0.80    0.60
   6  -2  11    5.14    1.37
  -6  -2 -11    4.35    1.05
  -6  -2 -11    4.86    0.92
   6  -2  11    7.16    1.27
   6   2  11    4.16    1.25
  -6   2 -11    6.08    1.06
   6   2  11    6.75    1.19
  -6   2 -11    5.94    0.57
  -8  -2 -11   41.26    2.77
   8  -2  11   44.37    3.44
   8  -2  11   38.71    2.58
  -8  -2 -11   39.09    2.24
  -8   2 -11   34.39    2.30
   8   2  11   39.37    2.93
  -8   2 -11   40.39    3.02
  10  -2  11   38.66    3.54
  10  -2  11   38.64    2.68
 -10  -2 -11   30.84    2.10
 -10  -2 -11   35.43    2.76
  10   2  11   37.96    3.10
 -10   2 -11   38.14    3.23
 -12  -2 -11    0.91    0.77
 -12  -2 -11    0.44    0.71
  12  -2  11    0.73    0.81
  12  -2  11    1.02    0.84
  12   2  11   -0.66    0.67
 -12   2 -11   -0.44    0.63
 -14  -2 -11    1.78    1.30
  14  -2  11   -0.28    1.04
  14  -2  11   -1.18    1.03
 -14   2 -11    1.02    1.07
  14   2  11    1.39    1.23
  16  -2  11    4.41    1.81
 -16  -2 -11    2.07    1.43
  16  -2  11    1.53    1.27
 -16   2 -11    1.75    1.21
  16   2  11    3.40    1.68
  18  -2  11   -0.73    1.82
  18  -2  11   -2.05    1.35
 -18  -2 -11    2.26    1.76
 -18   2 -11    1.91    1.78
  18   2  11   -0.48    1.50
  19  -3 -11    3.43    3.06
 -19  -3  11   -1.13    1.21
  19  -3 -11    0.86    1.30
  19   3 -11    1.70    1.34
  19   3 -11    3.13    1.86
  17  -3 -11    9.69    1.65
 -17  -3  11   10.17    2.32
  17  -3 -11    8.52    1.82
  17  -3 -11    9.57    1.02
  17  -3 -11   10.10    2.25
  17   3 -11   10.28    2.10
  17   3 -11   13.23    2.33
 -17   3  11    9.23    2.46
 -15  -3  11   23.85    2.59
  15  -3 -11   24.14    2.80
  15  -3 -11   24.49    1.93
  15  -3 -11   30.09    1.77
  15  -3 -11   26.08    2.66
  15   3 -11   30.93    2.91
  15   3 -11   29.74    3.12
 -15   3  11   25.07    3.00
 -13  -3  11   18.49    2.07
  13  -3 -11   13.01    1.69
  13  -3 -11   16.71    1.36
  13  -3 -11   14.18    1.44
  13   3 -11   16.70    2.25
  13   3 -11   13.50    2.15
  11  -3 -11   22.52    1.95
  11  -3 -11   22.91    1.64
 -11  -3  11   24.76    2.22
  11   3 -11   23.89    2.37
  -9  -3  11    0.77    0.49
   9  -3 -11    1.01    0.50
   9  -3 -11    0.65    0.50
   9  -3 -11    0.41    0.35
   9   3 -11    0.87    0.60
   9   3 -11    0.42    0.22
   9   3 -11    0.98    0.77
   7  -3 -11    2.48    0.85
   7  -3 -11    4.20    0.80
   7  -3 -11    4.31    0.80
   7  -3 -11    2.83    0.85
   7   3 -11    4.00    0.85
   7   3 -11    3.84    1.08
   7   3 -11    3.27    0.54
   7   3 -11    2.86    0.79
   5  -3 -11   67.01    3.43
   5  -3 -11   76.21    3.68
   5  -3 -11   71.49    2.91
  -5  -3  11   70.72    2.65
   5  -3 -11   68.93    2.61
   5  -3 -11   74.00    3.79
  -5   3  11   73.68    2.89
   5   3 -11   71.93    2.72
   5   3 -11   73.73    2.90
   5   3 -11   70.75    2.95
   5   3 -11   71.11    3.77
  -3  -3  11   54.06    2.51
   3  -3 -11   48.39    2.38
   3  -3 -11   49.88    2.09
  -3  -3  11   50.71    2.31
   3  -3 -11   49.02    2.76
   3  -3 -11   56.24    3.28
   3   3 -11   51.94    2.04
   3   3 -11   46.24    2.86
   3   3 -11   47.31    2.33
   3   3 -11   51.22    2.47
  -3   3  11   49.87    2.63
  -3   3  11   50.24    2.21
   1  -3 -11  236.69    7.43
   1  -3 -11  236.37    7.36
  -1  -3  11  242.25    6.94
   1  -3 -11  241.24    6.95
  -1  -3  11  250.86    6.95
  -1   3  11  241.14    6.45
   1   3 -11  231.01    7.37
   1   3 -11  239.48    7.13
  -1   3  11  249.49    7.39
   1   3 -11  232.42    6.97
   1  -3  11   41.35    2.37
  -1  -3 -11   41.11    2.43
  -1  -3 -11   39.55    2.33
  -1  -3 -11   39.99    2.40
  -1   3 -11   40.67    2.43
  -1   3 -11   39.61    2.47
  -1   3 -11   36.97    2.31
   1   3  11   34.34    3.39
   1   3  11   41.50    2.52
   1   3  11   44.35    2.18
  -1   3 -11   40.01    2.30
  -3  -3 -11   83.97    3.86
  -3  -3 -11   92.48    3.88
   3  -3  11   85.08    3.97
  -3  -3 -11   91.88    3.88
   3  -3  11   93.45    4.14
  -3   3 -11   83.29    4.06
  -3   3 -11   93.59    3.45
   3   3  11   86.37    4.33
   3   3  11   86.19    4.11
   3   3  11   80.92    3.90
  -3   3 -11   91.38    3.74
   5  -3  11   30.07    2.50
  -5  -3 -11   28.55    2.02
  -5  -3 -11   33.03    2.22
  -5   3 -11   30.80    1.97
   5   3  11   31.93    2.49
  -5   3 -11   29.72    1.55
   5   3  11   28.10    2.01
  -7  -3 -11    4.43    0.97
   7  -3  11    4.27    1.31
  -7  -3 -11    6.46    1.15
   7   3  11    5.11    1.30
  -7   3 -11    4.47    0.88
  -7   3 -11    3.20    0.92
   7   3  11    3.35    0.82
   9  -3  11    3.75    1.48
  -9  -3 -11    3.69    0.95
   9   3  11    4.05    1.18
  -9   3 -11    5.36    1.12
  -9   3 -11    5.25    1.57
  11  -3  11    5.15    1.73
 -11   3 -11    5.05    1.15
  11   3  11    4.14    1.31
 -11   3 -11    5.13    1.37
 -13  -3 -11    6.26    1.81
  13  -3  11   11.61    2.49
 -13   3 -11    8.87    2.07
  13   3  11    6.52    1.71
 -15  -3 -11   12.73    2.71
  15  -3  11   12.53    3.85
 -15   3 -11   15.64    2.99
  15   3  11   16.65    3.34
 -17  -3 -11    2.98    1.94
  17  -3  11    4.47    2.24
 -17   3 -11    4.19    2.03
  17   3  11    2.27    1.56
 -18  -4  11    2.19    1.65
  18  -4 -11   -1.37    1.03
  18  -4 -11    0.84    1.13
  18   4 -11    2.42    1.35
  18   4 -11    0.35    1.23
  16  -4 -11    1.79    0.95
 -16  -4  11   -0.38    0.85
  16  -4 -11    0.41    0.79
  16   4 -11    1.95    1.28
  16   4 -11    1.08    1.00
  14  -4 -11    2.90    1.05
 -14  -4  11    1.26    1.02
  14   4 -11    2.24    1.17
  14   4 -11    2.11    1.08
  12  -4 -11   12.62    1.04
  12  -4 -11   13.07    1.72
 -12  -4  11   13.27    1.75
  12   4 -11   16.22    2.03
  12   4 -11   13.04    2.38
  10  -4 -11    2.20    0.52
 -10  -4  11    1.30    0.66
  10  -4 -11    3.24    0.93
  10   4 -11    2.43    1.03
   8  -4 -11    4.41    0.73
   8  -4 -11    4.04    1.18
   8  -4 -11    4.66    0.98
  -6  -4  11   14.09    0.96
   6  -4 -11   15.44    1.17
   6  -4 -11   13.93    1.27
   6  -4 -11   15.98    1.88
  -6   4  11   13.51    1.46
   6   4 -11   14.15    1.49
   6   4 -11    8.68    1.48
   6   4 -11   15.77    1.21
  -4  -4  11    7.01    0.84
   4  -4 -11    8.28    1.53
   4  -4 -11    7.28    0.90
  -4  -4  11    8.09    1.08
   4  -4 -11    7.86    0.95
   4   4 -11    7.41    1.58
   4   4 -11    7.36    1.16
   4   4 -11    7.31    0.74
  -4   4  11    8.57    1.10
  -4   4  11    7.76    1.06
  -2  -4  11    0.18    0.42
   2  -4 -11   -0.05    0.36
   2  -4 -11    0.03    0.30
  -2  -4  11   -0.23    0.31
   2  -4 -11    0.19    0.31
   2   4 -11   -0.58    0.39
   2   4 -11    0.40    0.20
  -2   4  11   -0.19    0.32
  -2   4  11   -0.12    0.35
   2   4 -11   -0.10    0.26
   0  -4 -11   22.25    1.90
   0  -4  11   24.35    1.93
   0  -4  11   24.68    1.85
   0  -4 -11   21.86    1.74
   0   4 -11   23.41    1.98
   0   4 -11   25.14    1.96
   0   4  11   23.68    1.93
   0   4  11   21.91    1.62
  -2  -4 -11    0.68    0.41
   2  -4  11    0.10    0.41
   2   4  11    0.30    0.43
  -2   4 -11    0.43    0.36
   2   4  11    0.26    0.46
  -2   4 -11    1.24    0.64
  -2   4 -11    1.22    0.52
  -4  -4 -11    6.96    1.20
   4  -4  11    6.78    1.46
   4   4  11    5.88    1.29
  -4   4 -11    9.77    1.24
   4   4  11    7.31    1.53
  -4   4 -11    7.42    1.18
   4   4  11    6.04    1.05
  -4   4 -11    7.21    0.92
  -6  -4 -11   -0.11    0.33
   6  -4  11    0.08    0.56
  -6   4 -11   -1.19    0.45
   6   4  11   -0.16    0.38
  -6   4 -11    0.70    0.28
   6   4  11    0.30    0.55
   6   4  11    1.16    0.79
  -8  -4 -11   19.73    1.87
   8  -4  11   19.09    2.41
   8   4  11   21.15    2.36
   8   4  11   20.41    2.11
  -8   4 -11   22.73    2.20
  -8   4 -11   21.30    1.72
 -10  -4 -11    8.29    1.45
  10  -4  11    7.76    1.92
 -10   4 -11    7.04    1.14
 -10   4 -11    7.71    1.67
  10   4  11    8.63    1.56
  10   4  11    7.29    1.79
 -12  -4 -11    1.50    1.19
  12  -4  11    1.24    0.96
  12   4  11    3.17    1.28
 -12   4 -11    0.87    1.10
 -12   4 -11    1.92    1.10
  14  -4  11    0.38    0.96
 -14  -4 -11   -0.56    0.76
 -14   4 -11    0.71    1.00
  14   4  11    0.48    0.94
 -16  -4 -11    1.74    1.73
  16  -4  11    3.31    1.97
  16   4  11    1.37    1.42
 -16   4 -11    1.19    1.65
  17  -5 -11    6.04    1.81
  17  -5 -11   10.30    1.69
  17  -5 -11    8.98    1.91
 -17  -5  11   10.60    2.10
  17   5 -11    8.15    2.02
  17   5 -11    8.84    2.35
 -15  -5  11   14.21    2.27
  15  -5 -11   12.52    2.10
  15   5 -11   13.05    2.66
 -13  -5  11    7.59    1.47
  13  -5 -11    8.65    1.67
  13   5 -11   11.33    2.38
  13   5 -11    6.02    1.66
  11  -5 -11   27.89    2.38
 -11  -5  11   26.58    2.09
  11   5 -11   30.17    3.14
  11   5 -11   31.70    2.97
   9  -5 -11   18.64    0.94
   9  -5 -11   21.57    1.87
   9   5 -11   21.16    2.29
   7  -5 -11   54.23    3.86
   7  -5 -11   52.22    2.17
   7  -5 -11   57.23    2.98
  -7   5  11   44.92    3.22
   7   5 -11   56.10    3.72
   5  -5 -11  133.13    4.38
   5  -5 -11  133.26    4.91
   5  -5 -11  144.15    6.52
  -5  -5  11  138.54    5.70
  -5  -5  11  130.02    4.15
   5   5 -11  138.68    6.00
  -5   5  11  130.81    5.29
  -3  -5  11   30.16    2.33
   3  -5 -11   27.37    1.83
   3  -5 -11   28.95    2.51
   3  -5 -11   33.35    2.16
  -3  -5  11   32.10    1.95
  -3   5  11   32.63    2.29
  -3   5  11   33.05    2.23
   3   5 -11   28.45    2.42
  -1  -5  11   73.68    3.49
  -1  -5  11   80.84    3.92
   1  -5 -11   73.50    3.42
   1  -5 -11   70.20    3.83
   1  -5 -11   72.79    3.58
  -1   5  11   80.37    3.70
  -1   5  11   78.33    3.73
   1   5 -11   78.24    3.91
   1  -5  11  269.37    8.77
  -1  -5 -11  288.34    8.82
   1   5  11  275.95    8.78
  -1   5 -11  273.27    6.34
  -1   5 -11  270.74    8.44
   1   5  11  272.64    9.36
  -3  -5 -11   71.63    3.65
   3  -5  11   71.16    4.02
  -3   5 -11   69.81    2.81
  -3   5 -11   72.30    3.40
   3   5  11   73.16    4.21
   3   5  11   72.16    3.99
  -5  -5 -11  121.11    4.90
   5  -5  11  116.82    5.82
  -5   5 -11  118.91    4.31
  -5   5 -11  111.23    4.34
  -5   5 -11  119.91    4.56
   5   5  11  117.62    5.58
   5   5  11  118.30    5.61
   7  -5  11   15.51    2.62
  -7  -5 -11   17.98    1.77
  -7   5 -11   14.33    1.35
   7   5  11   15.91    1.98
   7   5  11   15.58    2.00
  -7   5 -11   13.43    1.61
  -7   5 -11   14.85    1.18
  -9  -5 -11    4.62    1.14
   9  -5  11    1.68    1.04
   9   5  11    3.03    1.15
  -9   5 -11    4.61    0.82
  -9   5 -11    3.62    1.28
   9   5  11    7.62    1.81
 -11  -5 -11    8.80    1.46
  11  -5  11    8.83    2.35
  11   5  11    7.58    1.68
  11   5  11    9.34    2.17
 -11   5 -11    7.20    1.73
 -11   5 -11    9.71    1.04
  13  -5  11   12.95    2.79
 -13  -5 -11   17.28    3.29
  13   5  11   22.18    2.89
 -13   5 -11   20.77    3.25
  15  -5  11   16.73    3.39
 -15  -5 -11   11.87    2.82
 -15   5 -11   13.27    2.75
  15   5  11   15.72    3.03
  16  -6 -11    0.75    1.07
  16  -6 -11    2.10    1.39
 -16  -6  11   -1.22    0.98
  16   6 -11   -0.87    0.83
  16   6 -11   -2.33    0.92
  14  -6 -11   -0.73    0.82
 -14  -6  11    1.08    0.95
  14   6 -11    1.40    1.27
  14   6 -11    0.09    0.91
  12   6 -11    0.34    0.70
  12   6 -11    0.54    0.72
  10  -6 -11    2.33    1.00
  10   6 -11    4.99    1.72
  10   6 -11    4.20    1.44
   8  -6 -11    9.14    1.69
   8  -6 -11    3.94    1.27
   8   6 -11    4.77    1.46
   8   6 -11    5.27    1.52
  -6  -6  11   16.23    1.04
   6  -6 -11   17.42    2.21
   6  -6 -11   16.21    1.24
   6  -6 -11   16.52    1.71
   6   6 -11   15.56    2.57
   4  -6 -11   21.25    1.93
   4  -6 -11   25.39    2.51
  -4  -6  11   22.57    1.65
  -4  -6  11   27.71    2.47
   4  -6 -11   24.26    1.72
   4   6 -11   24.27    2.45
  -4   6  11   19.96    1.79
   2  -6 -11   -0.09    0.39
  -2  -6  11    0.03    0.49
  -2  -6  11   -0.15    0.54
   2  -6 -11   -0.52    0.28
   2  -6 -11    0.10    0.59
  -2   6  11   -0.15    0.42
   2   6 -11   -0.15    0.46
   0  -6  11    0.59    0.69
   0  -6 -11    1.20    0.68
   0   6  11    1.70    0.85
   0   6 -11   -0.28    0.48
   0   6  11   -0.77    0.47
  -2  -6 -11    0.34    0.53
   2  -6  11    1.56    0.89
   2   6  11    1.13    0.63
   2   6  11    1.28    0.74
  -2   6 -11    1.41    0.70
  -4  -6 -11    0.92    0.64
   4  -6  11    1.52    0.84
  -4   6 -11    2.27    0.79
   4   6  11    1.27    0.80
   4   6  11    2.72    0.92
  -4   6 -11    1.35    0.51
  -4   6 -11    1.32    0.65
   6  -6  11    9.63    1.96
  -6  -6 -11   13.12    1.59
  -6   6 -11   11.08    1.32
  -6   6 -11   15.20    1.42
  -6   6 -11   10.55    1.29
   6   6  11   14.57    2.55
   6   6  11   12.71    2.14
  -8  -6 -11    1.32    0.66
   8  -6  11    1.46    0.86
  -8   6 -11    1.78    0.62
  -8   6 -11    3.13    1.03
   8   6  11    0.85    0.92
  -8   6 -11    1.83    0.63
   8   6  11    2.83    1.09
 -10  -6 -11   11.70    1.57
  10  -6  11    9.07    2.00
  10   6  11   12.93    2.17
 -10   6 -11   13.88    2.19
  10   6  11   11.31    2.38
  12  -6  11    4.09    1.72
 -12  -6 -11    7.14    2.11
  12   6  11    8.86    2.32
 -12   6 -11    5.32    1.78
  12   6  11    3.05    1.53
  14  -6  11   -0.92    1.12
 -14  -6 -11   -2.38    0.93
 -14   6 -11    3.28    1.31
  14   6  11   -0.38    1.13
  15  -7 -11    2.18    1.20
  15  -7 -11    1.33    1.24
  15   7 -11    4.30    1.58
  15   7 -11    1.81    1.81
  13  -7 -11    6.26    1.55
  13   7 -11    7.41    2.24
  13   7 -11    6.12    1.86
  11  -7 -11   19.64    2.26
  11   7 -11   19.17    3.15
[truncated: 324,657 more chars]
