# Supplementary material for: Crystal structure and Hirshfeld surface analysis of a copper(II) complex containing 2-nitro­benzoate and tetra­methyl­ethylenedi­amine ligands
Source: Acta Crystallogr E Crystallogr Commun. 2021 Mar 19;77(Pt 4):412–5. doi: 10.1107/S2056989021002802 (PMC8025849; doi:10.1107/S2056989021002802)
Supplement: Supplementary file 2 [file e-77-00412-Isup2.hkl]

data_I                                                                          
_shelx_title ' adnan1 in C2/c'                                                  
_shelx_refln_list_code          4                                               
_shelx_F_calc_maximum      267.35                                               
_exptl_crystal_F_000      1060.00                                               
_reflns_d_resolution_high  0.6187                                               
                                                                                
loop_                                                                           
 _space_group_symop_operation_xyz                                               
 'x, y, z'                                                                      
 '-x, y, -z+1/2'                                                                
 'x+1/2, y+1/2, z'                                                              
 '-x+1/2, y+1/2, -z+1/2'                                                        
 '-x, -y, -z'                                                                   
 'x, -y, z-1/2'                                                                 
 '-x+1/2, -y+1/2, -z'                                                           
 'x+1/2, -y+1/2, z-1/2'                                                         
                                                                                
_cell_length_a    12.7286                                                       
_cell_length_b     7.4918                                                       
_cell_length_c    22.8967                                                       
_cell_angle_alpha  90.000                                                       
_cell_angle_beta   98.395                                                       
_cell_angle_gamma  90.000                                                       
                                                                                
_shelx_F_squared_multiplier     1.000                                           
                                                                                
loop_                                                                           
 _refln_index_h                                                                 
 _refln_index_k                                                                 
 _refln_index_l                                                                 
 _refln_F_squared_calc                                                          
 _refln_F_squared_meas                                                          
 _refln_F_squared_sigma                                                         
 _refln_observed_status                                                         
   4   0   0      13179.57      12594.64       188.44 o                         
   6   0   0         24.49        210.56        20.52 o                         
   8   0   0         21.93         39.65        13.39 o                         
  10   0   0       3643.12       3763.49       102.57 o                         
  12   0   0       2739.76       2775.90        82.64 o                         
  14   0   0       2002.07       2243.34        89.26 o                         
  16   0   0       2850.73       2953.99       255.52 o                         
  18   0   0        879.22        928.07       105.63 o                         
  20   0   0        625.59        547.16       101.72 o                         
   1   1   0      10002.36      10556.64        74.63 o                         
   3   1   0         35.33         52.48         4.79 o                         
   5   1   0       2072.68       2112.18        37.51 o                         
   7   1   0       3813.86       4224.51        64.50 o                         
   9   1   0        707.34        702.90        26.01 o                         
  11   1   0        217.58        247.21        24.68 o                         
  13   1   0          0.21          1.06        11.81 o                         
  15   1   0        296.67        255.04        31.31 o                         
  17   1   0        811.80        829.61        72.03 o                         
  19   1   0          1.03         24.98        40.91 o                         
   0   2   0       3104.69       2865.32        64.41 o                         
   2   2   0        890.37        823.41        14.98 o                         
   4   2   0       2771.73       2589.43        35.00 o                         
   6   2   0      14667.96      14173.37       125.59 o                         
   8   2   0        678.58        702.07        28.55 o                         
  10   2   0       2887.32       2891.10        64.38 o                         
  12   2   0       1026.02        910.96        40.66 o                         
  14   2   0       1111.38       1068.61        81.03 o                         
  16   2   0        333.59        364.69        42.04 o                         
  18   2   0        182.61        190.95        35.74 o                         
  20   2   0        413.44        254.85        69.01 o                         
   1   3   0       2737.87       2792.66        39.56 o                         
   3   3   0       3947.22       4232.87        47.46 o                         
   5   3   0        601.95        846.85        22.46 o                         
   7   3   0          1.53         18.96         8.65 o                         
   9   3   0        444.89        485.38        24.46 o                         
  11   3   0         96.90         73.24        16.30 o                         
  13   3   0         39.58         37.23        22.10 o                         
  15   3   0         35.54         56.27        29.83 o                         
  17   3   0          7.57         31.06        38.13 o                         
  19   3   0         36.51         68.40        52.63 o                         
   0   4   0       1774.36       1647.75        44.24 o                         
   2   4   0       8939.37       8717.88        91.27 o                         
   4   4   0      13547.29      13458.33       144.25 o                         
   6   4   0       7117.45       7067.79        98.22 o                         
   8   4   0       2008.78       2178.62        63.13 o                         
  10   4   0       2493.60       2510.88        99.25 o                         
  12   4   0       1450.73       1656.95        79.05 o                         
  14   4   0       1801.15       1843.78        90.69 o                         
  16   4   0        217.67        144.11        37.51 o                         
  18   4   0          8.68         35.60        37.72 o                         
   1   5   0        310.40        349.21        19.77 o                         
   3   5   0        266.11        267.36        18.24 o                         
   5   5   0       1558.62       1611.59        42.84 o                         
   7   5   0          1.68         -8.89         8.89 o                         
   9   5   0        487.66        494.01        39.72 o                         
  11   5   0         16.90          4.37        15.35 o                         
  13   5   0         12.88        -22.94        22.97 o                         
  15   5   0        213.53        275.01        48.07 o                         
  17   5   0        359.07        398.34        67.54 o                         
   0   6   0      20952.08      21281.54       303.87 o                         
   2   6   0       5954.31       6199.61       104.18 o                         
   4   6   0       7206.92       7315.45       109.61 o                         
   6   6   0        413.45        431.73        26.93 o                         
   8   6   0       2037.44       1913.78        93.85 o                         
  10   6   0       3176.46       3183.10        91.48 o                         
  12   6   0        227.22        183.23        29.11 o                         
  14   6   0        674.77        745.88        72.55 o                         
  16   6   0       1077.23       1126.16       108.05 o                         
   1   7   0        207.57        187.33        19.72 o                         
   3   7   0        866.12        930.84        39.79 o                         
   5   7   0        864.93        948.21        42.77 o                         
   7   7   0        508.73        458.22        50.75 o                         
   9   7   0        516.59        487.73        72.38 o                         
  11   7   0        435.58        398.40        74.07 o                         
  13   7   0          0.53         11.68        31.57 o                         
  15   7   0         30.08         -5.45        35.81 o                         
   0   8   0        677.84        695.81        53.43 o                         
   2   8   0        995.79       1106.51        35.82 o                         
   4   8   0        947.40        923.31        49.83 o                         
   6   8   0        983.36       1058.37        76.62 o                         
   8   8   0        156.06         99.58        39.11 o                         
  10   8   0       1215.90       1305.33        90.96 o                         
  12   8   0        116.18         81.86        45.05 o                         
  14   8   0        107.82        100.69        59.09 o                         
   1   9   0        381.62        357.38        41.31 o                         
   3   9   0         63.06         60.55        31.92 o                         
   5   9   0        455.81        512.47        51.70 o                         
   7   9   0          4.81        -24.87        24.87 o                         
   9   9   0        484.60        534.54        85.73 o                         
  11   9   0        179.80        197.11        49.53 o                         
  13   9   0         27.95        101.49        52.10 o                         
   0  10   0       3897.50       4176.96       153.06 o                         
   2  10   0       3053.71       3092.52        96.96 o                         
   4  10   0       1526.23       1410.11        98.79 o                         
   6  10   0        723.67        714.75       119.89 o                         
   8  10   0         77.03        100.71        50.86 o                         
  10  10   0        428.87        337.24        79.35 o                         
   1  11   0         18.18        -15.48        26.27 o                         
   3  11   0        113.97        -19.35        60.99 o                         
   5  11   0        586.08        549.55       141.58 o                         
   7  11   0          7.77         42.92        54.55 o                         
   0  12   0        933.04       1083.97       103.81 o                         
   2  12   0        174.61         61.68        46.65 o                         
 -19   1   1        804.62        910.79        82.69 o                         
 -17   1   1        482.10        554.29        45.77 o                         
 -15   1   1       2340.29       2439.36        73.04 o                         
 -13   1   1       1661.86       1740.89        57.44 o                         
 -11   1   1       3475.31       3412.19        64.12 o                         
  -9   1   1       9004.70       8944.11       116.69 o                         
  -7   1   1         81.59         35.68         8.15 o                         
  -5   1   1         24.84         39.21         6.71 o                         
  -3   1   1      37343.50      36422.13       269.66 o                         
  -1   1   1       2482.49       2786.88        24.38 o                         
   1   1   1      21798.25      21595.65       133.63 o                         
   3   1   1       4153.53       3750.05        36.83 o                         
   5   1   1      10363.88      10516.38        92.62 o                         
   7   1   1      15073.84      15009.42       162.25 o                         
   9   1   1       5281.80       5175.44        88.80 o                         
  11   1   1       3512.72       3387.56        79.64 o                         
  13   1   1       1684.64       1680.57        56.26 o                         
  15   1   1         44.16         24.80        18.83 o                         
  17   1   1        205.75        183.27        38.08 o                         
  19   1   1        437.02        533.02       110.00 o                         
 -20   2   1        133.68         68.84        53.06 o                         
 -18   2   1         34.93         54.71        30.04 o                         
 -16   2   1        410.70        441.29        40.92 o                         
 -14   2   1          4.05          5.63        14.15 o                         
 -12   2   1        431.62        426.37        30.46 o                         
 -10   2   1        171.74        156.66        14.50 o                         
  -8   2   1         10.27         -3.07         6.75 o                         
  -6   2   1       8252.50       8796.59        87.01 o                         
  -4   2   1        152.13        128.94        10.67 o                         
  -2   2   1      13688.82      14466.56       108.66 o                         
   0   2   1       1273.07       1239.18        20.87 o                         
   2   2   1       4453.93       4225.32        43.98 o                         
   4   2   1       1027.99       1099.06        17.98 o                         
   6   2   1        957.48       1132.97        24.20 o                         
   8   2   1          7.75         33.36         9.30 o                         
  10   2   1       1773.80       1826.37        51.16 o                         
  12   2   1        890.56        771.53        39.47 o                         
  14   2   1        123.71         98.60        21.39 o                         
  16   2   1        273.08        272.19        33.96 o                         
  18   2   1        612.93        513.04        61.28 o                         
 -19   3   1        295.17        275.91        64.53 o                         
 -17   3   1       1983.01       2114.86       114.43 o                         
 -15   3   1        548.25        476.04        53.99 o                         
 -13   3   1       1064.64       1192.57        75.79 o                         
 -11   3   1       1533.33       1336.64        69.21 o                         
  -9   3   1       2109.65       2208.62        60.21 o                         
  -7   3   1       9519.44       9349.69       114.82 o                         
  -5   3   1      13767.28      13771.52       134.06 o                         
  -3   3   1       6659.45       6697.46        63.03 o                         
  -1   3   1        775.02        647.47        18.10 o                         
   1   3   1         24.22         21.46         5.88 o                         
   3   3   1      15975.33      15898.86       124.01 o                         
   5   3   1       1299.27       1282.99        27.76 o                         
   7   3   1      20435.78      20329.85       189.09 o                         
   9   3   1       5114.78       5108.25        76.99 o                         
  11   3   1       8937.30       8746.24       145.19 o                         
  13   3   1       3487.61       3381.65        82.72 o                         
  15   3   1        605.07        646.32        45.45 o                         
  17   3   1       1846.34       1817.36       100.69 o                         
  19   3   1        221.31        111.46        58.87 o                         
 -18   4   1        664.62        767.45        76.34 o                         
 -16   4   1        134.97        184.38        43.17 o                         
 -14   4   1        105.02        125.51        30.17 o                         
 -12   4   1        325.60        322.94        41.49 o                         
 -10   4   1       1401.00       1345.13        51.56 o                         
  -8   4   1        100.86        117.73        24.01 o                         
  -6   4   1        647.55        669.18        38.43 o                         
  -4   4   1       1075.33       1243.94        31.71 o                         
  -2   4   1       1785.42       1872.09        36.35 o                         
   0   4   1          3.77          7.27         4.66 o                         
   2   4   1        235.57        239.37        14.20 o                         
   4   4   1        414.35        457.93        13.74 o                         
   6   4   1          8.68          5.36         7.08 o                         
   8   4   1        771.69        823.08        40.02 o                         
  10   4   1        529.50        596.61        58.97 o                         
  12   4   1       1386.79       1516.14        99.78 o                         
  14   4   1         23.06         54.50        32.76 o                         
  16   4   1         17.11         53.84        32.48 o                         
  18   4   1          1.87         -8.03        46.60 o                         
 -17   5   1       1624.11       1638.05       108.71 o                         
 -15   5   1       1251.19       1297.21        88.60 o                         
 -13   5   1       2957.60       3213.71       118.79 o                         
 -11   5   1        781.78        843.65        49.47 o                         
  -9   5   1         23.00         30.34        16.36 o                         
  -7   5   1       1997.89       2055.45        82.97 o                         
  -5   5   1       1171.54       1235.20        36.04 o                         
  -3   5   1      13023.76      13063.45       151.51 o                         
  -1   5   1       9637.79       9726.36       101.92 o                         
   1   5   1      17751.65      17272.40       164.88 o                         
   3   5   1       5279.25       4990.88        74.22 o                         
   5   5   1       3437.83       3358.29        72.36 o                         
   7   5   1        322.86        352.85        20.25 o                         
   9   5   1        272.55        247.49        27.14 o                         
  11   5   1       1853.69       2090.62       128.49 o                         
  13   5   1       1713.81       1836.36        90.40 o                         
  15   5   1       1009.06       1095.09        77.70 o                         
  17   5   1        237.81         99.11        49.50 o                         
 -16   6   1        186.99        210.66        50.47 o                         
 -14   6   1         61.22        102.74        36.07 o                         
 -12   6   1         48.44         -2.16        20.92 o                         
 -10   6   1         51.35         38.58        18.95 o                         
  -8   6   1        887.89        916.75        72.61 o                         
  -6   6   1       1750.74       1643.35        48.50 o                         
  -4   6   1        858.14        822.05        30.37 o                         
  -2   6   1          0.18          8.07         7.94 o                         
   0   6   1        477.34        523.58        31.24 o                         
   2   6   1         76.32         83.75        17.79 o                         
   4   6   1        694.61        678.79        29.92 o                         
   6   6   1        670.93        682.33        41.55 o                         
   8   6   1        188.25        174.02        32.08 o                         
  10   6   1         24.24         16.87        18.24 o                         
  12   6   1          2.53         30.79        24.61 o                         
  14   6   1         11.59         45.59        32.19 o                         
  16   6   1          0.09        -35.31        35.31 o                         
 -15   7   1         34.25         45.79        44.06 o                         
 -13   7   1        210.52        162.69        43.90 o                         
 -11   7   1        457.19        446.59        56.33 o                         
  -9   7   1        706.36        784.59        74.17 o                         
  -7   7   1       1270.29       1396.33        94.70 o                         
  -5   7   1       2925.35       2871.13        69.25 o                         
  -3   7   1       2245.84       2278.57        44.28 o                         
  -1   7   1        460.19        447.02        27.28 o                         
   1   7   1        594.39        597.40        38.27 o                         
   3   7   1         16.82         33.83        12.04 o                         
   5   7   1       2073.69       2041.98        67.31 o                         
   7   7   1       5003.27       5172.19       130.57 o                         
   9   7   1       4584.57       4727.00       154.95 o                         
  11   7   1       2204.22       2246.55       108.12 o                         
  13   7   1        682.69        618.10        66.62 o                         
  15   7   1        567.22        660.87        76.04 o                         
 -14   8   1          9.43        -20.98        87.05 o                         
 -12   8   1        310.53        258.81        49.22 o                         
 -10   8   1        435.28        527.56        61.67 o                         
  -8   8   1        165.22        163.34        35.78 o                         
  -6   8   1        489.28        480.11        30.05 o                         
  -4   8   1        146.76        114.38        22.52 o                         
  -2   8   1        862.79        883.96        46.35 o                         
   0   8   1        134.80        127.85        20.23 o                         
   2   8   1        178.05        172.19        20.18 o                         
   4   8   1          4.22         11.59        14.03 o                         
   6   8   1         15.38          5.88        24.15 o                         
   8   8   1        405.77        375.84        48.59 o                         
  10   8   1        159.53        134.23        40.07 o                         
  12   8   1         46.77         33.00        96.08 o                         
  14   8   1        133.91        117.35        55.25 o                         
 -13   9   1        901.36        896.33       110.75 o                         
 -11   9   1        326.81        214.25        53.92 o                         
  -9   9   1       1137.01       1132.90        80.66 o                         
  -7   9   1        670.98        654.44        84.48 o                         
  -5   9   1        968.67        955.60        59.44 o                         
  -3   9   1        859.53        855.11        45.64 o                         
  -1   9   1        948.79        997.20        51.11 o                         
   1   9   1       2531.36       2655.89        85.45 o                         
   3   9   1       2883.89       3058.44        92.58 o                         
   5   9   1        239.61        178.35        32.99 o                         
   7   9   1       3853.96       3685.78       128.73 o                         
   9   9   1       2104.15       1885.55       104.34 o                         
  11   9   1        985.34        887.90        94.17 o                         
  13   9   1        532.42        627.53        85.66 o                         
 -10  10   1         68.34         68.48        61.34 o                         
  -8  10   1         77.50         82.58        53.34 o                         
  -6  10   1         70.06         45.46        35.99 o                         
  -4  10   1          1.94         12.54        26.78 o                         
  -2  10   1          6.45         -5.37        21.53 o                         
   0  10   1        320.12        329.51        40.52 o                         
   2  10   1        157.63        168.99        30.38 o                         
   4  10   1          8.40         14.66        23.40 o                         
   6  10   1          4.15         17.16        41.03 o                         
   8  10   1        557.45        438.46        83.25 o                         
  10  10   1        291.98        212.40        67.16 o                         
  -7  11   1         48.26         31.10        65.99 o                         
  -5  11   1         96.46         70.11        72.59 o                         
  -3  11   1       1011.91       1085.40        88.71 o                         
  -1  11   1        290.56        254.86        37.77 o                         
   1  11   1       1469.45       1698.47       105.75 o                         
   3  11   1       1055.61       1147.56       175.03 o                         
   5  11   1        315.20        204.64        71.73 o                         
   7  11   1        286.04        327.83        86.75 o                         
  -2  12   1        177.34         84.89        50.79 o                         
   0  12   1          8.28         63.11        57.92 o                         
   2  12   1        141.44         98.18        49.48 o                         
 -20   0   2        949.60        886.45       104.70 o                         
 -18   0   2        596.44        556.41        85.69 o                         
 -16   0   2        451.72        465.74       117.82 o                         
 -14   0   2       3263.63       3366.59       114.30 o                         
 -12   0   2       4525.67       4838.18       119.18 o                         
 -10   0   2       9175.29       9196.15       193.64 o                         
  -8   0   2         49.17         64.38        14.24 o                         
  -6   0   2       5819.09       5591.61       107.36 o                         
  -4   0   2        136.84        181.81        26.02 o                         
  -2   0   2      29589.87      30268.71       474.61 o                         
   2   0   2      32906.24      32460.19       285.32 o                         
   4   0   2      26703.28      25478.85       258.62 o                         
   6   0   2        129.74        100.88        11.82 o                         
   8   0   2       2281.27       2034.27        52.59 o                         
  10   0   2       8556.57       8239.54       149.46 o                         
  12   0   2         15.64         23.77        21.65 o                         
  14   0   2       1658.26       1733.41       128.31 o                         
  16   0   2       2322.18       2775.81       173.70 o                         
  18   0   2        816.61        777.95       142.06 o                         
  20   0   2       1420.12       1476.80       143.20 o                         
 -19   1   2         22.93         40.32        45.69 o                         
 -17   1   2          9.99         45.52        24.84 o                         
 -15   1   2          0.60          4.52        19.43 o                         
 -13   1   2          1.28         16.86        13.67 o                         
 -11   1   2         85.61         54.88        13.72 o                         
  -9   1   2       1093.18       1091.97        62.53 o                         
  -7   1   2        803.93        916.47        30.99 o                         
  -5   1   2        701.43        748.17        23.50 o                         
  -3   1   2       8266.46       8182.02        81.63 o                         
  -1   1   2        165.45        190.40         4.92 o                         
   1   1   2      19604.02      19077.64       146.29 o                         
   3   1   2       2184.47       2136.98        29.06 o                         
   5   1   2       2655.88       2697.59        46.41 o                         
   7   1   2       3165.32       3364.34        50.95 o                         
   9   1   2        385.40        384.09        27.17 o                         
  11   1   2        125.07        144.52        19.97 o                         
  13   1   2        766.21        794.10        41.97 o                         
  15   1   2          3.30         10.70        18.57 o                         
  17   1   2          6.40        -11.69        27.43 o                         
  19   1   2         80.15         70.69        60.75 o                         
 -20   2   2        523.68        465.24        74.52 o                         
 -18   2   2       1134.71       1176.81        77.62 o                         
 -16   2   2       1107.21       1166.62        53.98 o                         
 -14   2   2         14.67         16.96        20.78 o                         
 -12   2   2       2662.86       2557.08        48.39 o                         
 -10   2   2       2100.06       1905.07        50.42 o                         
  -8   2   2      13050.17      12836.82       130.85 o                         
  -6   2   2      21036.17      21440.31       190.27 o                         
  -4   2   2      14085.59      14344.30       145.73 o                         
  -2   2   2       6903.59       6550.48        62.10 o                         
   0   2   2       6364.96       7077.31        91.33 o                         
   2   2   2       7142.10       7965.27        68.80 o                         
   4   2   2       9890.66       9329.42        78.11 o                         
   6   2   2       2680.83       2796.85        42.07 o                         
   8   2   2      16475.87      15875.05       169.32 o                         
  10   2   2       6536.17       6670.48       101.40 o                         
  12   2   2       1267.46       1271.90        49.92 o                         
  14   2   2       2226.14       2275.89        81.05 o                         
  16   2   2        930.90        871.28        60.31 o                         
  18   2   2        722.80        811.98        74.61 o                         
 -19   3   2          0.35        -36.59        36.59 o                         
 -17   3   2        152.90         95.70        76.21 o                         
 -15   3   2        487.72        641.36        66.05 o                         
 -13   3   2         74.93         72.97        19.82 o                         
 -11   3   2        375.93        394.23        24.87 o                         
  -9   3   2        159.70        166.48        20.36 o                         
  -7   3   2         29.63         34.93        10.14 o                         
  -5   3   2       1152.64       1208.35        31.46 o                         
  -3   3   2       1268.21       1292.41        25.31 o                         
  -1   3   2          0.10          3.40         3.68 o                         
   1   3   2       3688.54       3940.81        51.44 o                         
   3   3   2         71.83         43.49         6.62 o                         
   5   3   2        599.52        727.82        22.19 o                         
   7   3   2        129.87        160.70        14.91 o                         
   9   3   2       2837.11       2740.00        59.00 o                         
  11   3   2        143.38        160.61        21.09 o                         
  13   3   2         13.69         17.01        14.38 o                         
  15   3   2         84.02        140.96        22.39 o                         
  17   3   2          0.02         34.87        38.91 o                         
  19   3   2        159.99         21.52        55.91 o                         
 -18   4   2        719.78        587.44        69.43 o                         
 -16   4   2       2285.74       2304.70       108.84 o                         
 -14   4   2        415.78        417.61        50.98 o                         
 -12   4   2       4555.67       4543.04       132.84 o                         
 -10   4   2       3912.10       3772.02        91.03 o                         
  -8   4   2       8237.63       8233.63       138.15 o                         
  -6   4   2       9676.97       9321.30       118.24 o                         
  -4   4   2       1261.92       1121.30        24.00 o                         
  -2   4   2        422.45        281.73        20.06 o                         
   0   4   2       1732.69       1584.81        30.89 o                         
   2   4   2       4974.02       4702.32        62.72 o                         
   4   4   2      10861.57      10382.64        95.31 o                         
   6   4   2       3594.36       3559.64        62.56 o                         
   8   4   2       4685.35       4646.86        95.28 o                         
  10   4   2        394.09        467.18        69.84 o                         
  12   4   2       2137.74       2259.80        94.02 o                         
  14   4   2       1327.40       1340.15        83.09 o                         
  16   4   2        139.43         37.41        34.50 o                         
  18   4   2        762.58        663.50        69.11 o                         
 -17   5   2        244.90        231.40        54.13 o                         
 -15   5   2         42.25          4.23        29.74 o                         
 -13   5   2         58.79         62.30        32.50 o                         
 -11   5   2        132.67        125.38        23.59 o                         
  -9   5   2        250.72        253.42        31.62 o                         
  -7   5   2          5.14         13.67        15.31 o                         
  -5   5   2        624.83        654.56        27.27 o                         
  -3   5   2        129.66        146.96        13.67 o                         
  -1   5   2         73.82        101.93         9.85 o                         
   1   5   2        301.76        289.39        17.50 o                         
   3   5   2         52.81         66.51        11.32 o                         
   5   5   2         16.36         29.19        10.18 o                         
   7   5   2       1338.51       1238.56        43.12 o                         
   9   5   2        140.45        130.00        21.18 o                         
  11   5   2          1.58         14.05        21.17 o                         
  13   5   2        106.17        104.80        32.24 o                         
  15   5   2        188.36        132.86        35.72 o                         
  17   5   2          7.61         21.62        38.99 o                         
 -16   6   2        998.18        972.88        87.24 o                         
 -14   6   2       1827.56       1868.26        96.62 o                         
 -12   6   2        951.93        925.28        58.09 o                         
 -10   6   2       1972.09       1990.03        73.22 o                         
  -8   6   2         41.05         48.37        19.12 o                         
  -6   6   2       3537.41       3565.98        60.48 o                         
  -4   6   2         27.30         29.52         9.13 o                         
  -2   6   2       2068.30       2126.40        58.01 o                         
   0   6   2       6211.63       6193.17        88.28 o                         
   2   6   2       6590.24       6658.87       100.47 o                         
   4   6   2       3236.66       3079.58        62.07 o                         
   6   6   2       2868.76       2881.33        71.07 o                         
   8   6   2        366.89        354.86        34.77 o                         
  10   6   2        973.46        829.15        67.18 o                         
  12   6   2       1094.58       1212.11        80.43 o                         
  14   6   2       1128.54       1166.30        91.50 o                         
  16   6   2        526.38        554.97        67.63 o                         
 -15   7   2        486.25        386.60        93.96 o                         
 -13   7   2          0.31         24.94        32.17 o                         
 -11   7   2          1.67         28.56        25.59 o                         
  -9   7   2        918.45        802.81        76.21 o                         
  -7   7   2         44.49         67.21        24.27 o                         
  -5   7   2         46.62         23.08        18.62 o                         
  -3   7   2        152.73        160.41        21.21 o                         
  -1   7   2         14.28         27.52        12.46 o                         
   1   7   2        603.87        616.44        35.07 o                         
   3   7   2       2116.61       2162.73        72.11 o                         
   5   7   2          5.88         10.72        17.64 o                         
   7   7   2         71.64         88.37        26.83 o                         
   9   7   2        494.17        478.64        48.89 o                         
  11   7   2          2.85        -10.64        30.19 o                         
  13   7   2          0.13         38.00        34.52 o                         
  15   7   2          1.86         43.84        43.92 o                         
 -14   8   2        320.78        404.24        62.79 o                         
 -12   8   2        864.98        876.36        88.06 o                         
 -10   8   2        615.54        594.91        63.38 o                         
  -8   8   2       2467.69       2443.71        99.86 o                         
  -6   8   2       2307.52       2215.39        53.74 o                         
  -4   8   2       2343.84       2320.63        66.63 o                         
  -2   8   2       2263.83       2441.68        75.88 o                         
   0   8   2        864.20        809.20        44.11 o                         
   2   8   2        341.11        308.46        27.37 o                         
   4   8   2        733.34        796.52        45.21 o                         
   6   8   2       1861.42       1970.12        69.83 o                         
   8   8   2       2915.24       2988.81       122.48 o                         
  10   8   2        825.72        842.53        91.22 o                         
  12   8   2        273.56        292.82        58.91 o                         
  14   8   2        659.00        549.49       122.06 o                         
 -13   9   2        158.75        153.41        68.39 o                         
 -11   9   2        571.98        489.13        84.23 o                         
  -9   9   2         93.35         32.37        40.18 o                         
  -7   9   2          8.77         21.16        34.14 o                         
  -5   9   2        143.75         75.95        27.70 o                         
  -3   9   2         62.44         43.36        19.94 o                         
  -1   9   2         45.82         64.19        23.28 o                         
   1   9   2         20.39         28.10        16.64 o                         
   3   9   2         33.18         32.30        17.07 o                         
   5   9   2         17.13         23.48        20.09 o                         
   7   9   2        118.20         99.40        26.67 o                         
   9   9   2         50.37         45.67        38.45 o                         
  11   9   2         32.26         -8.14        47.51 o                         
  13   9   2        321.98        231.26        61.40 o                         
 -10  10   2        856.38        680.35        97.92 o                         
  -8  10   2       2374.43       2323.30       153.41 o                         
  -6  10   2        827.41        569.60        85.68 o                         
  -4  10   2        127.64        102.36        29.69 o                         
  -2  10   2       1426.37       1437.32        85.25 o                         
   0  10   2        266.44        362.34        57.54 o                         
   2  10   2        453.28        513.47        58.09 o                         
   4  10   2       1072.96        995.74        72.61 o                         
   6  10   2        328.94        363.77        47.54 o                         
   8  10   2       1001.46       1076.03       126.18 o                         
  10  10   2        546.48        508.34        88.11 o                         
  -7  11   2        109.99        157.78        82.40 o                         
  -5  11   2        142.70         82.22        65.45 o                         
  -3  11   2        230.43        103.59        39.50 o                         
  -1  11   2        351.41        326.00        42.33 o                         
   1  11   2         49.80         -4.48        31.10 o                         
   3  11   2        270.24         86.69        42.94 o                         
   5  11   2         57.72         16.25        37.97 o                         
   7  11   2         25.90        133.61        61.17 o                         
  -2  12   2         82.91        127.73        45.11 o                         
   0  12   2         10.20        162.15        47.53 o                         
 -19   1   3        517.41        377.53        61.58 o                         
 -17   1   3        214.00        130.00        32.76 o                         
 -15   1   3       1137.66       1090.63        69.53 o                         
 -13   1   3       4493.69       4207.33        80.91 o                         
 -11   1   3       6340.72       5835.09        97.58 o                         
  -9   1   3       8943.23       8907.17       121.30 o                         
  -7   1   3       1279.80       1244.17        38.08 o                         
  -5   1   3      31370.39      30974.45       310.84 o                         
  -3   1   3         61.98        131.66        11.29 o                         
  -1   1   3      41640.29      41441.02       280.89 o                         
   1   1   3      60519.78      58842.98       894.54 o                         
   3   1   3         30.50         50.14         6.04 o                         
   5   1   3      22008.95      21502.76       180.69 o                         
   7   1   3       5459.01       5241.33        67.48 o                         
   9   1   3        143.34        146.10        14.89 o                         
  11   1   3        757.70        759.39        50.77 o                         
  13   1   3        171.95        177.20        23.55 o                         
  15   1   3       2326.56       2571.25       106.24 o                         
  17   1   3       1355.01       1330.92       102.62 o                         
  19   1   3        235.38        198.42        53.98 o                         
 -20   2   3         11.89        -11.99        46.88 o                         
 -18   2   3       1184.54       1248.18        73.68 o                         
 -16   2   3        503.27        460.43        31.65 o                         
 -14   2   3        371.56        390.40        31.98 o                         
 -12   2   3        885.31        830.43        30.15 o                         
 -10   2   3       1448.13       1514.22        39.51 o                         
  -8   2   3       2197.66       2158.81        40.93 o                         
  -6   2   3          4.54          3.80         6.54 o                         
  -4   2   3       1334.61       1575.02        28.51 o                         
  -2   2   3      14645.32      15493.01       111.86 o                         
   0   2   3      29571.26      29982.05       200.69 o                         
   2   2   3        885.52        820.40        17.67 o                         
   4   2   3        396.54        494.46        13.64 o                         
   6   2   3        199.94        201.29        14.36 o                         
   8   2   3        588.69        655.82        26.16 o                         
  10   2   3       3937.56       3864.50        74.38 o                         
  12   2   3        229.07        208.04        24.14 o                         
  14   2   3        191.76        175.50        31.62 o                         
  16   2   3        766.92        682.91        89.94 o                         
  18   2   3        203.51        187.16        43.33 o                         
 -19   3   3        253.06        246.05        52.88 o                         
 -17   3   3         30.76         93.92        49.20 o                         
 -15   3   3        690.65        667.89        69.84 o                         
 -13   3   3        146.51        193.89        18.08 o                         
 -11   3   3        766.78        837.79        45.09 o                         
  -9   3   3        813.41        912.69        42.33 o                         
  -7   3   3      11431.53      11223.82       138.51 o                         
  -5   3   3      11011.70      10820.07       113.88 o                         
  -3   3   3      17058.90      16880.58       123.43 o                         
  -1   3   3        135.95        255.91        18.68 o                         
   1   3   3      11358.93      10663.26        92.96 o                         
   3   3   3       2041.62       1861.19        31.58 o                         
   5   3   3       3911.56       3803.32        48.91 o                         
   7   3   3        882.80        889.35        23.87 o                         
   9   3   3       1466.75       1517.65        42.11 o                         
  11   3   3       3347.97       3479.23        71.62 o                         
  13   3   3       2532.83       2496.84        67.08 o                         
  15   3   3       1358.85       1262.19        67.29 o                         
  17   3   3        755.58        783.45        78.68 o                         
  19   3   3       1274.87       1398.97       162.09 o                         
 -18   4   3        302.08        286.90        54.08 o                         
 -16   4   3        750.07        783.98        73.59 o                         
 -14   4   3        216.64        259.00        39.66 o                         
 -12   4   3         11.78         -7.36        16.78 o                         
 -10   4   3         43.57         19.07        15.79 o                         
  -8   4   3        429.98        461.99        56.65 o                         
  -6   4   3        481.91        513.76        25.73 o                         
  -4   4   3        343.14        423.45        15.86 o                         
  -2   4   3       2425.45       2711.32        44.11 o                         
   0   4   3        171.63        150.02        17.84 o                         
   2   4   3         11.74         15.42         5.80 o                         
   4   4   3       2094.25       2254.94        38.88 o                         
   6   4   3        425.46        390.53        25.66 o                         
   8   4   3       1189.34       1167.58        65.27 o                         
  10   4   3       1159.04       1079.45        61.40 o                         
  12   4   3        510.23        534.72        54.63 o                         
  14   4   3        822.24        676.94        63.79 o                         
  16   4   3          5.30         -5.64        31.34 o                         
  18   4   3          5.81         31.17        39.59 o                         
 -17   5   3        219.07        211.13        51.96 o                         
 -15   5   3       1704.99       1649.99        96.15 o                         
 -13   5   3       2359.39       2395.70        76.73 o                         
 -11   5   3       4865.01       4748.81       113.25 o                         
  -9   5   3      17241.10      17191.34       247.23 o                         
  -7   5   3       1430.31       1505.69        63.16 o                         
  -5   5   3       1719.07       1734.13        37.30 o                         
  -3   5   3       1009.75       1073.39        29.75 o                         
  -1   5   3       6469.57       6398.41        82.39 o                         
   1   5   3      15430.28      15217.55       155.33 o                         
   3   5   3      15381.10      15936.93       184.53 o                         
   5   5   3       4497.14       4495.40        60.45 o                         
   7   5   3        592.28        607.17        37.51 o                         
   9   5   3        452.82        469.32        36.08 o                         
  11   5   3        221.59        339.56        41.00 o                         
  13   5   3         45.03         34.89        34.20 o                         
  15   5   3        307.48        324.18        51.74 o                         
  17   5   3        155.50        118.64        56.03 o                         
 -16   6   3         95.08        132.27        44.15 o                         
 -14   6   3        286.30        341.96        53.13 o                         
 -12   6   3         93.72        136.11        30.17 o                         
 -10   6   3        164.97        302.09        46.22 o                         
  -8   6   3        823.06        799.94        61.47 o                         
  -6   6   3       1325.75       1371.18        65.60 o                         
  -4   6   3        855.66        855.08        50.81 o                         
  -2   6   3        368.92        397.80        42.03 o                         
   0   6   3         39.48         24.94        14.45 o                         
   2   6   3          0.60         -0.65        11.26 o                         
   4   6   3          5.59          3.10        11.50 o                         
   6   6   3          0.36         11.69        11.72 o                         
   8   6   3         71.44         21.36        16.28 o                         
  10   6   3         74.12         62.40        25.80 o                         
  12   6   3         28.59          6.96        27.50 o                         
  14   6   3         71.93        103.51        34.99 o                         
  16   6   3        197.31        216.98        57.21 o                         
 -15   7   3        468.20        466.52        99.28 o                         
 -13   7   3         70.57         83.78        39.22 o                         
 -11   7   3        825.59        831.77        78.03 o                         
  -9   7   3       4256.73       4183.13       188.23 o                         
  -7   7   3        751.91        781.20        59.03 o                         
  -5   7   3       4700.54       4577.01        78.27 o                         
  -3   7   3       4148.56       4208.05        91.98 o                         
  -1   7   3       1962.23       2036.53        68.25 o                         
   1   7   3        701.79        750.64        46.65 o                         
   3   7   3        422.10        506.88        47.13 o                         
   5   7   3       3542.19       3544.41        64.97 o                         
   7   7   3       2369.28       2410.38        80.62 o                         
   9   7   3       2183.23       2338.47        93.80 o                         
  11   7   3       1286.21       1426.04        80.22 o                         
  13   7   3         84.40         84.86        53.88 o                         
  15   7   3       1179.82       1297.13       100.99 o                         
 -14   8   3          9.67         -4.14        45.33 o                         
 -12   8   3          0.42         24.46        41.03 o                         
 -10   8   3        210.92        211.63        39.73 o                         
  -8   8   3        407.13        468.45        49.51 o                         
  -6   8   3        382.67        403.02        41.96 o                         
  -4   8   3         15.33         31.92        14.27 o                         
  -2   8   3        124.28        170.11        22.92 o                         
   0   8   3         16.95         22.11        16.32 o                         
   2   8   3        381.10        322.59        29.42 o                         
   4   8   3        301.75        348.06        33.12 o                         
   6   8   3         16.53         64.18        25.29 o                         
   8   8   3        884.88        844.87        72.53 o                         
  10   8   3          6.14         29.81        34.41 o                         
  12   8   3          7.40         83.74        40.01 o                         
  14   8   3          1.80         54.48        49.58 o                         
 -13   9   3        529.04        399.48        83.80 o                         
 -11   9   3       1350.05       1363.69       139.37 o                         
  -9   9   3        268.97        197.50        60.60 o                         
  -7   9   3        970.14        862.73        96.47 o                         
  -5   9   3       1139.49       1076.43        83.01 o                         
  -3   9   3       1768.90       1830.10        63.72 o                         
  -1   9   3        570.24        604.21        42.33 o                         
   1   9   3        798.83        830.12        48.00 o                         
   3   9   3        731.12        794.01        47.50 o                         
   5   9   3       1340.01       1335.49        63.80 o                         
   7   9   3        108.42         91.66        28.54 o                         
   9   9   3         27.41         -2.65       102.72 o                         
  11   9   3        527.37        502.61        74.59 o                         
  13   9   3        288.12        185.77        70.68 o                         
 -10  10   3          0.83        -50.26        50.26 o                         
  -8  10   3         54.24         32.31        43.16 o                         
  -6  10   3          0.38          8.55        72.27 o                         
  -4  10   3        414.46        408.88        40.55 o                         
  -2  10   3        177.76        202.95        30.80 o                         
   0  10   3        128.91        121.75        27.05 o                         
   2  10   3        105.75        100.20        28.29 o                         
   4  10   3         90.50         83.40        30.92 o                         
   6  10   3         10.61          5.35        46.43 o                         
   8  10   3        175.96        129.27        54.21 o                         
  10  10   3        159.97         44.17        61.46 o                         
  -7  11   3        366.72        358.11        78.73 o                         
  -5  11   3        597.45        685.44       279.82 o                         
  -3  11   3        464.32        435.47        55.01 o                         
  -1  11   3       2935.29       2921.06        99.04 o                         
   1  11   3       3326.65       3232.70       115.47 o                         
   3  11   3       1507.35       1697.74       145.76 o                         
   5  11   3        418.46        430.89        69.04 o                         
   7  11   3         33.00         95.61        63.15 o                         
   0  12   3        148.22        123.85        59.83 o                         
 -20   0   4        851.31        635.27        74.33 o                         
 -18   0   4         23.79        123.15        59.07 o                         
 -16   0   4       1810.25       1603.46        93.11 o                         
 -14   0   4       5181.60       5486.66       161.12 o                         
 -12   0   4       7769.04       7643.33       221.08 o                         
 -10   0   4       2765.93       2898.32       101.84 o                         
  -8   0   4       1419.41       1259.72        63.39 o                         
  -6   0   4      18442.17      21040.08       412.65 o                         
  -4   0   4       8135.05       7775.29       179.90 o                         
  -2   0   4        651.28        811.31        37.36 o                         
   0   0   4      15619.30      14489.69       176.34 o                         
   2   0   4      25869.43      25621.76       297.95 o                         
   4   0   4      27627.60      28860.57       301.58 o                         
   6   0   4      11730.60      11786.87       143.96 o                         
   8   0   4        123.16         99.05        13.91 o                         
  10   0   4       1820.68       1673.86        70.33 o                         
  12   0   4        334.46        421.65        69.18 o                         
  14   0   4       1071.09       1196.54       124.26 o                         
  16   0   4         11.33         93.82        49.72 o                         
  18   0   4        371.01        619.40       110.34 o                         
 -19   1   4         65.05         57.20        45.66 o                         
 -17   1   4        209.74        161.64        50.70 o                         
 -15   1   4        330.61        299.96        31.57 o                         
 -13   1   4        837.87        718.82        35.30 o                         
 -11   1   4         46.73          7.03        10.04 o                         
  -9   1   4       1587.02       1617.46        57.14 o                         
  -7   1   4       1280.28       1469.78        47.84 o                         
  -5   1   4       1584.97       1666.03        37.67 o                         
  -3   1   4       7271.63       7347.26        71.08 o                         
  -1   1   4      15379.85      15660.45       123.30 o                         
   1   1   4      13530.33      14696.64       149.73 o                         
   3   1   4       2128.45       2213.55        31.39 o                         
   5   1   4       1791.43       1898.44        33.46 o                         
   7   1   4        233.57        322.82        19.02 o                         
   9   1   4        571.16        525.44        23.45 o                         
  11   1   4       4374.20       4044.74       104.06 o                         
  13   1   4          0.91         33.43        17.07 o                         
  15   1   4        871.37        967.04        74.59 o                         
  17   1   4          0.89        -29.33        29.33 o                         
  19   1   4          4.24          6.24        40.67 o                         
 -20   2   4          7.50        -23.14        48.38 o                         
 -18   2   4        524.87        495.73        50.06 o                         
 -16   2   4        760.33        715.36        49.58 o                         
 -14   2   4       1593.79       1722.77        39.92 o                         
 -12   2   4        183.81        199.34        18.39 o                         
 -10   2   4        342.87        386.38        20.85 o                         
  -8   2   4       4978.12       4964.79        64.66 o                         
  -6   2   4       8588.03       8386.92       122.50 o                         
  -4   2   4      15423.00      15414.96       125.68 o                         
  -2   2   4      71477.70      72068.20       463.51 o                         
   0   2   4      20064.40      19769.79       196.75 o                         
   2   2   4      36250.80      35908.64       221.79 o                         
   4   2   4       3425.54       3458.27        44.48 o                         
   6   2   4       7094.12       7339.00        79.82 o                         
   8   2   4      11674.76      11411.16       129.06 o                         
  10   2   4       3130.06       3079.34        66.23 o                         
  12   2   4       6192.37       5937.01       111.94 o                         
  14   2   4       1229.19       1227.75        54.57 o                         
  16   2   4        707.17        701.20        68.76 o                         
  18   2   4        951.66        890.45        79.99 o                         
 -19   3   4        505.30        509.06        65.09 o                         
 -17   3   4        326.94        311.90        49.83 o                         
 -15   3   4         18.44          8.32        27.27 o                         
 -13   3   4          5.35          4.35        15.26 o                         
 -11   3   4        234.86        232.67        24.31 o                         
  -9   3   4        854.00        920.45        49.95 o                         
  -7   3   4         66.76        109.50        14.13 o                         
  -5   3   4         17.40         30.36         9.01 o                         
  -3   3   4         53.13         58.45         6.19 o                         
  -1   3   4       1605.98       1651.56        32.54 o                         
   1   3   4        477.52        546.98        16.27 o                         
   3   3   4       1592.62       1743.76        31.13 o                         
   5   3   4       1802.42       2008.34        32.47 o                         
   7   3   4       3999.19       4217.90        67.83 o                         
   9   3   4         20.44         33.25        14.94 o                         
  11   3   4         15.07          0.86        12.00 o                         
  13   3   4        260.76        267.17        28.96 o                         
  15   3   4         77.44         50.62        24.10 o                         
  17   3   4          0.24         46.25        36.77 o                         
  19   3   4         73.60        111.62        54.40 o                         
 -18   4   4       1316.36       1490.53        99.26 o                         
 -16   4   4        149.54        217.62        41.96 o                         
 -14   4   4        294.67        381.17        60.80 o                         
 -12   4   4       1392.46       1459.06        93.41 o                         
 -10   4   4        752.95        733.66        59.53 o                         
  -8   4   4       9685.92       9499.59       152.43 o                         
  -6   4   4       4772.24       4423.38        72.10 o                         
  -4   4   4        409.30        408.21        17.02 o                         
  -2   4   4      13343.79      13207.82       116.70 o                         
   0   4   4       5796.90       5869.01        77.00 o                         
   2   4   4      15694.72      15435.99       144.79 o                         
   4   4   4       1946.58       1802.84        35.27 o                         
   6   4   4        419.08        347.62        16.71 o                         
   8   4   4       4715.61       4597.02       109.68 o                         
  10   4   4       3921.74       3974.09        95.38 o                         
  12   4   4       3414.99       3239.91        87.75 o                         
  14   4   4        296.72        355.62        49.65 o                         
  16   4   4        179.51        147.13        43.86 o                         
  18   4   4        150.64         84.24        47.20 o                         
 -17   5   4          8.45        -33.08        33.08 o                         
 -15   5   4        166.99        251.28        45.29 o                         
 -13   5   4        318.26        372.79        37.11 o                         
 -11   5   4        498.54        568.68        56.97 o                         
  -9   5   4        711.58        710.78        50.88 o                         
  -7   5   4        181.67        217.34        28.07 o                         
  -5   5   4         95.06         67.97        17.95 o                         
  -3   5   4        132.35        126.40        13.50 o                         
  -1   5   4       3038.75       3119.65        51.88 o                         
   1   5   4       1236.03       1276.97        37.94 o                         
   3   5   4        288.70        351.10        29.85 o                         
   5   5   4        511.19        563.45        21.78 o                         
   7   5   4          1.31          2.61        10.43 o                         
   9   5   4         11.92          5.12        24.60 o                         
  11   5   4        819.63        738.77       112.24 o                         
  13   5   4         16.01         73.28        30.06 o                         
  15   5   4         55.81         25.09        33.02 o                         
  17   5   4         14.25         33.06        42.83 o                         
 -16   6   4        233.85        171.84        48.68 o                         
 -14   6   4        649.04        590.88        65.16 o                         
 -12   6   4       2736.03       2769.38       125.34 o                         
 -10   6   4        101.63        144.60        31.79 o                         
  -8   6   4        318.82        366.28        46.55 o                         
  -6   6   4         62.54         46.12        23.17 o                         
  -4   6   4       4217.00       4204.85        80.89 o                         
  -2   6   4       4266.14       4501.26       105.06 o                         
   0   6   4       6527.46       6742.49       126.49 o                         
   2   6   4       4351.61       4410.91        96.68 o                         
   4   6   4       4006.49       3911.70        79.75 o                         
   6   6   4       1003.10       1105.69        50.40 o                         
   8   6   4         70.85         99.87        20.96 o                         
  10   6   4        546.58        583.73        65.22 o                         
  12   6   4        603.18        531.97        56.77 o                         
  14   6   4       1003.86        945.93        83.59 o                         
  16   6   4        488.16        535.01        69.15 o                         
 -15   7   4         20.31         -2.35        74.66 o                         
 -13   7   4        128.10        153.44        50.35 o                         
 -11   7   4         24.11         12.54        25.32 o                         
  -9   7   4        310.00        286.86        63.45 o                         
  -7   7   4         83.39         67.45        23.74 o                         
  -5   7   4        385.63        364.55        25.06 o                         
  -3   7   4        154.64        151.63        21.60 o                         
  -1   7   4         18.24         32.65        16.23 o                         
   1   7   4        238.23        262.50        27.22 o                         
   3   7   4        120.58        125.50        21.73 o                         
   5   7   4        178.03        185.41        20.21 o                         
   7   7   4        216.95        254.39        33.16 o                         
   9   7   4         22.53         -3.48        21.04 o                         
  11   7   4        215.84        259.10        43.36 o                         
  13   7   4         28.10         11.73        34.35 o                         
  15   7   4        201.75        171.64        54.49 o                         
 -14   8   4        648.36        662.26        77.72 o                         
 -12   8   4        172.13        178.88        48.66 o                         
 -10   8   4         63.85        103.41        36.03 o                         
  -8   8   4        122.97        127.22        45.21 o                         
  -6   8   4       2689.57       2917.55       107.82 o                         
  -4   8   4       6076.75       6223.90       120.85 o                         
  -2   8   4       5990.29       6006.77       121.75 o                         
   0   8   4       2416.16       2474.20        69.99 o                         
   2   8   4       3836.91       3953.37        89.28 o                         
   4   8   4       1431.30       1549.96        60.02 o                         
   6   8   4       2174.07       2235.85        90.93 o                         
   8   8   4       3210.25       3161.57       130.73 o                         
  10   8   4       1005.76       1140.86        96.08 o                         
  12   8   4        805.89        766.96        82.28 o                         
  14   8   4        726.33        610.98        82.61 o                         
 -13   9   4          0.32         -5.73        56.69 o                         
 -11   9   4         84.98         23.07        44.25 o                         
  -9   9   4         57.51         61.51        47.29 o                         
  -7   9   4        839.74        800.60        97.25 o                         
  -5   9   4        244.94        202.41        31.76 o                         
  -3   9   4        260.04        254.98        33.63 o                         
  -1   9   4         53.56         -2.56        18.75 o                         
   1   9   4         33.08         55.08        19.25 o                         
   3   9   4        369.13        346.63        37.31 o                         
   5   9   4         91.79         58.87        24.72 o                         
   7   9   4        480.81        492.29        45.19 o                         
   9   9   4        292.05        200.74        52.34 o                         
  11   9   4        418.26        411.75        88.32 o                         
  13   9   4        284.94        278.27        66.86 o                         
 -10  10   4       1035.04        976.56       136.74 o                         
  -8  10   4        991.18       1204.87       130.87 o                         
  -6  10   4        128.82        142.44        59.45 o                         
  -4  10   4         42.64         60.46        31.78 o                         
  -2  10   4        128.93         79.90        35.07 o                         
   0  10   4        398.66        405.22        53.98 o                         
   2  10   4       3001.35       3072.18       102.97 o                         
   4  10   4        568.06        548.39        47.49 o                         
   6  10   4        305.82        268.33        38.56 o                         
   8  10   4        937.96        600.68       123.50 o                         
  10  10   4         47.45         85.14        59.94 o                         
  -7  11   4          2.89         -8.76        59.37 o                         
  -5  11   4        183.23        161.61        78.36 o                         
  -3  11   4          3.97        -28.13        28.13 o                         
  -1  11   4         16.45         21.95        28.94 o                         
   1  11   4         42.59         23.61        31.71 o                         
   3  11   4          0.45         -8.86        35.19 o                         
   5  11   4         41.79         17.61        37.90 o                         
   7  11   4         53.14         39.77        66.94 o                         
   0  12   4        700.42        598.45        61.38 o                         
 -19   1   5        501.83        362.35        56.47 o                         
 -17   1   5        398.17        453.81        45.34 o                         
 -15   1   5       2129.28       2168.10        63.61 o                         
 -13   1   5        394.89        551.16        33.73 o                         
 -11   1   5       2844.40       2990.87        65.86 o                         
  -9   1   5       1933.04       1918.60        58.95 o                         
  -7   1   5       9268.14       9034.49       136.18 o                         
  -5   1   5      11030.49      11346.24       130.67 o                         
  -3   1   5       3413.67       3057.52        43.29 o                         
  -1   1   5         34.01         98.08         6.55 o                         
   1   1   5       3050.58       3316.93        46.27 o                         
   3   1   5      13003.98      12503.08       106.22 o                         
   5   1   5      20280.64      20869.21       191.48 o                         
   7   1   5       2832.33       2687.63        48.50 o                         
   9   1   5      15559.73      14875.81       149.11 o                         
  11   1   5       6049.02       5885.02       112.52 o                         
  13   1   5        799.98        697.52        56.89 o                         
  15   1   5       1982.61       2038.89        96.76 o                         
  17   1   5         36.88        -35.48        35.48 o                         
  19   1   5        167.78        143.75        51.23 o                         
 -20   2   5        155.14        236.93        65.70 o                         
 -18   2   5         45.95         55.22        39.03 o                         
 -16   2   5        220.30        182.31        29.83 o                         
 -14   2   5        384.47        417.32        22.85 o                         
 -12   2   5          5.00         -1.46        12.70 o                         
 -10   2   5       2361.03       2283.37        46.94 o                         
  -8   2   5       1092.43       1066.73        26.61 o                         
  -6   2   5        170.80        240.54        19.97 o                         
  -4   2   5        371.48        322.34        11.03 o                         
  -2   2   5       4408.15       4405.35        45.66 o                         
   0   2   5      24348.99      25262.18       190.35 o                         
   2   2   5       4011.90       4005.75        48.80 o                         
   4   2   5       3140.58       3455.40        46.01 o                         
   6   2   5         47.82         48.36         8.53 o                         
   8   2   5         37.00         29.75        11.54 o                         
  10   2   5        236.42        236.36        20.63 o                         
  12   2   5        400.51        328.67        31.69 o                         
  14   2   5         49.82         40.24        32.73 o                         
  16   2   5         22.73         37.91        29.98 o                         
  18   2   5        151.07         69.73        50.16 o                         
 -19   3   5       1006.27       1135.51        88.38 o                         
 -17   3   5       5370.73       6007.63       174.23 o                         
 -15   3   5        711.38        843.23        71.35 o                         
 -13   3   5        946.28        944.70        51.81 o                         
 -11   3   5       1740.52       1734.29        50.64 o                         
  -9   3   5       1042.12       1082.34        29.59 o                         
  -7   3   5       1805.56       1744.75        33.04 o                         
  -5   3   5      12114.98      12257.27       124.76 o                         
  -3   3   5      18501.39      19101.03       143.57 o                         
  -1   3   5      47509.15      47149.54       327.88 o                         
   1   3   5       1107.63        836.85        19.95 o                         
   3   3   5       1491.46       1229.42        24.64 o                         
   5   3   5       1244.52       1027.10        24.90 o                         
   7   3   5       3075.82       3036.67        60.12 o                         
   9   3   5       7471.16       7221.79       102.42 o                         
  11   3   5       1138.57       1109.71        56.39 o                         
  13   3   5       2525.65       2647.41        74.91 o                         
  15   3   5        532.81        628.35        50.55 o                         
  17   3   5        886.77        946.00       106.13 o                         
  19   3   5        228.87         48.88        57.19 o                         
 -18   4   5         17.38         66.78        38.76 o                         
 -16   4   5        273.50        193.05        42.38 o                         
 -14   4   5        422.57        448.73        33.06 o                         
 -12   4   5          2.39        -16.16        19.48 o                         
 -10   4   5       2524.85       2329.31        79.26 o                         
  -8   4   5       2746.95       2762.36        75.20 o                         
  -6   4   5         39.67         59.36        12.33 o                         
  -4   4   5       1812.49       1801.73        34.94 o                         
  -2   4   5         50.59         52.26         8.42 o                         
   0   4   5         86.32         95.57        11.16 o                         
   2   4   5       1924.56       2079.70        40.14 o                         
   4   4   5       1351.42       1375.65        31.31 o                         
   6   4   5       1358.03       1324.29        33.48 o                         
   8   4   5        120.33        129.85        18.65 o                         
  10   4   5        321.12        246.76        39.61 o                         
  12   4   5         92.01         89.53        22.19 o                         
  14   4   5         28.23         -5.34        28.04 o                         
  16   4   5         81.92         90.54        45.21 o                         
  18   4   5        662.39        727.43        95.73 o                         
 -17   5   5        807.62        693.33        75.43 o                         
 -15   5   5       1213.13       1208.79        86.20 o                         
 -13   5   5        369.98        421.91        50.33 o                         
 -11   5   5       3831.45       3930.56       121.10 o                         
  -9   5   5        300.59        381.08        38.61 o                         
  -7   5   5       1120.13       1226.46        54.10 o                         
  -5   5   5        160.55        174.94        18.19 o                         
  -3   5   5        664.37        803.15        26.55 o                         
  -1   5   5       3475.82       3196.74        56.07 o                         
   1   5   5      10771.00      11011.01       133.11 o                         
   3   5   5       3753.85       3748.36        69.76 o                         
   5   5   5       4364.67       4221.50        75.70 o                         
   7   5   5       3024.58       3004.67        73.97 o                         
   9   5   5       1926.34       1937.59        71.18 o                         
  11   5   5       2230.36       2299.54        96.82 o                         
  13   5   5       1197.77       1324.80        83.46 o                         
  15   5   5        511.56        402.36        60.37 o                         
  17   5   5        299.47        276.47        55.04 o                         
 -16   6   5        199.56        273.11        58.75 o                         
 -14   6   5          0.10        -27.58        27.58 o                         
 -12   6   5          5.73         28.20        33.53 o                         
 -10   6   5        229.74        254.90        42.55 o                         
  -8   6   5        707.28        654.85        52.52 o                         
  -6   6   5        388.93        411.49        66.11 o                         
  -4   6   5        338.40        314.28        23.94 o                         
  -2   6   5         78.97         70.40        15.33 o                         
   0   6   5        212.23        231.54        24.70 o                         
   2   6   5          6.79          4.78        10.96 o                         
   4   6   5         37.33         48.50        11.91 o                         
   6   6   5         43.25         28.00        13.07 o                         
   8   6   5          8.11          1.94        12.64 o                         
  10   6   5        166.36        171.29        39.59 o                         
  12   6   5         55.39         32.82        28.45 o                         
  14   6   5         89.15         57.14        41.94 o                         
  16   6   5          6.57         17.75        54.41 o                         
 -15   7   5       1852.21       1813.79       163.25 o                         
 -13   7   5        875.57        893.51        83.52 o                         
 -11   7   5        417.88        399.75        52.44 o                         
  -9   7   5        117.49        100.68        59.52 o                         
  -7   7   5       2147.62       2068.57       115.59 o                         
  -5   7   5       6639.19       6628.81       164.71 o                         
  -3   7   5       1593.68       1518.15        53.84 o                         
  -1   7   5       2769.37       2868.86        88.85 o                         
   1   7   5       2077.06       2186.11        68.22 o                         
   3   7   5        811.45        918.63        54.39 o                         
   5   7   5       4435.03       4453.14        97.06 o                         
   7   7   5       2757.93       2788.54        81.43 o                         
   9   7   5       2285.60       2201.01        95.78 o                         
  11   7   5       1595.41       1621.90       117.85 o                         
  13   7   5       1043.42        941.58        81.74 o                         
  15   7   5        612.25        458.98        85.11 o                         
 -14   8   5         29.76          5.83        40.71 o                         
 -12   8   5        253.26        300.56        63.13 o                         
 -10   8   5          1.28        -25.10        25.10 o                         
  -8   8   5        117.92        155.76        45.05 o                         
  -6   8   5        198.00        142.07        29.21 o                         
  -4   8   5        238.78        285.66        43.52 o                         
  -2   8   5          2.07        -12.12        20.72 o                         
   0   8   5        312.69        381.13        35.61 o                         
   2   8   5       1698.95       1834.51        70.88 o                         
   4   8   5        302.30        351.95        33.36 o                         
   6   8   5        186.80        227.02        34.84 o                         
   8   8   5          3.76         20.73        20.45 o                         
  10   8   5          9.83         43.47        30.34 o                         
  12   8   5         71.01         81.47        83.62 o                         
  14   8   5         58.83        -11.87        57.53 o                         
 -13   9   5        535.12        715.27       101.96 o                         
 -11   9   5        277.62        303.91        80.66 o                         
  -9   9   5        745.01        647.56       116.18 o                         
  -7   9   5       1721.09       1858.71       126.20 o                         
  -5   9   5       1270.00       1120.15        82.39 o                         
  -3   9   5       1044.24       1194.45        75.11 o                         
  -1   9   5       1089.69       1170.64        59.03 o                         
   1   9   5        128.46        128.79        24.67 o                         
   3   9   5        151.75        176.36        32.66 o                         
   5   9   5        715.63        770.42        84.00 o                         
   7   9   5       1255.36       1189.45        65.27 o                         
   9   9   5       1411.69       1357.04       123.02 o                         
  11   9   5        276.25        316.26        63.14 o                         
 -10  10   5          1.08         10.21        56.61 o                         
  -8  10   5         10.00        -24.35        42.18 o                         
  -6  10   5          8.95         77.07        42.64 o                         
  -4  10   5         80.05         57.16        24.89 o                         
  -2  10   5         43.69         25.07        25.24 o                         
   0  10   5        370.24        501.36        46.79 o                         
   2  10   5         58.27         58.61        30.18 o                         
   4  10   5          7.40        -22.49        22.49 o                         
   6  10   5         23.56          8.94        34.58 o                         
   8  10   5         93.00         83.91        50.80 o                         
  10  10   5        406.26        365.36        70.84 o                         
  -7  11   5        420.02        296.32        62.87 o                         
  -5  11   5          9.35        -37.37        37.37 o                         
  -3  11   5        287.49        294.64        50.10 o                         
  -1  11   5        861.43        930.39        69.44 o                         
   1  11   5        883.64        891.78        71.18 o                         
   3  11   5       1491.92       1472.71       103.99 o                         
   5  11   5        552.49        473.89        62.83 o                         
   7  11   5        346.39        310.09        81.69 o                         
 -20   0   6        684.91        543.48        69.10 o                         
 -18   0   6       3312.42       3281.43       111.41 o                         
 -16   0   6        495.83        504.17        60.31 o                         
 -14   0   6       3603.00       3564.53       131.88 o                         
 -12   0   6       1163.34       1002.49        87.93 o                         
 -10   0   6       9280.22       8988.91       206.09 o                         
  -8   0   6       4709.75       4525.86       168.44 o                         
  -6   0   6      15227.63      15396.87       329.57 o                         
  -4   0   6       5651.19       5401.59       211.32 o                         
  -2   0   6       9765.08       9186.18       303.38 o                         
   0   0   6      20328.42      20226.13       250.32 o                         
   2   0   6       5492.40       6048.25       121.14 o                         
   4   0   6       5097.76       5354.40        87.06 o                         
   6   0   6      17944.57      17686.05       215.16 o                         
   8   0   6        102.53         66.47        19.76 o                         
  10   0   6        314.06        313.81        39.68 o                         
  12   0   6       1690.96       1892.79       146.54 o                         
  14   0   6        914.99       1229.00       173.41 o                         
  16   0   6       4395.89       4881.04       242.92 o                         
  18   0   6         25.69         61.80        79.85 o                         
 -19   1   6          9.77        -12.60        26.11 o                         
 -17   1   6        726.03        750.04        42.97 o                         
 -15   1   6        115.39        122.06        20.15 o                         
 -13   1   6        658.65        605.13        37.21 o                         
 -11   1   6          0.14          1.14        10.01 o                         
  -9   1   6        344.52        482.75        33.79 o                         
  -7   1   6          2.77         19.39        12.38 o                         
  -5   1   6         94.40         86.35        10.67 o                         
  -3   1   6       6334.51       6354.65        76.88 o                         
  -1   1   6       2025.26       2009.32        30.28 o                         
   1   1   6       3872.64       3879.06        49.35 o                         
   3   1   6       2080.00       2337.43        38.60 o                         
   5   1   6         96.12        148.96        12.17 o                         
   7   1   6       2466.39       2466.47        46.01 o                         
   9   1   6        445.30        484.78        29.12 o                         
  11   1   6        102.40         72.35        18.44 o                         
  13   1   6        225.33        283.70        42.57 o                         
  15   1   6          6.59         13.24        29.46 o                         
  17   1   6          1.52         71.28        36.25 o                         
  19   1   6         17.24        -44.76        79.18 o                         
 -20   2   6        545.36        824.15        96.54 o                         
 -18   2   6        661.74        824.10        59.57 o                         
 -16   2   6        793.33        793.86        46.03 o                         
 -14   2   6       1611.45       1631.14        46.26 o                         
 -12   2   6       2784.45       2809.93        69.50 o                         
 -10   2   6       1376.40       1388.63        36.25 o                         
  -8   2   6       5511.97       5440.13       128.37 o                         
  -6   2   6      10116.75       9990.20       113.34 o                         
  -4   2   6      32003.71      31799.99       341.56 o                         
  -2   2   6       2581.47       2384.83        31.79 o                         
   0   2   6      10620.04       9803.94        86.20 o                         
   2   2   6       7802.61       7385.80        76.02 o                         
   4   2   6        391.59        291.66        15.09 o                         
   6   2   6       8620.98       8313.49        90.65 o                         
   8   2   6       1597.39       1714.46        62.76 o                         
  10   2   6       2827.88       2919.73        63.77 o                         
  12   2   6       1613.48       1811.54        65.67 o                         
  14   2   6       1273.17       1354.05       118.25 o                         
  16   2   6       1369.03       1427.33       124.62 o                         
  18   2   6       1356.04       1310.99        98.06 o                         
 -19   3   6         66.71         74.19        38.11 o                         
 -17   3   6         78.15        140.78        38.86 o                         
 -15   3   6        290.20        306.83        33.41 o                         
 -13   3   6          1.28         14.02        14.38 o                         
 -11   3   6          0.03          2.97         9.44 o                         
  -9   3   6        457.17        472.30        32.28 o                         
  -7   3   6       2069.24       2314.71        49.15 o                         
  -5   3   6       3039.96       3089.83        51.88 o                         
  -3   3   6        121.59        179.49        11.94 o                         
  -1   3   6         67.28        157.70        11.36 o                         
   1   3   6       1814.59       1806.70        32.08 o                         
   3   3   6        455.36        501.66        17.10 o                         
   5   3   6          3.25          7.45         5.26 o                         
   7   3   6        106.27        102.31        15.21 o                         
   9   3   6        120.24        126.42        21.87 o                         
  11   3   6        265.01        278.22        25.43 o                         
  13   3   6        505.05        518.18        47.01 o                         
  15   3   6        199.11        208.53        35.92 o                         
  17   3   6          2.47        -39.13        39.13 o                         
 -18   4   6         23.28         24.33        41.45 o                         
 -16   4   6         26.61         14.71        29.40 o                         
 -14   4   6        576.75        574.94        45.67 o                         
 -12   4   6       2163.45       2187.31        91.38 o                         
 -10   4   6       7016.22       7008.41       138.16 o                         
  -8   4   6      11439.40      11434.99       173.16 o                         
  -6   4   6       1544.06       1452.93        36.70 o                         
  -4   4   6       5179.22       4851.90        61.96 o                         
  -2   4   6        429.49        288.87        18.27 o                         
   0   4   6         25.64         25.24         7.70 o                         
   2   4   6       2387.07       2222.34        40.34 o                         
   4   4   6        892.93        894.29        25.82 o                         
   6   4   6       4311.20       4072.42        66.37 o                         
   8   4   6       5991.33       5702.46       110.38 o                         
  10   4   6       3347.09       3299.62       106.67 o                         
  12   4   6       1206.79       1177.06        60.12 o                         
  14   4   6        330.61        247.64        35.58 o                         
  16   4   6        210.83        136.75        43.39 o                         
  18   4   6        784.88        791.50        96.42 o                         
 -17   5   6         80.86         47.21        40.75 o                         
 -15   5   6          0.87        -12.94        28.53 o                         
 -13   5   6         23.50         27.33        24.86 o                         
 -11   5   6          7.12         11.80        18.87 o                         
  -9   5   6        505.75        565.94        46.74 o                         
  -7   5   6        749.75        682.35        53.07 o                         
  -5   5   6         30.13         39.15         9.96 o                         
  -3   5   6        341.31        350.93        20.90 o                         
  -1   5   6         57.91         36.01        12.80 o                         
   1   5   6       4139.25       3907.16        68.23 o                         
   3   5   6       1034.52       1115.61        38.89 o                         
   5   5   6         69.94         56.34        12.29 o                         
   7   5   6        932.05        961.15        32.45 o                         
   9   5   6          0.14        -13.82        13.82 o                         
  11   5   6         48.12         59.63        24.14 o                         
  13   5   6         38.52        108.16        33.89 o                         
  15   5   6        175.15        157.51        47.44 o                         
  17   5   6         76.81         65.01        51.71 o                         
 -16   6   6        544.45        479.80        69.68 o                         
 -14   6   6       2866.18       2873.11       146.19 o                         
 -12   6   6        413.07        491.11        58.98 o                         
 -10   6   6       9946.77       9883.62       287.50 o                         
  -8   6   6       5516.27       5432.64       161.92 o                         
  -6   6   6        560.76        722.86        78.91 o                         
  -4   6   6       1711.70       1821.66        51.01 o                         
  -2   6   6        759.50        787.90        42.20 o                         
   0   6   6       1876.58       1864.48        54.62 o                         
   2   6   6       3822.71       3851.28       103.83 o                         
   4   6   6       3764.65       3692.35        74.60 o                         
   6   6   6       4742.40       4800.85        74.76 o                         
   8   6   6       1566.81       1519.28        58.17 o                         
  10   6   6        551.39        657.73        61.26 o                         
  12   6   6        280.55        353.31        49.26 o                         
  14   6   6        126.93         82.01        38.44 o                         
  16   6   6        933.14        931.43        86.73 o                         
 -15   7   6        230.10        153.21        59.20 o                         
 -13   7   6        420.25        404.73        58.98 o                         
 -11   7   6        227.89        172.55        40.25 o                         
  -9   7   6        904.80        845.94        62.20 o                         
  -7   7   6        167.65        241.04        45.61 o                         
  -5   7   6         94.83        127.28        26.25 o                         
  -3   7   6          6.02         -6.45        15.97 o                         
  -1   7   6         92.74         67.77        16.61 o                         
   1   7   6         85.69         99.54        19.19 o                         
   3   7   6        120.03        182.33        25.22 o                         
   5   7   6         76.20         68.19        15.49 o                         
   7   7   6       1727.45       1662.03        63.81 o                         
   9   7   6        319.32        157.33        29.22 o                         
  11   7   6         95.00        133.67        41.35 o                         
  13   7   6        364.31        380.12        69.82 o                         
  15   7   6         43.44         22.35        58.17 o                         
 -14   8   6        723.43        761.92        82.15 o                         
 -12   8   6         87.10        182.06        44.34 o                         
 -10   8   6         92.48        127.16        32.52 o                         
  -8   8   6       1013.15        902.29        97.94 o                         
  -6   8   6       1747.40       1834.59       127.44 o                         
  -4   8   6       4907.02       5063.16       123.60 o                         
  -2   8   6       1826.98       1906.14        77.07 o                         
   0   8   6       1015.45       1028.22        49.07 o                         
   2   8   6        641.27        862.88        57.09 o                         
   4   8   6       1130.66       1159.28        49.85 o                         
   6   8   6       1258.64       1408.99        71.11 o                         
   8   8   6         38.40         83.38        28.37 o                         
  10   8   6        886.65        934.50        86.72 o                         
  12   8   6        885.48        817.03        90.61 o                         
  14   8   6        640.56        782.65        95.48 o                         
 -13   9   6         26.32        -16.53        71.41 o                         
 -11   9   6          0.65         67.54        55.20 o                         
  -9   9   6        579.68        778.12       109.06 o                         
  -7   9   6        519.24        532.90        79.90 o                         
  -5   9   6         24.97         10.67        23.95 o                         
  -3   9   6        178.40        175.59        36.31 o                         
  -1   9   6        186.95        180.05        29.30 o                         
   1   9   6         24.62         -6.70        19.58 o                         
   3   9   6        124.60        146.71        39.02 o                         
   5   9   6         17.74         35.30        26.01 o                         
   7   9   6          1.13          9.23        36.93 o                         
   9   9   6         46.27         -3.51        40.63 o                         
  11   9   6        121.37        -44.16        44.16 o                         
 -10  10   6        736.61        601.41        95.52 o                         
  -8  10   6       1118.66       1100.39       120.08 o                         
  -6  10   6       1170.97       1188.24       135.14 o                         
  -4  10   6        207.14        227.27        36.92 o                         
  -2  10   6        183.71        215.87        36.73 o                         
   0  10   6        240.42        166.76        32.06 o                         
   2  10   6        298.63        315.68        39.10 o                         
   4  10   6        565.05        531.09        60.90 o                         
   6  10   6        459.83        407.59        48.09 o                         
   8  10   6        161.30        143.73        48.86 o                         
  10  10   6        375.96        418.73        75.07 o                         
  -7  11   6        117.02        125.65        55.11 o                         
  -5  11   6         14.95          3.30        50.06 o                         
  -3  11   6         47.54         14.05        38.25 o                         
  -1  11   6          2.97         31.97        45.39 o                         
   1  11   6          7.90         14.15        33.64 o                         
   3  11   6         39.17         32.28        43.65 o                         
   5  11   6         62.97         90.23        50.92 o                         
   7  11   6        176.12         43.11        59.75 o                         
 -19   1   7          9.43         -3.10        24.07 o                         
 -17   1   7        153.51        111.53        23.01 o                         
 -15   1   7        737.01        783.22        40.98 o                         
 -13   1   7       2813.47       2672.71        62.78 o                         
 -11   1   7       2392.96       2184.48        62.18 o                         
  -9   1   7       8286.83       8202.51       133.93 o                         
  -7   1   7       8236.23       7582.11       112.10 o                         
  -5   1   7       2874.99       2505.36        47.65 o                         
  -3   1   7       1396.64       1160.93        24.81 o                         
  -1   1   7        461.96        446.90        15.19 o                         
   1   1   7      13049.74      12435.11       118.94 o                         
   3   1   7      23505.33      23751.46       202.69 o                         
   5   1   7       9473.29       9815.14       102.67 o                         
   7   1   7       4229.10       4286.03        68.59 o                         
   9   1   7        228.77        252.07        25.16 o                         
  11   1   7        240.67        223.12        32.44 o                         
  13   1   7       3445.47       3527.13       120.98 o                         
  15   1   7        141.72        193.77        41.76 o                         
  17   1   7        250.73        205.85        49.34 o                         
  19   1   7        679.10        541.73        69.19 o                         
 -20   2   7        149.47        110.32        45.15 o                         
 -18   2   7        115.80         90.65        35.56 o                         
 -16   2   7        586.45        633.36        43.45 o                         
 -14   2   7        143.32        168.89        22.64 o                         
 -12   2   7        269.13        267.95        25.81 o                         
 -10   2   7       1069.26       1038.45        42.46 o                         
  -8   2   7        391.10        390.82        27.65 o                         
  -6   2   7       3532.95       3682.17        55.74 o                         
  -4   2   7        769.42        966.84        22.09 o                         
  -2   2   7       7490.26       7960.77        71.73 o                         
   0   2   7        736.46        955.16        22.84 o                         
   2   2   7        353.85        351.25        18.32 o                         
   4   2   7       4361.71       4502.53        60.62 o                         
   6   2   7          5.73         -0.13         7.50 o                         
   8   2   7         60.28         64.33        11.54 o                         
  10   2   7       3215.11       2948.98        65.18 o                         
  12   2   7        164.34        170.92        28.68 o                         
  14   2   7          0.02         18.22        23.51 o                         
  16   2   7        485.80        554.52        63.54 o                         
  18   2   7        183.64        175.96        57.89 o                         
 -19   3   7        250.30        238.35        50.95 o                         
 -17   3   7       1214.03       1103.11        86.37 o                         
 -15   3   7       1371.58       1445.36        54.73 o                         
 -13   3   7       2707.60       2634.24        69.12 o                         
 -11   3   7       3356.84       3334.75        68.14 o                         
  -9   3   7        693.68        704.87        38.32 o                         
  -7   3   7      13327.72      13084.63       158.73 o                         
  -5   3   7       2251.28       2160.59        39.70 o                         
  -3   3   7      41996.41      43334.09       291.82 o                         
  -1   3   7      59029.05      60819.65       380.74 o                         
   1   3   7      13103.86      13577.12       131.43 o                         
   3   3   7      11720.95      11766.77       105.30 o                         
   5   3   7         38.81         22.84         6.69 o                         
   7   3   7       5520.57       5278.87        86.05 o                         
   9   3   7       1609.84       1473.96        46.95 o                         
  11   3   7        275.86        291.17        27.07 o                         
  13   3   7        354.49        307.33        32.41 o                         
  15   3   7        921.03        890.65       105.22 o                         
  17   3   7       1375.63       1305.47       174.73 o                         
 -18   4   7          4.79         -9.08        35.90 o                         
 -16   4   7         22.40         17.78        24.92 o                         
 -14   4   7         20.17         11.67        34.91 o                         
 -12   4   7        461.60        566.65        45.50 o                         
 -10   4   7       1245.17       1257.97        73.99 o                         
  -8   4   7       1716.45       1721.31        63.86 o                         
  -6   4   7       3231.35       3345.93        61.74 o                         
  -4   4   7         10.00         22.04         6.70 o                         
  -2   4   7       2791.08       2617.72        44.90 o                         
   0   4   7       2416.21       2739.84        47.02 o                         
   2   4   7       3270.75       3504.67        59.43 o                         
   4   4   7        842.56        844.39        28.73 o                         
   6   4   7        285.87        275.82        20.93 o                         
   8   4   7        117.15        148.35        22.83 o                         
  10   4   7          0.78        -17.11        17.11 o                         
  12   4   7         57.59         77.60        23.64 o                         
  14   4   7        126.05         25.05        39.76 o                         
  16   4   7          0.35        -46.22        61.75 o                         
  18   4   7          0.45        -68.37        68.37 o                         
 -17   5   7         99.85        128.62        44.14 o                         
 -15   5   7        329.09        421.87        52.11 o                         
 -13   5   7       1290.70       1327.87        71.15 o                         
 -11   5   7       1261.60       1313.90        77.79 o                         
  -9   5   7       1646.52       1719.00        79.10 o                         
  -7   5   7       2812.67       2897.72        93.55 o                         
  -5   5   7        471.51        574.27        42.05 o                         
  -3   5   7       2646.96       2502.13        64.34 o                         
  -1   5   7       2712.52       2549.37        53.03 o                         
   1   5   7        784.12        804.44        30.95 o                         
   3   5   7       4486.41       4369.84        82.80 o                         
   5   5   7       2361.08       2378.67        54.92 o                         
   7   5   7        439.50        533.91        36.81 o                         
   9   5   7       1684.99       1782.29        77.81 o                         
  11   5   7        594.42        543.29        53.38 o                         
  13   5   7       1174.00       1127.01        82.39 o                         
  15   5   7        797.88        807.82        79.08 o                         
  17   5   7        802.22        685.90       128.18 o                         
 -16   6   7        133.95         90.48        49.54 o                         
 -14   6   7         24.54         -8.13        29.21 o                         
 -12   6   7         37.69         55.62        28.58 o                         
 -10   6   7         67.57         45.02        29.33 o                         
  -8   6   7         31.23         30.79        20.14 o                         
  -6   6   7        369.08        259.12        40.60 o                         
  -4   6   7        192.73        250.69        29.36 o                         
  -2   6   7         19.29         15.47         9.80 o                         
   0   6   7         70.57         89.19        16.75 o                         
   2   6   7       2108.04       2261.83        79.78 o                         
   4   6   7         78.91         70.61        15.61 o                         
   6   6   7        317.55        334.18        25.54 o                         
   8   6   7        750.50        792.73        45.69 o                         
  10   6   7        220.97        202.58        44.15 o                         
  12   6   7         29.64          5.64        31.32 o                         
  14   6   7        103.75         67.30        43.13 o                         
  16   6   7          0.12         -9.63        58.90 o                         
 -15   7   7        338.73        408.16        82.80 o                         
 -13   7   7       1575.92       1592.60       153.16 o                         
 -11   7   7       1772.49       1940.98        93.47 o                         
  -9   7   7       2042.43       2011.71        83.47 o                         
  -7   7   7       2857.16       3015.59       169.84 o                         
  -5   7   7       4282.85       4140.18        92.70 o                         
  -3   7   7       3931.04       3807.51       106.87 o                         
  -1   7   7       1738.82       1830.15        60.26 o                         
   1   7   7       2465.22       2558.97        75.80 o                         
   3   7   7       4513.26       4748.93       115.16 o                         
   5   7   7       2311.77       2438.91        83.57 o                         
   7   7   7        519.67        628.85        43.97 o                         
   9   7   7        694.62        703.12        52.85 o                         
  11   7   7        662.69        552.51        58.40 o                         
  13   7   7        218.63        220.00        43.81 o                         
  15   7   7        246.00        236.20        61.00 o                         
 -14   8   7         76.63        -42.51        42.51 o                         
 -12   8   7        220.66        230.34        51.23 o                         
 -10   8   7        256.14        311.84        61.17 o                         
  -8   8   7        197.50        245.33        59.12 o                         
  -6   8   7        548.95        574.53        72.85 o                         
  -4   8   7        333.93        396.47        39.84 o                         
  -2   8   7        719.37        739.99        52.26 o                         
   0   8   7         71.58         70.70        20.57 o                         
   2   8   7        187.15        154.18        41.26 o                         
   4   8   7        238.69        211.76        26.81 o                         
   6   8   7        314.21        159.64        34.28 o                         
   8   8   7          0.45          9.00        23.93 o                         
  10   8   7          1.02        -24.47        33.20 o                         
  12   8   7        181.40         85.57        43.74 o                         
  14   8   7         14.94         -7.64        46.51 o                         
 -13   9   7         93.35        172.45       101.74 o                         
 -11   9   7        708.15        704.18       167.02 o                         
  -9   9   7        758.54        790.18       118.73 o                         
  -7   9   7       1747.02       1699.10       124.90 o                         
  -5   9   7        980.44        984.96        68.52 o                         
  -3   9   7       1738.08       1943.39        76.78 o                         
  -1   9   7       1525.01       1511.39        71.73 o                         
   1   9   7       2617.79       2756.99        95.43 o                         
   3   9   7       2813.68       2873.52        94.05 o                         
   5   9   7         83.68         95.92        29.31 o                         
   7   9   7        867.39        964.85        70.52 o                         
   9   9   7        550.94        490.14        68.35 o                         
  11   9   7        245.40        119.87        89.17 o                         
 -10  10   7          0.20         -9.19        50.78 o                         
  -8  10   7         34.34        -22.91        64.76 o                         
  -6  10   7        319.78        420.03        70.27 o                         
  -4  10   7         47.78         34.67        27.80 o                         
  -2  10   7        306.15        339.89        40.91 o                         
   0  10   7        204.09        265.66        55.68 o                         
   2  10   7        967.40        891.76        63.89 o                         
   4  10   7         24.95         47.54        27.31 o                         
   6  10   7         22.46          8.77        34.11 o                         
   8  10   7         28.71         10.23        47.82 o                         
  10  10   7         32.11        -10.67        52.12 o                         
  -7  11   7         15.58         51.11        58.90 o                         
  -5  11   7         10.14        -39.43        39.43 o                         
  -3  11   7        138.66        105.40        37.84 o                         
  -1  11   7        296.50        335.43        52.58 o                         
   1  11   7       1106.50       1024.33        78.94 o                         
   3  11   7       1408.13       1466.99       122.27 o                         
   5  11   7        555.74        437.60        64.50 o                         
 -20   0   8        501.07        547.48       108.41 o                         
 -18   0   8         15.42        -26.39        30.60 o                         
 -16   0   8       1308.64       1315.76        69.72 o                         
 -14   0   8        296.21        486.00        59.05 o                         
 -12   0   8        172.64         47.17        27.76 o                         
 -10   0   8       2922.83       3116.10       145.46 o                         
  -8   0   8       7861.55       7626.14       178.52 o                         
  -6   0   8       4107.13       3957.87       108.92 o                         
  -4   0   8       1225.23       1060.59        59.65 o                         
  -2   0   8       2161.93       1839.81        95.36 o                         
   0   0   8      23186.37      23397.01       295.96 o                         
   2   0   8      35331.36      37112.52       534.08 o                         
   4   0   8      27993.65      28475.80       614.60 o                         
   6   0   8       5219.15       5545.83        99.86 o                         
   8   0   8       1046.40       1107.27        42.32 o                         
  10   0   8      22872.64      23064.50       701.76 o                         
  12   0   8       2626.66       2461.59       195.14 o                         
  14   0   8       2757.11       2960.58       178.79 o                         
  16   0   8        643.79        789.97       119.62 o                         
  18   0   8        153.78        133.62        74.18 o                         
 -19   1   8        931.83        924.94        58.01 o                         
 -17   1   8        292.57        359.79        36.70 o                         
 -15   1   8          1.25        -13.81        22.47 o                         
 -13   1   8        109.04         74.87        19.06 o                         
 -11   1   8         31.56         54.72        14.59 o                         
  -9   1   8         12.17         19.26        11.15 o                         
  -7   1   8       5217.78       5137.63        86.27 o                         
  -5   1   8       3707.66       3578.55        64.61 o                         
  -3   1   8       1350.84       1473.22        28.49 o                         
  -1   1   8      12025.30      12799.51       122.06 o                         
   1   1   8        346.74        341.24        18.54 o                         
   3   1   8       2581.93       2615.69        45.00 o                         
   5   1   8       2414.40       2655.34        43.25 o                         
   7   1   8        752.44        791.19        30.03 o                         
   9   1   8       6552.84       6268.96       112.14 o                         
  11   1   8        840.55        969.31        66.82 o                         
  13   1   8          0.03        -20.63        39.22 o                         
  15   1   8        373.71        373.89        60.25 o                         
  17   1   8         22.14         -6.21        36.59 o                         
  19   1   8        171.98        239.58        59.85 o                         
 -20   2   8        512.68        568.42        70.14 o                         
 -18   2   8        822.44        787.14        50.55 o                         
 -16   2   8       2199.83       2383.58        75.79 o                         
 -14   2   8       2201.76       2391.87        96.92 o                         
 -12   2   8       1666.18       1730.66        64.60 o                         
 -10   2   8       3893.46       3888.72        92.49 o                         
  -8   2   8        161.13        159.43        16.97 o                         
  -6   2   8       3113.31       2955.90        52.05 o                         
  -4   2   8       8812.79       8674.08       129.98 o                         
  -2   2   8      24422.78      24466.41       174.41 o                         
   0   2   8      14489.92      13970.26       121.50 o                         
   2   2   8        954.69        773.03        22.85 o                         
   4   2   8      10291.35       9745.35       103.32 o                         
   6   2   8        799.53        706.28        25.38 o                         
   8   2   8       2415.45       2272.01        60.18 o                         
  10   2   8       2220.56       2203.94        65.94 o                         
  12   2   8        601.44        507.35        56.53 o                         
  14   2   8        266.05        162.45        37.77 o                         
  16   2   8        266.65        185.58        55.61 o                         
  18   2   8         12.52         26.06        50.04 o                         
 -19   3   8         63.44         76.16        46.71 o                         
 -17   3   8          0.87         10.49        22.95 o                         
 -15   3   8         10.25         14.44        15.81 o                         
 -13   3   8        379.91        387.96        30.17 o                         
 -11   3   8         46.70         32.75        11.83 o                         
  -9   3   8       2405.25       2235.26        73.49 o                         
  -7   3   8       2171.08       2077.31        50.88 o                         
  -5   3   8         17.73         20.45         8.35 o                         
  -3   3   8        295.32        339.98        15.26 o                         
  -1   3   8        366.43        513.26        19.95 o                         
   1   3   8       2868.71       3224.51        51.26 o                         
   3   3   8       1242.28       1166.33        31.95 o                         
   5   3   8        118.60        113.88        11.76 o                         
   7   3   8       1290.82       1418.48        47.33 o                         
   9   3   8        331.13        326.40        29.75 o                         
  11   3   8        131.98         80.46        20.43 o                         
  13   3   8          5.11         -4.44        18.92 o                         
  15   3   8         14.60         -8.52        33.55 o                         
  17   3   8        134.00        141.12        54.55 o                         
 -18   4   8        351.01        347.97        75.59 o                         
 -16   4   8        900.99        973.62        61.92 o                         
 -14   4   8        270.78        220.63        36.37 o                         
 -12   4   8       2137.04       2320.82        83.84 o                         
 -10   4   8       1428.45       1452.09        69.12 o                         
  -8   4   8        163.31        153.34        17.37 o                         
  -6   4   8       3782.91       3856.55        73.85 o                         
  -4   4   8       6106.16       6072.35        80.22 o                         
  -2   4   8      10446.57      10191.87       107.16 o                         
   0   4   8      13270.45      13183.04       130.04 o                         
   2   4   8        828.41        813.75        28.07 o                         
   4   4   8       4153.49       3966.67        65.32 o                         
   6   4   8       5456.04       5474.25        86.65 o                         
   8   4   8       3505.15       3618.56        83.96 o                         
  10   4   8       1215.35       1206.67        46.57 o                         
  12   4   8       1664.98       1786.54        74.98 o                         
  14   4   8       1453.70       1719.98       102.20 o                         
  16   4   8        637.54        627.80        85.71 o                         
  18   4   8        235.35        269.11       145.43 o                         
 -17   5   8          4.92         19.70        38.12 o                         
 -15   5   8         14.34        -35.44        38.16 o                         
 -13   5   8          0.85         21.39        25.60 o                         
 -11   5   8          6.66        -22.84        22.84 o                         
  -9   5   8        156.27        154.66        31.73 o                         
  -7   5   8       3252.11       3154.21        96.99 o                         
  -5   5   8        265.93        328.49        23.39 o                         
  -3   5   8        392.41        451.00        25.53 o                         
  -1   5   8       1638.55       1773.81        46.51 o                         
   1   5   8        481.56        528.65        31.84 o                         
   3   5   8          0.82          7.88        14.82 o                         
   5   5   8        324.27        380.32        28.31 o                         
   7   5   8         10.04         -8.91        10.04 o                         
   9   5   8        679.42        572.01        39.33 o                         
  11   5   8         68.70         60.49        26.00 o                         
  13   5   8        194.45        167.97        41.84 o                         
  15   5   8        280.70        282.73        54.01 o                         
  17   5   8         63.94         90.07        54.19 o                         
 -16   6   8       1242.77       1177.75       100.05 o                         
 -14   6   8        872.87        885.09        98.63 o                         
 -12   6   8        703.46        756.68        67.52 o                         
 -10   6   8        543.97        563.29        56.11 o                         
  -8   6   8        169.47        217.63        38.89 o                         
  -6   6   8       2834.15       2815.92        76.25 o                         
  -4   6   8       1193.64       1227.07        47.46 o                         
  -2   6   8        230.30        214.39        20.62 o                         
   0   6   8      12304.67      12194.76       218.85 o                         
   2   6   8       8470.56       9062.48       174.29 o                         
   4   6   8       3088.11       3123.40        67.81 o                         
   6   6   8       5209.89       5284.79        98.33 o                         
   8   6   8        740.00        786.38        48.91 o                         
  10   6   8       2759.07       2663.45        96.09 o                         
  12   6   8        920.11        866.88        76.65 o                         
  14   6   8       1129.77       1302.48       105.38 o                         
  16   6   8        360.72        239.29        76.81 o                         
 -15   7   8        135.33        116.85        47.90 o                         
 -13   7   8          0.22         11.76        35.18 o                         
 -11   7   8        158.65        128.46        31.99 o                         
  -9   7   8        570.75        728.68       110.83 o                         
  -7   7   8          0.18          8.32        22.04 o                         
  -5   7   8          8.83         22.61        15.88 o                         
  -3   7   8         10.35         23.16        15.31 o                         
  -1   7   8          0.21         11.89        13.22 o                         
   1   7   8        642.23        627.49        48.10 o                         
   3   7   8          8.28         33.05        13.81 o                         
   5   7   8        997.57        970.38        43.96 o                         
   7   7   8        599.58        621.72        46.92 o                         
   9   7   8        595.64        701.29        59.09 o                         
  11   7   8         59.78          5.37        31.22 o                         
  13   7   8          0.27        -11.04        34.69 o                         
  15   7   8         25.18        -46.93        48.80 o                         
 -14   8   8       1164.57       1175.01       135.85 o                         
 -12   8   8        341.60        303.11        74.96 o                         
 -10   8   8        181.64        200.32        51.50 o                         
  -8   8   8         69.56         84.89        79.19 o                         
  -6   8   8       1474.21       1533.17        75.25 o                         
  -4   8   8       1831.72       1929.29        67.24 o                         
  -2   8   8       2604.39       2873.41        87.95 o                         
   0   8   8       4884.23       5099.14       118.39 o                         
   2   8   8       1014.59       1163.63        66.31 o                         
   4   8   8        580.17        577.62        40.98 o                         
   6   8   8        104.41        125.69        30.88 o                         
   8   8   8        343.51        342.58        45.11 o                         
  10   8   8        206.11        245.70        50.95 o                         
  12   8   8        317.87        344.88        62.12 o                         
 -13   9   8         17.26         38.86        52.31 o                         
 -11   9   8         54.20         90.03        60.68 o                         
  -9   9   8         68.24         33.63        56.29 o                         
  -7   9   8        464.65        613.60       107.93 o                         
  -5   9   8        297.28        237.91        37.25 o                         
  -3   9   8        316.56        261.03        47.48 o                         
  -1   9   8         18.47         38.17        33.83 o                         
   1   9   8        159.14        169.23        33.66 o                         
   3   9   8         36.41         96.01        30.66 o                         
   5   9   8         93.49         39.59        24.21 o                         
   7   9   8        126.75        153.33        36.98 o                         
   9   9   8        249.95        249.13        55.68 o                         
  11   9   8         47.33        127.74        51.74 o                         
 -10  10   8        420.57        451.96        77.90 o                         
  -8  10   8        905.06        762.00        91.50 o                         
  -6  10   8        643.60        639.16       150.13 o                         
  -4  10   8        246.24        172.74        32.89 o                         
  -2  10   8       1001.51       1033.84        74.74 o                         
   0  10   8        288.47        341.95        42.95 o                         
   2  10   8        535.71        550.35        54.14 o                         
   4  10   8       1722.98       1706.51        95.35 o                         
   6  10   8       1042.75       1225.95       135.80 o                         
   8  10   8       1727.80       1684.98       155.92 o                         
  -7  11   8         48.31        132.76        72.27 o                         
  -5  11   8          7.21         -7.92        40.51 o                         
  -3  11   8         13.65        -32.73        32.73 o                         
  -1  11   8         18.47         -4.29        34.95 o                         
   1  11   8          7.47         15.47        34.84 o                         
   3  11   8          1.37        115.40        44.30 o                         
   5  11   8        190.39        159.94        53.80 o                         
 -19   1   9       3229.76       3410.80        99.99 o                         
 -17   1   9       1593.39       1708.68        60.36 o                         
 -15   1   9        307.36        381.01        32.64 o                         
 -13   1   9       1037.43       1013.09        65.02 o                         
 -11   1   9       1939.69       2031.78        70.80 o                         
  -9   1   9       7693.82       7758.02       141.25 o                         
  -7   1   9       7034.95       7135.13        99.97 o                         
  -5   1   9       8824.42       8663.12       115.00 o                         
  -3   1   9       3541.62       3398.47        50.36 o                         
  -1   1   9       1093.20        791.52        20.85 o                         
   1   1   9      14431.77      14002.82       145.38 o                         
   3   1   9        562.04        480.77        21.09 o                         
   5   1   9       1538.13       1335.50        32.92 o                         
   7   1   9       8837.27       8370.99       113.84 o                         
   9   1   9       3382.78       3305.76        76.26 o                         
  11   1   9       8161.56       8085.92       154.93 o                         
  13   1   9        889.65        759.33        67.69 o                         
  15   1   9       1312.77       1286.39        91.72 o                         
  17   1   9        477.60        479.86        64.08 o                         
 -20   2   9         53.43         10.26        40.40 o                         
 -18   2   9        936.92        974.68        64.40 o                         
 -16   2   9         29.53         38.80        19.77 o                         
 -14   2   9        164.83        187.97        28.03 o                         
 -12   2   9        252.74        258.24        42.06 o                         
 -10   2   9        191.56        220.84        23.11 o                         
  -8   2   9        105.90         73.06        13.26 o                         
  -6   2   9       1237.25       1245.02        32.04 o                         
  -4   2   9       3857.94       3553.96        49.05 o                         
  -2   2   9       3218.05       3556.51        47.31 o                         
   0   2   9       1043.46       1085.34        26.55 o                         
   2   2   9        660.95        652.69        21.89 o                         
   4   2   9       1385.03       1518.24        37.39 o                         
   6   2   9          0.24         10.61         6.36 o                         
   8   2   9        172.58        204.27        21.67 o                         
  10   2   9        259.98        265.10        28.77 o                         
  12   2   9          2.36         27.37        19.77 o                         
  14   2   9         30.20         -6.90        24.69 o                         
  16   2   9          4.23        -47.08        47.08 o                         
  18   2   9          1.43         44.61        45.39 o                         
 -19   3   9        299.38        316.56        54.93 o                         
 -17   3   9       1298.58       1276.40        59.98 o                         
 -15   3   9       1851.41       1928.01        61.53 o                         
 -13   3   9       4274.78       4693.63        95.73 o                         
 -11   3   9        131.47        204.42        21.80 o                         
  -9   3   9         18.91         37.01        20.60 o                         
  -7   3   9        378.52        424.89        27.20 o                         
  -5   3   9       4954.18       4864.75        68.08 o                         
  -3   3   9      20115.39      20059.74       156.09 o                         
  -1   3   9        432.10        357.12        18.53 o                         
   1   3   9       5415.00       4845.02        69.44 o                         
   3   3   9       1600.74       1658.92        37.34 o                         
   5   3   9       2630.41       2675.26        55.89 o                         
   7   3   9       2757.95       2571.70        60.42 o                         
   9   3   9       3402.26       3203.31        71.52 o                         
  11   3   9        853.82        958.69        63.45 o                         
  13   3   9       2280.02       2489.65       131.15 o                         
  15   3   9        201.92        204.24        51.18 o                         
  17   3   9       1422.36       1661.48       174.31 o                         
 -18   4   9        238.15        188.05        49.72 o                         
 -16   4   9         17.45         -0.93        26.33 o                         
 -14   4   9        147.92        200.83        36.06 o                         
 -12   4   9          0.37        -19.06        19.06 o                         
 -10   4   9       1421.59       1487.34        75.47 o                         
  -8   4   9        152.29        138.60        24.92 o                         
  -6   4   9          0.42         29.86         8.83 o                         
  -4   4   9       2099.06       2097.67        42.22 o                         
  -2   4   9       1755.54       1860.39        41.77 o                         
   0   4   9       1868.58       1724.60        35.22 o                         
   2   4   9        253.21        247.86        17.42 o                         
   4   4   9          1.26         -4.64         8.81 o                         
   6   4   9        935.91        998.00        35.42 o                         
   8   4   9       1645.18       1539.85        53.56 o                         
  10   4   9         50.55         46.17        15.83 o                         
  12   4   9        142.13        142.86        28.74 o                         
  14   4   9        222.84        229.89        51.26 o                         
  16   4   9        467.77        285.97        67.55 o                         
 -17   5   9        218.40        245.70        54.94 o                         
 -15   5   9       1724.41       1757.12       102.06 o                         
 -13   5   9        938.63       1011.03        84.71 o                         
 -11   5   9        974.30       1059.90        86.35 o                         
  -9   5   9       6787.46       6910.71       166.66 o                         
  -7   5   9       2484.27       2487.74        87.72 o                         
  -5   5   9       2290.32       2401.61        60.54 o                         
  -3   5   9       4895.77       4884.17        79.05 o                         
  -1   5   9        119.34         65.84        13.44 o                         
   1   5   9       1194.41       1076.39        38.71 o                         
   3   5   9       5183.70       5206.03        93.87 o                         
   5   5   9       4293.74       4309.96        92.93 o                         
   7   5   9       9202.42       8908.31       133.89 o                         
   9   5   9       1443.22       1401.72        53.71 o                         
  11   5   9       1498.06       1510.19       120.74 o                         
  13   5   9        890.03        886.62        72.54 o                         
  15   5   9        964.38        819.96       100.03 o                         
  17   5   9        197.04        260.09        73.97 o                         
 -16   6   9        136.10         57.74        55.64 o                         
 -14   6   9        463.98        463.50        58.99 o                         
 -12   6   9        425.85        594.01        64.18 o                         
 -10   6   9        519.88        558.98        54.16 o                         
  -8   6   9         14.31         33.04        24.61 o                         
  -6   6   9          0.15         25.06        12.90 o                         
  -4   6   9        426.22        389.48        37.45 o                         
  -2   6   9        201.07        203.41        21.48 o                         
   0   6   9       1047.59       1146.22        54.44 o                         
   2   6   9          4.12         43.67        19.19 o                         
   4   6   9         78.40        114.85        19.53 o                         
   6   6   9       1788.98       1801.02        56.62 o                         
   8   6   9       1585.73       1558.52        61.04 o                         
  10   6   9        224.72        304.38        40.32 o                         
  12   6   9          9.94         30.07        27.35 o                         
  14   6   9         35.58        -34.31        34.31 o                         
  16   6   9          2.08        -21.64        50.90 o                         
 -15   7   9       1186.25       1035.88       106.39 o                         
 -13   7   9        592.29        703.17        79.82 o                         
 -11   7   9        551.18        445.27        94.13 o                         
  -9   7   9       5451.37       5789.09       209.08 o                         
  -7   7   9       1353.23       1440.94       100.09 o                         
  -5   7   9        706.72        649.66        50.30 o                         
  -3   7   9       1091.31        970.03        56.50 o                         
  -1   7   9        264.92        317.05        36.85 o                         
   1   7   9        672.69        722.15        62.39 o                         
   3   7   9        109.82         90.75        23.31 o                         
   5   7   9       1345.81       1426.95        68.97 o                         
   7   7   9       3063.90       3195.28        91.75 o                         
   9   7   9       1605.25       1788.10        93.39 o                         
  11   7   9       1846.91       2009.36       146.81 o                         
  13   7   9        155.80        146.25        51.04 o                         
  15   7   9         50.05         42.85        46.89 o                         
 -14   8   9         91.88         40.92        55.27 o                         
 -12   8   9         10.98        -34.04        34.04 o                         
 -10   8   9        332.63        436.04        71.58 o                         
  -8   8   9        156.79        147.62        55.62 o                         
  -6   8   9        127.39        102.75        30.59 o                         
  -4   8   9        153.98         74.26        24.61 o                         
  -2   8   9        266.38        306.48        40.83 o                         
   0   8   9         42.12         53.36        20.33 o                         
   2   8   9        323.00        348.15        38.35 o                         
   4   8   9          7.93         -9.78        14.99 o                         
   6   8   9          8.64         21.06        24.21 o                         
   8   8   9         31.45         10.62        25.00 o                         
  10   8   9        195.70        178.50        42.38 o                         
  12   8   9         51.22         71.35        40.83 o                         
 -13   9   9        271.36        193.41        67.39 o                         
 -11   9   9          9.26        -38.58        39.09 o                         
  -9   9   9         29.21         24.62        37.01 o                         
  -7   9   9        779.91        666.17        79.20 o                         
  -5   9   9        883.59        803.24        80.60 o                         
  -3   9   9       1532.26       1574.81        77.49 o                         
  -1   9   9       1673.54       1808.60        75.47 o                         
   1   9   9       1273.74       1189.11        76.84 o                         
   3   9   9        572.36        615.55        52.15 o                         
   5   9   9        622.85        665.57        49.63 o                         
   7   9   9        134.25        161.60        42.35 o                         
   9   9   9        788.26        749.68        85.22 o                         
  11   9   9       1689.58       1991.91       130.97 o                         
 -10  10   9         64.35        -27.22        60.16 o                         
  -8  10   9         50.22         26.27        40.15 o                         
  -6  10   9        200.42        161.30        70.24 o                         
  -4  10   9         10.79         23.33        29.88 o                         
  -2  10   9         19.58         91.22        31.55 o                         
   0  10   9        243.79        199.00        61.09 o                         
   2  10   9        380.63        297.43        54.53 o                         
   4  10   9        255.11        276.76        41.96 o                         
   6  10   9          5.40        -29.54        38.10 o                         
   8  10   9         71.39         42.58        74.19 o                         
  -7  11   9        648.65        521.66        82.58 o                         
  -5  11   9        561.26        408.54        70.19 o                         
  -3  11   9        372.66        325.68        64.33 o                         
  -1  11   9        555.51        597.35        67.65 o                         
   1  11   9        246.19        327.38        59.83 o                         
   3  11   9        379.66        269.51        77.69 o                         
   5  11   9        650.29        580.88        85.06 o                         
 -20   0  10        452.79        484.61       118.35 o                         
 -18   0  10        350.08        323.60        45.86 o                         
 -16   0  10        136.37         70.48        45.12 o                         
 -14   0  10        917.19        912.39        84.28 o                         
 -12   0  10       2860.18       2701.69        99.30 o                         
 -10   0  10       6955.88       6770.78       217.02 o                         
  -8   0  10       7523.03       7399.35       176.98 o                         
  -6   0  10       3882.91       3465.06       127.59 o                         
  -4   0  10       1514.26       1316.70        74.27 o                         
  -2   0  10         66.25        147.64        23.86 o                         
   0   0  10      16697.49      16396.21       205.12 o                         
   2   0  10      13087.65      13871.80       574.50 o                         
   4   0  10      12732.38      12857.58       191.07 o                         
   6   0  10       2847.48       2757.24        70.89 o                         
   8   0  10       3984.65       3937.11       118.41 o                         
  10   0  10         52.81         78.23        37.73 o                         
  12   0  10       2877.80       2825.21       170.96 o                         
  14   0  10       1296.71       1473.44       149.48 o                         
  16   0  10        905.19       1113.39       189.25 o                         
  18   0  10       1195.96       1424.64       193.29 o                         
 -19   1  10        731.98        717.79        47.88 o                         
 -17   1  10        258.50        218.45        28.86 o                         
 -15   1  10        564.63        559.97        37.55 o                         
 -13   1  10        170.72        118.57        18.25 o                         
 -11   1  10        360.98        329.50        31.07 o                         
  -9   1  10        582.13        708.82        52.25 o                         
  -7   1  10        280.85        260.75        20.63 o                         
  -5   1  10        277.64        284.10        17.01 o                         
  -3   1  10       3339.34       3552.62        53.32 o                         
  -1   1  10        177.81        266.77        14.14 o                         
   1   1  10       4589.53       5244.06        78.05 o                         
   3   1  10         75.20        144.13        13.27 o                         
   5   1  10        317.95        360.32        22.40 o                         
   7   1  10       2765.28       2680.69        51.74 o                         
   9   1  10       1782.18       1704.80        60.82 o                         
  11   1  10        292.87        300.37        30.93 o                         
  13   1  10        270.35        315.19        55.52 o                         
  15   1  10        897.96        929.29        80.69 o                         
  17   1  10        148.28        168.24        55.41 o                         
 -20   2  10        274.04        240.42        48.14 o                         
 -18   2  10        316.18        313.11        36.53 o                         
 -16   2  10       1603.54       1709.30        63.25 o                         
 -14   2  10       1289.73       1291.42        52.32 o                         
 -12   2  10       5402.30       5264.23       122.83 o                         
 -10   2  10       3069.44       2957.96        85.56 o                         
  -8   2  10       6800.93       6468.62       104.27 o                         
  -6   2  10      10150.24       9411.02       113.56 o                         
  -4   2  10        878.25        696.88        20.74 o                         
  -2   2  10      13074.73      12775.18       144.93 o                         
   0   2  10       2513.59       2645.45        44.08 o                         
   2   2  10       4323.73       4244.89        63.96 o                         
   4   2  10       1983.72       1789.34        40.59 o                         
   6   2  10       2762.99       2459.44        54.55 o                         
   8   2  10       3516.99       3347.94        78.97 o                         
  10   2  10        508.92        523.09        42.74 o                         
  12   2  10        113.50        143.64        29.04 o                         
  14   2  10        898.00        999.36        85.42 o                         
  16   2  10        100.30         68.50        44.22 o                         
  18   2  10       1286.75       1388.60       108.93 o                         
 -19   3  10          7.65         41.97        46.69 o                         
 -17   3  10         65.70         58.93        22.28 o                         
 -15   3  10        126.62        111.56        24.18 o                         
 -13   3  10          1.74        -17.23        17.23 o                         
 -11   3  10        192.52        184.93        30.74 o                         
  -9   3  10          1.42          5.74        14.78 o                         
  -7   3  10          3.89          0.19         9.10 o                         
  -5   3  10        523.87        555.28        20.65 o                         
  -3   3  10        465.77        539.40        20.43 o                         
  -1   3  10        578.70        540.25        23.32 o                         
   1   3  10       3316.95       3288.89        59.79 o                         
   3   3  10          0.14         14.48         6.93 o                         
   5   3  10        534.48        573.00        25.99 o                         
   7   3  10          1.84         -5.14         9.54 o                         
   9   3  10        380.88        448.18        36.18 o                         
  11   3  10        316.76        314.18        74.97 o                         
  13   3  10        137.07         77.27        37.41 o                         
  15   3  10         26.26         40.89        38.48 o                         
  17   3  10          0.28         -4.11        47.37 o                         
 -18   4  10        314.82        328.13        51.59 o                         
 -16   4  10        515.27        504.20        55.47 o                         
 -14   4  10        274.26        181.64        38.74 o                         
 -12   4  10       2866.43       2867.04       113.28 o                         
 -10   4  10       1281.06       1252.59        77.06 o                         
  -8   4  10       8321.54       8399.47       154.09 o                         
  -6   4  10      14106.27      13926.31       165.04 o                         
  -4   4  10       2574.84       2580.50        43.71 o                         
  -2   4  10       9887.42       9811.53       117.67 o                         
   0   4  10        132.20        119.18        19.95 o                         
   2   4  10       1761.63       1811.25        41.07 o                         
   4   4  10       6988.02       6861.00       103.90 o                         
   6   4  10       1958.10       1942.01        51.28 o                         
   8   4  10       2903.34       2954.62        75.59 o                         
  10   4  10       1417.68       1404.63        56.29 o                         
  12   4  10        490.20        480.94        54.80 o                         
  14   4  10       1732.85       1765.67       154.22 o                         
  16   4  10        663.26        511.35        81.61 o                         
 -17   5  10         16.89         38.56        35.75 o                         
 -15   5  10        703.32        743.03        91.30 o                         
 -13   5  10         28.06         65.02        26.73 o                         
 -11   5  10         54.73         56.94        24.88 o                         
  -9   5  10         88.92         56.08        34.40 o                         
  -7   5  10        125.31        155.74        31.50 o                         
  -5   5  10         29.22         65.61        13.81 o                         
  -3   5  10        308.16        326.12        25.16 o                         
  -1   5  10        521.90        577.86        33.24 o                         
   1   5  10       1708.23       1812.76        69.70 o                         
   3   5  10         23.54         21.78        11.69 o                         
   5   5  10        216.80        175.21        21.88 o                         
   7   5  10         24.62         35.03        14.54 o                         
   9   5  10        196.35        216.86        28.33 o                         
  11   5  10        105.04        100.51        35.49 o                         
  13   5  10          3.41         10.98        30.06 o                         
  15   5  10        257.03        219.04        72.44 o                         
 -16   6  10         12.01        -30.06        44.53 o                         
 -14   6  10        162.82         99.45        38.54 o                         
 -12   6  10       1135.06       1093.06        86.07 o                         
 -10   6  10       1881.29       1980.01       114.56 o                         
  -8   6  10       4017.00       4231.77       169.78 o                         
  -6   6  10       3320.84       3346.07       112.67 o                         
  -4   6  10       2293.88       2308.21        63.37 o                         
  -2   6  10        625.76        661.94        38.73 o                         
   0   6  10         47.26         64.52        34.20 o                         
   2   6  10        213.20        145.16        30.61 o                         
   4   6  10       5248.22       5252.27       101.07 o                         
   6   6  10        462.20        536.54        36.93 o                         
   8   6  10        975.46       1110.76        44.13 o                         
  10   6  10       1214.51       1341.68       105.81 o                         
  12   6  10       1154.70       1315.58        96.08 o                         
  14   6  10        325.41        289.52        73.12 o                         
 -15   7  10        126.82        153.88        60.64 o                         
 -13   7  10        206.40        125.09        51.17 o                         
 -11   7  10         79.65         22.67        45.51 o                         
  -9   7  10        158.73        100.22        39.20 o                         
  -7   7  10         94.01         90.53        27.88 o                         
  -5   7  10        384.39        338.69        32.55 o                         
  -3   7  10         30.79         25.98        18.14 o                         
  -1   7  10         52.18         57.70        20.82 o                         
   1   7  10       2592.26       2452.14        97.08 o                         
   3   7  10         20.99         31.32        19.26 o                         
   5   7  10          1.67          5.09        20.91 o                         
   7   7  10          5.40        -15.42        15.42 o                         
   9   7  10        426.67        412.40        47.55 o                         
  11   7  10        274.49        307.27        49.61 o                         
  13   7  10        181.54        133.87        55.83 o                         
 -14   8  10        461.19        402.15        82.59 o                         
 -12   8  10       1315.44       1275.80       131.66 o                         
 -10   8  10       1585.95       1458.91       127.03 o                         
  -8   8  10        866.06        714.48        77.25 o                         
  -6   8  10        718.88        719.99        53.36 o                         
  -4   8  10       1288.80       1241.96        59.87 o                         
  -2   8  10       4122.69       4187.72       116.81 o                         
   0   8  10       2486.56       2684.39       115.97 o                         
   2   8  10       2485.23       2567.27        89.02 o                         
   4   8  10        336.86        423.18        46.33 o                         
   6   8  10        148.17        177.05        26.82 o                         
   8   8  10        379.01        452.99        49.23 o                         
  10   8  10        685.39        623.58        73.90 o                         
  12   8  10         30.35         86.29        43.30 o                         
 -13   9  10         23.38         81.30        48.04 o                         
 -11   9  10        102.62         22.03        51.55 o                         
  -9   9  10         56.46         68.68        41.41 o                         
  -7   9  10        584.03        532.75        76.10 o                         
  -5   9  10          0.69         -9.06        27.76 o                         
  -3   9  10         48.28        112.23        31.08 o                         
  -1   9  10        108.12        123.44        30.06 o                         
   1   9  10         29.88         47.51        23.04 o                         
   3   9  10         87.60         58.41        26.13 o                         
   5   9  10         63.57         29.81        29.97 o                         
   7   9  10        214.13        149.45        40.51 o                         
   9   9  10         15.25          0.32        90.34 o                         
  11   9  10         15.02         74.36        52.03 o                         
 -10  10  10       1261.09       1283.55       112.58 o                         
  -8  10  10       1122.64       1110.93       111.36 o                         
  -6  10  10        999.63        916.97       121.33 o                         
  -4  10  10        293.38        261.46        50.06 o                         
  -2  10  10        323.23        248.52        41.74 o                         
   0  10  10        332.25        279.84        46.52 o                         
   2  10  10       1449.84       1536.06       118.28 o                         
   4  10  10       1257.20       1223.44        72.74 o                         
   6  10  10        719.77        753.81        76.90 o                         
   8  10  10        984.84       1105.28       107.95 o                         
  -7  11  10          7.88         49.45        61.54 o                         
  -5  11  10          6.95          1.61        47.14 o                         
  -3  11  10        165.48        128.94        48.74 o                         
  -1  11  10        116.56         22.04        54.42 o                         
   1  11  10        267.44        214.24        49.97 o                         
   3  11  10          0.71         42.08        57.06 o                         
   5  11  10          0.71         -0.91        51.60 o                         
 -19   1  11         65.01         72.08        32.02 o                         
 -17   1  11         65.28         78.24        20.88 o                         
 -15   1  11       1100.15       1157.54        50.40 o                         
 -13   1  11        528.68        537.05        35.51 o                         
 -11   1  11       3203.40       3186.47        83.93 o                         
  -9   1  11      15713.07      15570.90       205.86 o                         
  -7   1  11       5512.66       5215.27       102.78 o                         
  -5   1  11       4841.58       4896.98        67.17 o                         
  -3   1  11       8826.04       8959.29       106.91 o                         
  -1   1  11       9266.13       9237.17       100.33 o                         
   1   1  11      12017.59      12564.28       320.07 o                         
   3   1  11       4440.78       4655.55        83.52 o                         
   5   1  11      12634.51      12363.40       134.96 o                         
   7   1  11       1821.30       1760.41        43.92 o                         
   9   1  11       5936.38       5949.49       126.61 o                         
  11   1  11       2532.79       2605.03        79.42 o                         
  13   1  11        123.54        102.07        33.84 o                         
  15   1  11        494.89        428.89        58.21 o                         
  17   1  11        358.98        368.03        62.07 o                         
 -20   2  11          1.73         27.97        73.28 o                         
 -18   2  11        479.49        488.93        42.71 o                         
 -16   2  11          5.96         18.77        19.76 o                         
 -14   2  11         47.66          3.79        13.27 o                         
 -12   2  11        109.83        176.51        21.86 o                         
 -10   2  11        171.34        199.11        25.57 o                         
  -8   2  11       3661.29       3510.21        65.23 o                         
  -6   2  11        262.13        305.37        20.49 o                         
  -4   2  11         88.64        124.52        10.22 o                         
  -2   2  11       3853.62       4142.41        60.62 o                         
   0   2  11        489.31        573.45        21.12 o                         
   2   2  11        403.57        430.91        23.55 o                         
   4   2  11         68.62        102.20        12.54 o                         
   6   2  11        334.00        423.02        25.81 o                         
   8   2  11       3007.26       2889.52        74.40 o                         
  10   2  11       2737.53       2648.90        83.54 o                         
  12   2  11         14.26         20.03        21.85 o                         
  14   2  11         73.30         33.73        38.23 o                         
  16   2  11        212.97        182.11        47.03 o                         
  18   2  11         86.92          2.80        54.99 o                         
 -19   3  11        210.72         87.27        54.09 o                         
 -17   3  11        760.26        733.49        45.76 o                         
 -15   3  11       2077.51       2002.78        74.89 o                         
 -13   3  11       1141.33       1145.13        61.53 o                         
 -11   3  11       1768.28       1721.64        73.06 o                         
  -9   3  11         21.10         47.99        10.92 o                         
  -7   3  11        279.39        261.30        20.29 o                         
  -5   3  11       5555.96       5277.75        67.37 o                         
  -3   3  11       3804.61       3713.51        51.61 o                         
  -1   3  11      17479.90      17698.75       164.76 o                         
   1   3  11       3092.99       2973.81        53.85 o                         
   3   3  11       6742.07       6515.29        96.19 o                         
   5   3  11       2154.95       2223.72        56.63 o                         
   7   3  11        256.38        330.62        27.93 o                         
   9   3  11        391.56        327.22        39.44 o                         
  11   3  11        389.14        359.45        49.58 o                         
  13   3  11        484.10        606.73        81.84 o                         
  15   3  11        994.23       1073.68       115.69 o                         
  17   3  11        155.60        247.76        69.62 o                         
 -18   4  11         97.29         51.67        42.48 o                         
 -16   4  11         36.98         63.64        30.83 o                         
 -14   4  11        124.77        155.97        39.61 o                         
 -12   4  11        957.52        984.38        51.96 o                         
 -10   4  11        229.89        163.81        25.88 o                         
  -8   4  11        252.87        325.38        38.62 o                         
  -6   4  11       1116.39       1054.81        39.94 o                         
  -4   4  11        565.61        561.19        23.61 o                         
  -2   4  11          0.64         -1.25         7.03 o                         
   0   4  11       1707.77       1720.42        48.21 o                         
   2   4  11         43.86         40.69        12.29 o                         
   4   4  11        544.08        538.24        30.98 o                         
   6   4  11          0.28          5.67        15.56 o                         
   8   4  11       1573.38       1533.02        62.08 o                         
  10   4  11        703.57        571.67        45.69 o                         
  12   4  11        136.65        124.31        36.57 o                         
  14   4  11         22.78         14.65        33.10 o                         
  16   4  11        141.42        134.37        61.05 o                         
 -17   5  11        728.31        668.41        58.54 o                         
 -15   5  11        880.48        977.73        98.21 o                         
 -13   5  11        555.56        608.94        67.70 o                         
 -11   5  11       2029.54       2106.67        93.50 o                         
  -9   5  11       1525.27       1439.03        78.93 o                         
  -7   5  11       4028.37       3904.36       128.11 o                         
  -5   5  11       9642.94       9901.33       141.85 o                         
  -3   5  11       2174.06       2273.77        56.79 o                         
  -1   5  11       5394.11       5596.34        96.06 o                         
   1   5  11      19891.54      20243.58       246.61 o                         
   3   5  11       5240.92       5263.07       107.49 o                         
   5   5  11       8755.13       8663.59       136.72 o                         
   7   5  11        989.45       1121.64        45.47 o                         
   9   5  11        298.35        311.34        46.76 o                         
  11   5  11        582.36        655.32        46.80 o                         
  13   5  11       1240.84       1390.82       135.20 o                         
  15   5  11       1068.32       1059.14       109.30 o                         
 -16   6  11          5.42        -38.76        49.66 o                         
 -14   6  11         14.10         25.64        35.01 o                         
 -12   6  11          1.95         32.30        36.96 o                         
 -10   6  11        218.23        263.63        56.93 o                         
  -8   6  11        481.49        446.16        77.35 o                         
  -6   6  11       1282.29       1203.24        48.84 o                         
  -4   6  11       1896.30       1718.78        62.31 o                         
  -2   6  11          3.18        -11.62        11.62 o                         
   0   6  11         29.60         21.26        31.31 o                         
   2   6  11        114.04         79.17        21.99 o                         
   4   6  11        121.72        114.64        19.39 o                         
   6   6  11        911.70        920.92        50.82 o                         
   8   6  11         90.59        133.49        21.50 o                         
  10   6  11        803.45        876.35        65.78 o                         
  12   6  11        366.93        410.07        67.07 o                         
  14   6  11          0.46        -24.70        66.84 o                         
 -15   7  11        201.56        172.31        51.42 o                         
 -13   7  11        430.22        479.22        77.42 o                         
 -11   7  11       1215.44       1386.71       116.04 o                         
  -9   7  11       1142.62       1349.92       101.82 o                         
  -7   7  11        549.56        614.68        94.06 o                         
  -5   7  11       2333.44       2319.60        71.03 o                         
  -3   7  11        510.96        443.33        40.29 o                         
  -1   7  11       1727.92       1766.77        78.14 o                         
   1   7  11       4538.07       4342.41       147.65 o                         
   3   7  11         26.96         78.51        23.11 o                         
   5   7  11        434.51        478.90        39.90 o                         
   7   7  11       1029.02        977.02        47.83 o                         
   9   7  11       1304.21       1317.10        77.72 o                         
  11   7  11        820.48        821.37        94.90 o                         
  13   7  11         81.52         72.32        44.68 o                         
 -14   8  11         44.54         23.77        51.13 o                         
 -12   8  11          0.64        -30.46        30.46 o                         
 -10   8  11        152.15        113.65        39.22 o                         
  -8   8  11        128.02        117.14        37.68 o                         
  -6   8  11         50.29         52.60        29.72 o                         
  -4   8  11         20.11         18.48        16.28 o                         
  -2   8  11         18.11         10.62        18.46 o                         
   0   8  11       1109.52       1089.63        80.90 o                         
   2   8  11        224.83        177.26        28.86 o                         
   4   8  11          1.02         12.09        17.53 o                         
   6   8  11         89.54         72.55        24.73 o                         
   8   8  11         32.07         59.43        32.27 o                         
  10   8  11         42.42         59.27        36.64 o                         
  12   8  11          0.71         49.20        45.30 o                         
 -13   9  11        741.55        440.84       113.40 o                         
 -11   9  11       1177.26       1232.04       117.34 o                         
  -9   9  11        440.08        403.98        70.40 o                         
  -7   9  11        147.22        123.84        38.89 o                         
  -5   9  11        598.14        698.02        73.30 o                         
  -3   9  11       1096.25       1157.69        72.44 o                         
  -1   9  11       2641.36       2647.51       106.95 o                         
   1   9  11       1106.61       1125.47        85.95 o                         
   3   9  11       1902.89       1953.06        82.87 o                         
   5   9  11        599.16        649.66        55.47 o                         
   7   9  11        514.96        579.43        61.07 o                         
   9   9  11        155.66        116.73        50.92 o                         
  11   9  11         40.95        -57.85        57.85 o                         
 -10  10  11         31.40        -38.31        38.31 o                         
  -8  10  11        162.37        144.13        51.51 o                         
  -6  10  11          1.57        -37.19        37.19 o                         
  -4  10  11         15.62         21.96        29.92 o                         
  -2  10  11         27.20         98.92        38.29 o                         
   0  10  11         90.60         45.43        44.64 o                         
   2  10  11         11.85         18.97        30.50 o                         
   4  10  11         23.93        -28.15        28.15 o                         
   6  10  11         18.50         31.70        40.21 o                         
   8  10  11          8.76         47.36        57.79 o                         
  -5  11  11        809.72        826.65        97.02 o                         
  -3  11  11        662.65        625.96        78.35 o                         
  -1  11  11        314.64        301.62        58.21 o                         
   1  11  11        626.62        671.37        68.20 o                         
   3  11  11       1336.62       1227.52       103.24 o                         
 -20   0  12       1305.97       1527.26       167.65 o                         
 -18   0  12       5143.01       5450.56       149.26 o                         
 -16   0  12        580.89        634.74        58.04 o                         
 -14   0  12       1138.24       1169.75        67.17 o                         
 -12   0  12       2828.94       2875.26       120.10 o                         
 -10   0  12       3586.10       3725.56       154.63 o                         
  -8   0  12       3074.80       2949.15       171.57 o                         
  -6   0  12       3256.68       3290.92        83.04 o                         
  -4   0  12      11236.97      11144.16       213.94 o                         
  -2   0  12      25669.87      25246.83       391.34 o                         
   0   0  12       3393.04       3353.66       133.14 o                         
   2   0  12      11734.94      11510.91       225.01 o                         
   4   0  12         29.48         45.68        13.93 o                         
   6   0  12      10964.14      10631.01       248.18 o                         
   8   0  12        893.92        804.18        55.53 o                         
  10   0  12       2101.19       2356.38       197.35 o                         
  12   0  12        431.98        584.45        98.87 o                         
  14   0  12        601.64        497.49       105.25 o                         
  16   0  12       1704.54       1643.15       142.50 o                         
  18   0  12         40.01         19.81        96.69 o                         
 -19   1  12         80.86         38.67        28.29 o                         
 -17   1  12          1.47         14.93        20.74 o                         
 -15   1  12        260.63        233.64        26.96 o                         
 -13   1  12          5.16         22.47        12.99 o                         
 -11   1  12       3045.74       3027.19        82.05 o                         
  -9   1  12         65.01         62.07        17.26 o                         
  -7   1  12       1899.02       1934.67        52.51 o                         
  -5   1  12        361.42        424.19        23.36 o                         
  -3   1  12       6398.69       6885.03        90.73 o                         
  -1   1  12       2671.82       3001.05        50.61 o                         
   1   1  12       4241.08       4619.78        77.56 o                         
   3   1  12       7878.55       8471.05       142.98 o                         
   5   1  12       1854.77       1929.06        50.08 o                         
   7   1  12        457.88        456.23        28.22 o                         
   9   1  12       1092.30       1044.20        54.07 o                         
  11   1  12        237.34        187.81        30.26 o                         
  13   1  12         79.30         48.28        32.66 o                         
  15   1  12         34.67         42.29        35.79 o                         
  17   1  12        358.98        386.23        56.37 o                         
 -18   2  12        978.92        998.39        61.89 o                         
 -16   2  12        525.13        574.82        63.25 o                         
 -14   2  12        873.92        933.17        37.47 o                         
 -12   2  12       1150.65       1163.93        55.48 o                         
 -10   2  12        162.65        103.71        21.61 o                         
  -8   2  12        293.32        421.05        26.32 o                         
  -6   2  12        232.18        269.35        17.56 o                         
  -4   2  12       8288.24       8040.64        81.96 o                         
  -2   2  12       7396.42       7478.07        94.36 o                         
   0   2  12       8011.95       7926.97        90.48 o                         
   2   2  12       7880.04       7506.39       104.39 o                         
   4   2  12       2649.36       2570.53        59.23 o                         
   6   2  12       1184.59       1218.84        39.97 o                         
   8   2  12       5546.77       5554.15       110.41 o                         
  10   2  12       3836.52       3849.73       102.80 o                         
  12   2  12       4459.34       4436.38       120.41 o                         
  14   2  12        646.05        725.49        71.15 o                         
  16   2  12        602.83        670.56        75.11 o                         
 -19   3  12         50.02         19.10        69.07 o                         
 -17   3  12         75.94         72.11        35.81 o                         
 -15   3  12        662.14        669.14        50.34 o                         
 -13   3  12          6.12          3.87        15.94 o                         
 -11   3  12         49.05         37.24        19.55 o                         
  -9   3  12        664.86        686.84        31.73 o                         
  -7   3  12        115.69        107.85        15.75 o                         
  -5   3  12         17.84          0.11         9.30 o                         
  -3   3  12          9.38         27.94         7.31 o                         
  -1   3  12        129.84        158.00        14.82 o                         
   1   3  12          0.14         13.26         8.76 o                         
   3   3  12         21.56         54.85        13.43 o                         
   5   3  12         58.91         50.88        13.23 o                         
   7   3  12          1.25          5.37         9.23 o                         
   9   3  12         35.98         14.07        19.00 o                         
  11   3  12          5.17        -25.33        25.33 o                         
  13   3  12         11.28        -16.11        30.56 o                         
  15   3  12        112.29        139.09        51.31 o                         
  17   3  12        356.61        255.58        73.68 o                         
 -18   4  12        291.35        187.01        43.41 o                         
 -16   4  12       1325.10       1450.09        91.98 o                         
 -14   4  12       1983.29       2266.50        97.80 o                         
 -12   4  12       1036.96       1093.22        42.73 o                         
 -10   4  12        600.73        622.63        46.28 o                         
  -8   4  12       4416.87       4345.98       106.75 o                         
  -6   4  12       1556.64       1507.07        57.60 o                         
  -4   4  12       3164.41       3303.07        56.65 o                         
  -2   4  12       1277.29       1249.92        36.72 o                         
   0   4  12       1315.96       1136.54        41.61 o                         
   2   4  12      12948.32      12137.38       166.57 o                         
   4   4  12       6611.82       6502.82       162.47 o                         
   6   4  12       1998.85       1905.34        65.40 o                         
   8   4  12       3923.77       3828.38       146.46 o                         
  10   4  12        947.87        921.03        67.58 o                         
  12   4  12       2238.97       2208.61       141.45 o                         
  14   4  12        581.05        614.16       190.41 o                         
  16   4  12         20.29        116.43        53.41 o                         
 -17   5  12        108.36         83.51        42.54 o                         
 -15   5  12         14.30        -26.69        26.69 o                         
 -13   5  12         76.72         29.49        45.88 o                         
 -11   5  12        658.96        556.65        60.05 o                         
  -9   5  12         22.05         21.42        18.73 o                         
  -7   5  12        116.57         78.20        16.06 o                         
  -5   5  12        667.84        697.98        36.68 o                         
  -3   5  12         21.20         52.70        18.17 o                         
  -1   5  12        423.94        571.65        38.33 o                         
   1   5  12       1462.99       1419.06        56.91 o                         
   3   5  12       1931.90       1807.32        56.80 o                         
   5   5  12         89.72        103.97        20.80 o                         
   7   5  12        121.11        104.37        20.04 o                         
   9   5  12         60.60         55.20        21.18 o                         
  11   5  12         99.09         86.42        29.72 o                         
  13   5  12          4.07          6.66        37.77 o                         
  15   5  12         13.55         29.85        55.97 o                         
 -16   6  12        453.85        373.77        65.95 o                         
 -14   6  12       1498.50       1480.03       118.30 o                         
 -12   6  12        251.33        278.73        53.88 o                         
 -10   6  12       2237.27       2291.35       139.87 o                         
  -8   6  12       3027.84       2822.90        94.67 o                         
  -6   6  12        335.39        457.34        36.62 o                         
  -4   6  12       2141.09       2420.67        69.10 o                         
  -2   6  12       3643.06       3606.39       139.85 o                         
   0   6  12        736.37        804.93        63.14 o                         
   2   6  12       3048.64       3186.70       103.62 o                         
   4   6  12        232.25        265.26        32.00 o                         
   6   6  12       4748.07       4964.43       116.00 o                         
   8   6  12       1369.02       1306.21        52.06 o                         
  10   6  12        500.07        510.36        54.19 o                         
  12   6  12        446.38        476.43       132.55 o                         
  14   6  12        608.53        595.35        82.38 o                         
 -15   7  12         90.65        110.35        45.57 o                         
 -13   7  12         14.29         28.84        41.98 o                         
 -11   7  12        655.79        717.49       132.75 o                         
  -9   7  12        496.98        501.25        60.68 o                         
  -7   7  12        219.81        185.19        40.93 o                         
  -5   7  12         42.76         36.18        26.10 o                         
  -3   7  12        320.82        331.05        45.41 o                         
  -1   7  12        109.22         74.57        29.67 o                         
   1   7  12          5.72          9.79        18.56 o                         
   3   7  12         14.06         33.69        23.92 o                         
   5   7  12         78.36         43.63        18.08 o                         
   7   7  12        233.45        221.41        32.81 o                         
   9   7  12         20.20          7.93        26.80 o                         
  11   7  12         36.56         19.86        35.48 o                         
  13   7  12          8.29         31.03        52.19 o                         
 -14   8  12       1065.12        985.02       107.28 o                         
 -12   8  12        291.64        276.51        56.94 o                         
 -10   8  12         66.79         48.42        89.17 o                         
  -8   8  12         13.34         20.30        27.10 o                         
  -6   8  12         98.18        124.49        29.95 o                         
  -4   8  12        974.16        991.98        66.64 o                         
  -2   8  12       3265.05       3283.99       115.06 o                         
   0   8  12       4390.53       4671.36       154.89 o                         
   2   8  12       1239.66       1319.97        78.01 o                         
   4   8  12        802.71        947.66        70.55 o                         
   6   8  12        843.14        806.55        72.95 o                         
   8   8  12       1233.95       1343.97        71.03 o                         
  10   8  12        851.08        874.87        92.84 o                         
  12   8  12       1233.96       1170.47       164.00 o                         
 -11   9  12          0.78         69.98        60.90 o                         
  -9   9  12         96.66         82.64        52.51 o                         
  -7   9  12          4.38         50.21        36.35 o                         
  -5   9  12        422.95        343.95        51.30 o                         
  -3   9  12        145.68        115.05        43.19 o                         
  -1   9  12         74.40        149.76        36.73 o                         
   1   9  12          1.51         38.98        30.78 o                         
   3   9  12        398.08        416.63        46.72 o                         
   5   9  12        360.28        317.22        40.70 o                         
   7   9  12        462.31        568.25        96.52 o                         
   9   9  12         31.80         50.22        55.72 o                         
 -10  10  12        128.69         21.20        62.45 o                         
  -8  10  12       1156.30       1166.85       121.15 o                         
  -6  10  12       2148.69       1978.81       143.80 o                         
  -4  10  12        643.42        579.82        68.72 o                         
  -2  10  12        736.92        698.28        81.05 o                         
   0  10  12        537.59        606.89        74.41 o                         
   2  10  12        530.24        506.08        81.83 o                         
   4  10  12       1056.41       1081.23        97.04 o                         
   6  10  12        556.21        619.75        68.45 o                         
   8  10  12        360.58        265.66        69.17 o                         
  -5  11  12        122.42        106.47        54.29 o                         
  -3  11  12        161.35         40.33        67.14 o                         
  -1  11  12        159.13        207.85        52.48 o                         
   1  11  12         78.25        -37.12        43.38 o                         
   3  11  12          5.79         12.47        72.59 o                         
 -19   1  13        466.43        447.95        44.29 o                         
 -17   1  13        594.50        732.56        43.41 o                         
 -15   1  13        933.78        964.47        49.53 o                         
 -13   1  13       2108.77       2196.59        74.22 o                         
 -11   1  13       3727.28       3671.24       100.35 o                         
  -9   1  13       1558.29       1555.10        53.92 o                         
  -7   1  13       3930.41       4060.26        78.12 o                         
  -5   1  13      12021.38      11823.05       154.91 o                         
  -3   1  13       1056.31        847.05        30.33 o                         
  -1   1  13       2651.95       2306.02        45.07 o                         
   1   1  13        259.54        214.59        20.13 o                         
   3   1  13       1421.43       1335.65        39.29 o                         
   5   1  13       2672.35       2470.22        64.26 o                         
   7   1  13       7911.81       7689.72       121.34 o                         
   9   1  13       2204.93       2185.63        80.92 o                         
  11   1  13        960.85       1013.51        64.16 o                         
  13   1  13       1494.61       1722.72        96.69 o                         
  15   1  13        855.27        717.27        99.93 o                         
  17   1  13        331.05        213.55        52.69 o                         
 -18   2  13        115.82        101.71        35.34 o                         
 -16   2  13          0.04        -17.88        17.88 o                         
 -14   2  13        220.25        195.13        31.01 o                         
 -12   2  13        481.08        519.01        37.65 o                         
 -10   2  13         53.10         19.46        23.02 o                         
  -8   2  13       5096.06       4826.99        84.70 o                         
  -6   2  13         95.56        126.53        13.13 o                         
  -4   2  13        618.36        618.26        27.45 o                         
  -2   2  13        894.06        873.85        33.16 o                         
   0   2  13        244.56        288.92        19.28 o                         
   2   2  13        291.01        293.73        22.59 o                         
   4   2  13        472.86        510.13        32.40 o                         
   6   2  13        195.33        161.66        19.54 o                         
   8   2  13        119.27        139.83        26.56 o                         
  10   2  13        757.65        804.26        66.58 o                         
  12   2  13        156.94        216.12        39.44 o                         
  14   2  13        125.70         89.82        38.44 o                         
  16   2  13          5.13         13.53        45.55 o                         
 -19   3  13        502.17        471.92        61.07 o                         
 -17   3  13       2980.67       3095.95        89.39 o                         
 -15   3  13       1944.70       2114.29        79.51 o                         
 -13   3  13        747.13        842.86        53.00 o                         
 -11   3  13       2719.72       2730.40        86.75 o                         
  -9   3  13        192.40        220.17        23.02 o                         
  -7   3  13       7306.01       7218.39       108.16 o                         
  -5   3  13        249.32        301.62        18.12 o                         
  -3   3  13       3357.05       3364.06        56.15 o                         
  -1   3  13      11093.52      11053.19       118.86 o                         
   1   3  13       6677.22       6590.14        88.01 o                         
   3   3  13       2960.89       2889.82        65.65 o                         
   5   3  13       2318.63       2257.46       103.85 o                         
   7   3  13        432.31        486.14        31.67 o                         
   9   3  13       6072.46       6153.01       176.91 o                         
  11   3  13        506.97        595.16        66.58 o                         
  13   3  13       1632.51       1752.31       212.68 o                         
  15   3  13        503.37        334.78        86.16 o                         
  17   3  13        304.32        234.23        75.31 o                         
 -18   4  13         25.15        108.39        51.19 o                         
 -16   4  13        363.08        461.67        85.56 o                         
 -14   4  13         45.84         95.32        29.97 o                         
 -12   4  13         85.35        117.62        19.27 o                         
 -10   4  13          3.69          3.96        23.38 o                         
  -8   4  13         84.42         87.72        20.03 o                         
  -6   4  13        188.74        169.50        17.94 o                         
  -4   4  13        424.13        471.93        25.45 o                         
  -2   4  13       1608.85       1620.96        48.66 o                         
   0   4  13       1370.34       1413.67        49.53 o                         
   2   4  13       2019.72       2053.00        65.83 o                         
   4   4  13        274.68        274.78        28.69 o                         
   6   4  13       1815.30       1750.42        60.71 o                         
   8   4  13         12.58         23.16        18.04 o                         
  10   4  13        521.96        520.90        52.90 o                         
  12   4  13        560.16        514.77       104.50 o                         
  14   4  13         74.89        109.42        67.07 o                         
  16   4  13         23.78          3.66        57.72 o                         
 -17   5  13        829.01        825.48        88.70 o                         
 -15   5  13        183.67        100.48        42.27 o                         
 -13   5  13        311.73        343.06        52.89 o                         
 -11   5  13        814.22        864.53        77.17 o                         
  -9   5  13       3292.91       3184.72        98.43 o                         
  -7   5  13       8226.41       8000.30       132.01 o                         
  -5   5  13       4428.52       4433.75        89.28 o                         
  -3   5  13        539.49        627.49        37.84 o                         
  -1   5  13        932.64       1000.90        49.51 o                         
   1   5  13        636.44        625.42        39.96 o                         
   3   5  13       3269.96       3411.65        86.23 o                         
   5   5  13       2110.96       2190.87        75.58 o                         
   7   5  13        806.46        866.53        45.87 o                         
   9   5  13       2165.88       2438.29        97.53 o                         
  11   5  13       1865.51       2147.65       110.21 o                         
  13   5  13        539.43        413.51        77.28 o                         
  15   5  13        647.50        647.08        86.86 o                         
 -16   6  13         64.71         24.33        58.67 o                         
 -14   6  13          7.54        -21.22        31.58 o                         
 -12   6  13          0.71        -23.19        23.19 o                         
 -10   6  13         54.87         26.80        28.70 o                         
  -8   6  13        583.56        650.60        51.58 o                         
  -6   6  13        866.13        936.44        48.80 o                         
  -4   6  13         15.02         24.34        23.22 o                         
  -2   6  13          6.15         -9.04        21.15 o                         
   0   6  13         22.30         61.64        29.63 o                         
   2   6  13        312.77        289.36        36.90 o                         
   4   6  13        420.39        439.03        38.95 o                         
   6   6  13        384.01        333.66        42.39 o                         
   8   6  13         41.79         19.16        22.46 o                         
  10   6  13        594.69        592.75        69.49 o                         
  12   6  13        402.75        295.23        74.46 o                         
  14   6  13         15.25        -17.14        46.01 o                         
 -15   7  13        156.98        112.32        49.18 o                         
 -13   7  13        526.13        632.21        79.53 o                         
 -11   7  13        725.07        787.89        83.48 o                         
  -9   7  13        869.95        823.03        78.72 o                         
  -7   7  13        794.05        670.54        53.86 o                         
  -5   7  13       2080.06       1926.54        80.36 o                         
  -3   7  13       3044.73       2990.38       112.30 o                         
  -1   7  13       1072.44       1070.98        71.76 o                         
   1   7  13         47.72        -26.68        26.68 o                         
   3   7  13        277.87        300.09        47.13 o                         
   5   7  13       1060.81       1018.19        63.17 o                         
   7   7  13       1118.06       1135.10        62.52 o                         
   9   7  13       2417.15       2511.04       105.93 o                         
  11   7  13       2533.59       2506.77       120.41 o                         
  13   7  13        444.63        391.08        77.01 o                         
 -14   8  13          8.80         26.66        48.50 o                         
 -12   8  13         37.38          3.89        42.87 o                         
 -10   8  13         27.80        -19.51        48.51 o                         
  -8   8  13         39.95        102.17        34.49 o                         
  -6   8  13         52.31         58.92        25.45 o                         
  -4   8  13        205.17        131.12        33.47 o                         
  -2   8  13        101.90        113.63        50.45 o                         
   0   8  13        167.40        125.53        36.03 o                         
   2   8  13         40.11         80.17        33.11 o                         
   4   8  13        738.25        847.72        69.44 o                         
   6   8  13         51.34          9.77        33.21 o                         
   8   8  13          5.53        -26.59        26.59 o                         
  10   8  13         85.37        137.34        48.71 o                         
  12   8  13         49.84         85.75        51.78 o                         
 -11   9  13       1952.66       1781.07       125.64 o                         
  -9   9  13        654.04        546.01       107.77 o                         
  -7   9  13        615.62        598.65        86.16 o                         
  -5   9  13        242.12        152.48        46.53 o                         
  -3   9  13        833.19        904.29        96.61 o                         
  -1   9  13       1076.31       1141.21        78.99 o                         
   1   9  13       1062.36       1224.54        77.54 o                         
   3   9  13        862.89        858.69        75.00 o                         
   5   9  13       1107.22       1099.53        75.27 o                         
   7   9  13        687.38        624.72        66.54 o                         
   9   9  13        678.37        663.48        96.85 o                         
  -8  10  13         10.17         50.96        54.88 o                         
  -6  10  13         20.54         12.41        39.08 o                         
  -4  10  13         51.52         66.80        36.23 o                         
  -2  10  13        342.78        327.70        59.14 o                         
   0  10  13        180.00        107.52        39.17 o                         
   2  10  13         35.97         -0.01        33.65 o                         
   4  10  13         85.64         54.22        40.40 o                         
   6  10  13         35.93         94.06        71.53 o                         
  -5  11  13        777.90        671.82        96.12 o                         
  -3  11  13        134.78        162.97        51.82 o                         
  -1  11  13        152.30        180.37        52.56 o                         
   1  11  13        174.39        147.60        46.60 o                         
   3  11  13        517.67        499.84        75.10 o                         
 -18   0  14         22.46         -0.05        41.03 o                         
 -16   0  14        567.98        654.54        58.53 o                         
 -14   0  14       3987.18       4019.49       120.27 o                         
 -12   0  14        455.59        574.51        64.28 o                         
 -10   0  14       6218.58       6037.88       185.15 o                         
  -8   0  14      23925.78      23733.54       439.28 o                         
  -6   0  14       6115.50       6091.74       194.81 o                         
  -4   0  14      22106.75      21213.21       355.74 o                         
  -2   0  14        528.23        411.67        43.89 o                         
   0   0  14       1755.16       1666.23        65.03 o                         
   2   0  14        388.50        432.68        43.23 o                         
   4   0  14       8871.82       8916.93       278.16 o                         
   6   0  14       7129.18       7000.25       176.69 o                         
   8   0  14       1765.75       1642.74       138.18 o                         
  10   0  14        363.38        314.43        89.84 o                         
  12   0  14         43.95        -32.09        51.91 o                         
  14   0  14         72.47         22.54        42.76 o                         
  16   0  14       1510.52       1387.86       166.67 o                         
 -19   1  14        269.07        265.94        41.72 o                         
 -17   1  14         14.80         -7.45        19.58 o                         
 -15   1  14         24.69          5.96        16.23 o                         
 -13   1  14        217.00        251.43        34.05 o                         
 -11   1  14          0.13        -13.28        14.73 o                         
  -9   1  14        805.89        816.63        40.19 o                         
  -7   1  14        931.79        959.45        55.08 o                         
  -5   1  14        908.21        878.73        31.65 o                         
  -3   1  14       2481.82       2518.13        97.92 o                         
  -1   1  14       1948.62       2027.75        52.57 o                         
   1   1  14        820.77        775.66        33.39 o                         
   3   1  14       1194.53       1336.91        51.11 o                         
   5   1  14        628.59        647.05        43.11 o                         
   7   1  14        254.35        299.49        31.90 o                         
   9   1  14       1625.42       1645.21        70.01 o                         
  11   1  14          5.20         41.26        26.36 o                         
  13   1  14        163.50        125.60        36.78 o                         
  15   1  14        101.44        111.83        45.68 o                         
  17   1  14         35.61         34.58        60.68 o                         
 -18   2  14          8.89        -29.14        29.14 o                         
 -16   2  14        154.13        103.77        25.96 o                         
 -14   2  14       1606.00       1601.95        57.01 o                         
 -12   2  14        796.26        711.94        48.33 o                         
 -10   2  14       5069.71       4852.60       101.81 o                         
  -8   2  14       1860.75       1870.62        62.00 o                         
  -6   2  14       1472.72       1433.68        37.08 o                         
  -4   2  14       2666.62       2553.15        59.14 o                         
  -2   2  14       5349.46       5221.51        74.48 o                         
   0   2  14       4827.87       5012.62        75.47 o                         
   2   2  14       4850.00       4868.84        95.03 o                         
   4   2  14       3231.31       3347.20        87.15 o                         
   6   2  14       3877.37       3849.35        96.49 o                         
   8   2  14        341.28        301.61        37.09 o                         
  10   2  14       1361.75       1548.89       110.38 o                         
  12   2  14        809.16        802.33        74.28 o                         
  14   2  14        621.03        495.44        63.91 o                         
  16   2  14        460.97        411.11        65.36 o                         
 -19   3  14        145.50         95.47        51.02 o                         
 -17   3  14        432.61        469.25        42.90 o                         
 -15   3  14         78.01         74.32        24.44 o                         
 -13   3  14          2.41         31.56        21.89 o                         
 -11   3  14         56.72         42.85        13.16 o                         
  -9   3  14        607.10        615.20        35.00 o                         
  -7   3  14         84.32         91.54        17.15 o                         
  -5   3  14        392.38        359.54        21.22 o                         
  -3   3  14          0.79         11.79         7.90 o                         
  -1   3  14        838.86        877.27        32.42 o                         
   1   3  14       2191.83       2203.57        61.17 o                         
   3   3  14        336.03        454.09        39.57 o                         
   5   3  14       1418.55       1515.52        71.79 o                         
   7   3  14        582.98        527.29        64.20 o                         
   9   3  14        143.57        113.13        34.31 o                         
  11   3  14         25.30         73.16        31.49 o                         
  13   3  14         38.45          3.23        41.16 o                         
  15   3  14          1.16        -41.30        41.30 o                         
  17   3  14          5.95         10.42        82.41 o                         
 -18   4  14        439.16        444.80        72.16 o                         
 -16   4  14        353.32        369.94        59.27 o                         
 -14   4  14        190.86        137.17        25.10 o                         
 -12   4  14       1602.27       1482.84        72.75 o                         
 -10   4  14       6210.94       6396.10       152.14 o                         
  -8   4  14       3245.61       3167.96        98.90 o                         
  -6   4  14       5794.25       5477.53        87.68 o                         
  -4   4  14       1373.85       1189.03        34.15 o                         
  -2   4  14        492.60        503.66        27.06 o                         
   0   4  14       3923.42       3987.15       118.51 o                         
   2   4  14       3031.68       3000.11        83.41 o                         
   4   4  14       1657.17       1644.97       101.83 o                         
   6   4  14       2314.88       2445.57        73.85 o                         
   8   4  14        181.29        121.72        36.94 o                         
  10   4  14        714.39        792.10        81.41 o                         
  12   4  14        567.51        669.34       105.18 o                         
  14   4  14        286.49        156.88        53.73 o                         
  16   4  14        214.55        196.34        81.20 o                         
 -17   5  14          1.87          3.76        43.25 o                         
 -15   5  14        218.45        306.51        59.69 o                         
 -13   5  14          1.04        -27.63        27.63 o                         
 -11   5  14        156.79        104.23        32.42 o                         
  -9   5  14         37.52         42.43        21.39 o                         
  -7   5  14        362.50        343.01        29.44 o                         
  -5   5  14        223.83        196.67        25.16 o                         
  -3   5  14         81.70         85.25        17.79 o                         
  -1   5  14         45.11         63.45        19.97 o                         
   1   5  14        156.70        143.81        22.45 o                         
   3   5  14          8.45         16.12        16.28 o                         
   5   5  14         45.17         28.51        16.53 o                         
   7   5  14        103.23        119.31        24.76 o                         
   9   5  14        801.93        751.79        62.67 o                         
  11   5  14        141.50        113.97        41.31 o                         
  13   5  14         21.04         80.02        48.06 o                         
  15   5  14          9.98         37.81        55.94 o                         
 -16   6  14        505.47        581.71        97.24 o                         
 -14   6  14        358.26        281.02        61.79 o                         
 -12   6  14        601.19        574.02        68.26 o                         
 -10   6  14       1549.60       1727.87        96.04 o                         
  -8   6  14       2977.35       2889.67       124.67 o                         
  -6   6  14       4264.31       4039.03       139.32 o                         
  -4   6  14       7821.19       7863.59       193.21 o                         
  -2   6  14        375.07        476.21        51.93 o                         
   0   6  14       7337.50       7391.70       187.90 o                         
   2   6  14       2063.70       2058.88        69.08 o                         
   4   6  14        493.26        611.16        52.20 o                         
   6   6  14       1096.02       1190.26        62.77 o                         
   8   6  14        500.64        544.10        56.64 o                         
  10   6  14        394.85        465.84        73.02 o                         
  12   6  14        592.15        680.86       102.32 o                         
  14   6  14        267.40        310.57        66.94 o                         
 -15   7  14          8.28        -29.87        56.54 o                         
 -13   7  14          1.87         43.31        39.66 o                         
 -11   7  14          9.06         -2.69        28.73 o                         
  -9   7  14         65.04         69.37        34.22 o                         
  -7   7  14        117.53        244.12        41.94 o                         
  -5   7  14        556.89        510.56        51.57 o                         
  -3   7  14        182.12        169.55        35.05 o                         
  -1   7  14       1514.21       1498.65        86.47 o                         
   1   7  14       1062.52       1038.13        83.14 o                         
   3   7  14        375.62        434.41        53.55 o                         
   5   7  14        287.70        274.70        34.98 o                         
   7   7  14        235.02        303.77        39.39 o                         
   9   7  14        127.93        123.89        43.99 o                         
  11   7  14        285.45        336.03       115.65 o                         
  13   7  14        181.97        243.44        68.88 o                         
 -14   8  14        918.76        963.91       102.00 o                         
 -12   8  14       1052.46        865.11        93.57 o                         
 -10   8  14        812.24        992.30       128.19 o                         
  -8   8  14         23.28         37.30        45.24 o                         
  -6   8  14        184.18        199.38        52.71 o                         
  -4   8  14        934.99       1025.34        72.17 o                         
  -2   8  14        872.52        868.17        80.58 o                         
   0   8  14       1050.67       1105.08        85.75 o                         
   2   8  14       1879.64       1926.85       172.40 o                         
   4   8  14        637.04        624.83        66.20 o                         
   6   8  14       1002.01       1132.88        84.14 o                         
   8   8  14        192.83        149.45        40.14 o                         
  10   8  14        134.46         97.49        47.77 o                         
  12   8  14         57.38        -65.64        65.64 o                         
 -11   9  14          7.79        -63.13        63.13 o                         
  -9   9  14        152.88        119.10        75.20 o                         
  -7   9  14          0.27        -14.94        29.63 o                         
  -5   9  14        160.20        248.90        47.85 o                         
  -3   9  14         54.21         51.15        32.15 o                         
  -1   9  14         86.48         48.27        30.11 o                         
   1   9  14         17.93         35.72        27.04 o                         
   3   9  14          2.41        -17.30        42.08 o                         
   5   9  14        143.48        119.24        35.10 o                         
   7   9  14        259.08        214.37        53.43 o                         
   9   9  14          0.36         35.35        60.56 o                         
  -8  10  14       2300.08       2300.85       155.31 o                         
  -6  10  14       1944.30       2019.38       125.22 o                         
  -4  10  14        798.78        767.44        87.46 o                         
  -2  10  14        149.17         49.16        38.17 o                         
   0  10  14         18.42         19.44        33.70 o                         
   2  10  14        228.87        172.52        44.31 o                         
   4  10  14       1067.66       1147.45        99.67 o                         
   6  10  14        594.98        568.30        80.30 o                         
  -3  11  14        280.50        254.85        59.66 o                         
  -1  11  14          0.33        -19.48        48.63 o                         
   1  11  14         10.15          8.60        45.54 o                         
 -19   1  15        643.88        697.96        58.70 o                         
 -17   1  15        809.85        870.03        51.62 o                         
 -15   1  15         57.50         12.01        24.68 o                         
 -13   1  15       1164.70       1291.94        73.27 o                         
 -11   1  15       1168.85       1285.77        53.04 o                         
  -9   1  15        891.35        968.19        44.76 o                         
  -7   1  15       5943.41       5680.25       116.83 o                         
  -5   1  15       4071.30       4008.75        75.62 o                         
  -3   1  15      17839.87      17815.49       214.82 o                         
  -1   1  15       2168.48       2142.13        47.91 o                         
   1   1  15       1726.10       1675.90        53.74 o                         
   3   1  15       2949.86       2912.91        94.02 o                         
   5   1  15       2832.06       2893.69        84.83 o                         
   7   1  15       1654.66       1713.41        62.41 o                         
   9   1  15        606.94        646.12        53.32 o                         
  11   1  15       1132.30       1082.25        65.99 o                         
  13   1  15        677.65        691.56        78.82 o                         
  15   1  15        648.34        658.11        86.03 o                         
  17   1  15        458.27        293.38        77.06 o                         
 -18   2  15        204.66        266.62        42.41 o                         
 -16   2  15        174.81        203.80        35.95 o                         
 -14   2  15        313.01        343.82        36.20 o                         
 -12   2  15        237.54        272.15        43.26 o                         
 -10   2  15        553.75        553.67        35.90 o                         
  -8   2  15        866.08        770.14        34.63 o                         
  -6   2  15        202.16        205.85        21.05 o                         
  -4   2  15        494.75        478.71        31.96 o                         
  -2   2  15       3095.79       3290.22        60.87 o                         
   0   2  15        204.45        153.79        17.60 o                         
   2   2  15       1559.88       1619.21        59.67 o                         
   4   2  15        330.45        362.72        38.33 o                         
   6   2  15        697.12        613.53        43.48 o                         
   8   2  15       1642.30       1485.26        49.14 o                         
  10   2  15         15.60          1.96        21.85 o                         
  12   2  15         32.54         53.05        31.76 o                         
  14   2  15        369.95        226.75        76.22 o                         
  16   2  15         10.27        -15.77        49.53 o                         
 -19   3  15         34.25         64.67        50.31 o                         
 -17   3  15        577.43        583.00        82.38 o                         
 -15   3  15        630.23        759.33        65.48 o                         
 -13   3  15       2800.40       2767.70       107.16 o                         
 -11   3  15       1303.99       1384.51        61.72 o                         
  -9   3  15       1013.08       1097.35        43.78 o                         
  -7   3  15        229.30        230.30        19.61 o                         
  -5   3  15        237.76        260.98        21.76 o                         
  -3   3  15       2620.73       2650.03        54.52 o                         
  -1   3  15      17691.84      17083.83       189.78 o                         
   1   3  15      16500.73      16132.26       201.90 o                         
   3   3  15      23219.84      23235.92       290.66 o                         
   5   3  15        899.99        959.96        77.17 o                         
   7   3  15       2106.99       2189.82        80.76 o                         
   9   3  15       2168.20       2297.42       124.13 o                         
  11   3  15       1393.14       1341.18       102.05 o                         
  13   3  15       1045.11        985.37       177.71 o                         
  15   3  15        139.74        114.42        55.47 o                         
 -18   4  15         77.88         36.55        50.86 o                         
 -16   4  15         75.23        161.28        59.73 o                         
 -14   4  15         62.75         24.23        24.30 o                         
 -12   4  15        137.67         64.65        29.20 o                         
 -10   4  15          0.38        -17.01        17.01 o                         
  -8   4  15        407.68        403.90        41.95 o                         
  -6   4  15        748.20        658.55        28.95 o                         
  -4   4  15         91.56         41.06        15.83 o                         
  -2   4  15        488.04        474.63        27.11 o                         
   0   4  15         25.98         57.76        14.73 o                         
   2   4  15        715.92        796.61        49.48 o                         
   4   4  15       2774.26       2664.67        98.10 o                         
   6   4  15        761.93        891.38        53.27 o                         
   8   4  15        886.67        985.82        78.92 o                         
  10   4  15        392.31        373.39        89.08 o                         
  12   4  15        126.54         73.77        49.03 o                         
  14   4  15        329.63        248.27       107.42 o                         
  16   4  15        259.24        185.98        72.28 o                         
 -17   5  15        396.79        346.11        63.89 o                         
 -15   5  15        585.24        590.65        82.37 o                         
 -13   5  15        654.41        601.36        82.36 o                         
 -11   5  15       1078.56       1177.75        74.93 o                         
  -9   5  15       2442.78       2317.90        94.86 o                         
  -7   5  15       2354.20       2277.69        68.27 o                         
  -5   5  15        263.68        371.11        35.77 o                         
  -3   5  15       3544.15       3620.04        81.39 o                         
  -1   5  15        414.57        463.98        29.43 o                         
   1   5  15       2638.14       2626.20        79.79 o                         
   3   5  15       1610.37       1496.95        67.46 o                         
   5   5  15        573.48        750.50        63.12 o                         
   7   5  15       1604.60       1823.12       101.90 o                         
   9   5  15        156.74        183.21        51.44 o                         
  11   5  15         44.69         -6.78        47.07 o                         
  13   5  15        259.46        252.51        80.46 o                         
  15   5  15         99.05          9.85        81.92 o                         
 -16   6  15          0.22         -7.13        37.92 o                         
 -14   6  15          6.98        -32.35        38.69 o                         
 -12   6  15         52.39         42.74        28.02 o                         
 -10   6  15        320.36        323.02        41.43 o                         
  -8   6  15         67.14         49.25        25.96 o                         
  -6   6  15        326.48        276.56        35.61 o                         
  -4   6  15          3.89         20.44        17.19 o                         
  -2   6  15         28.44         45.46        25.80 o                         
   0   6  15          0.38        -10.27        21.88 o                         
   2   6  15         48.48         16.80        17.34 o                         
   4   6  15       1156.13       1135.54        59.07 o                         
   6   6  15        629.53        716.15        51.44 o                         
   8   6  15         17.56         46.87        27.19 o                         
  10   6  15         52.47          4.28        32.26 o                         
  12   6  15          1.11         -1.05        57.29 o                         
  14   6  15         55.13         28.51        81.73 o                         
 -15   7  15        334.41        264.53        61.80 o                         
 -13   7  15       1401.21       1218.89        99.32 o                         
 -11   7  15        403.96        342.61        70.68 o                         
  -9   7  15        811.22        705.45        78.94 o                         
  -7   7  15        547.53        496.80        43.74 o                         
  -5   7  15        511.44        555.65        53.10 o                         
  -3   7  15       3620.14       3542.32       134.72 o                         
  -1   7  15       2644.19       2582.86       112.31 o                         
   1   7  15       3803.19       3782.98       136.93 o                         
   3   7  15       1962.17       2092.73       101.05 o                         
   5   7  15       1817.17       1974.90        77.92 o                         
   7   7  15       2021.08       2205.11        87.60 o                         
   9   7  15        330.83        295.36        58.93 o                         
  11   7  15        420.72        380.75       129.03 o                         
  13   7  15        989.41       1085.22       185.50 o                         
 -14   8  15         20.24        -79.53        85.42 o                         
 -12   8  15         47.81        139.81        48.60 o                         
 -10   8  15         90.10         91.13        42.28 o                         
  -8   8  15         22.84         24.14        39.27 o                         
  -6   8  15          1.28        -23.93        23.93 o                         
  -4   8  15          6.32        -39.54        39.54 o                         
  -2   8  15        136.96         55.86        37.39 o                         
   0   8  15         45.22         75.38        32.15 o                         
   2   8  15         84.25         25.65        28.70 o                         
   4   8  15        212.82        210.87        45.63 o                         
   6   8  15        298.40        312.30        49.60 o                         
   8   8  15        249.13        219.94        40.28 o                         
  10   8  15        119.50        195.30        53.18 o                         
 -11   9  15        119.11         63.80        73.87 o                         
  -9   9  15        234.68        196.06        57.62 o                         
  -7   9  15       1343.39       1423.84       126.37 o                         
  -5   9  15        788.07        784.59        75.64 o                         
  -3   9  15        192.92        159.95        40.52 o                         
  -1   9  15       1382.34       1432.63       106.29 o                         
   1   9  15        801.67        742.43        65.89 o                         
   3   9  15       1806.29       1862.66        93.35 o                         
   5   9  15        823.29        723.70        65.58 o                         
   7   9  15        579.84        485.41       111.17 o                         
   9   9  15        382.08        305.59        85.42 o                         
  -8  10  15          2.00        -27.59        75.57 o                         
  -6  10  15         62.41        185.59        50.53 o                         
  -4  10  15         14.91         14.92        48.02 o                         
  -2  10  15          2.64         59.81        38.46 o                         
   0  10  15         47.98         27.66        47.53 o                         
   2  10  15        256.40        293.64        48.89 o                         
   4  10  15        365.28        372.21        55.31 o                         
   6  10  15        117.35         77.10       103.63 o                         
  -1  11  15       1045.45        939.10       118.83 o                         
 -18   0  16       1297.44       1197.84        90.69 o                         
 -16   0  16       1746.82       1859.64       104.58 o                         
 -14   0  16       1369.14       1530.89        90.14 o                         
 -12   0  16         33.15         17.02        19.40 o                         
 -10   0  16        142.25        125.46        21.71 o                         
  -8   0  16       1435.25       1284.22       123.71 o                         
  -6   0  16      13390.40      12859.18       448.45 o                         
  -4   0  16       6948.56       6362.59       226.80 o                         
  -2   0  16        664.38        662.89        31.54 o                         
   0   0  16        704.98        638.68        56.52 o                         
   2   0  16       4494.21       4419.58       141.84 o                         
   4   0  16       1089.94       1174.86       115.86 o                         
   6   0  16       3492.29       3378.32       123.39 o                         
   8   0  16        518.96        539.32        56.35 o                         
  10   0  16        857.72        820.64       102.72 o                         
  12   0  16       2371.78       2654.57       156.87 o                         
  14   0  16       2128.08       2369.70       405.63 o                         
  16   0  16        973.96       1222.69       189.80 o                         
 -19   1  16        123.94        124.60        46.31 o                         
 -17   1  16        126.92        131.67        27.65 o                         
 -15   1  16          2.99          0.50        17.19 o                         
 -13   1  16         37.39         42.29        20.29 o                         
 -11   1  16          3.00         15.89        13.39 o                         
  -9   1  16       2269.13       2083.36        47.01 o                         
  -7   1  16        500.88        470.66        58.69 o                         
  -5   1  16        400.69        433.04        55.00 o                         
  -3   1  16        630.39        685.39        33.79 o                         
  -1   1  16         15.47         22.82        10.12 o                         
   1   1  16          2.74         35.33        21.61 o                         
   3   1  16        196.10        238.66        29.60 o                         
   5   1  16       1321.83       1259.53        57.25 o                         
   7   1  16        515.21        487.03        38.07 o                         
   9   1  16        524.56        482.04        47.06 o                         
  11   1  16        223.73        299.28        47.89 o                         
  13   1  16        519.04        569.39        78.26 o                         
  15   1  16        162.31         85.29        40.97 o                         
 -18   2  16        633.09        613.37        57.30 o                         
 -16   2  16       2746.40       2792.90        99.76 o                         
 -14   2  16       1270.49       1292.34        66.78 o                         
 -12   2  16       4171.92       3935.86        98.97 o                         
 -10   2  16       2180.74       2134.05        68.54 o                         
  -8   2  16        365.84        356.49        36.75 o                         
  -6   2  16       1613.82       1590.02        51.83 o                         
  -4   2  16       1640.44       1584.78        44.94 o                         
  -2   2  16       3921.60       3976.35        74.90 o                         
   0   2  16      16342.76      16517.81       256.81 o                         
   2   2  16       4539.00       4412.13       127.40 o                         
   4   2  16       4781.07       4817.43       142.78 o                         
   6   2  16       1689.61       1664.14        81.58 o                         
   8   2  16       3440.06       3346.19        90.02 o                         
  10   2  16       1784.21       1621.72        76.10 o                         
  12   2  16        643.34        584.36        71.74 o                         
  14   2  16       1110.30       1150.79        97.87 o                         
  16   2  16         89.35        107.18        54.57 o                         
 -17   3  16         83.00         70.79        32.16 o                         
 -15   3  16         58.51         92.17        39.50 o                         
 -13   3  16          6.92         12.55        26.64 o                         
 -11   3  16        172.04        226.94        35.07 o                         
  -9   3  16         31.12         44.70        13.99 o                         
  -7   3  16        157.58        177.99        17.52 o                         
  -5   3  16       1629.69       1495.76        52.77 o                         
  -3   3  16        290.61        347.42        24.41 o                         
  -1   3  16        589.78        632.66        34.90 o                         
   1   3  16        572.12        527.85        39.55 o                         
   3   3  16        148.94        119.90        24.97 o                         
   5   3  16        379.64        399.57        58.91 o                         
   7   3  16        521.24        539.42        45.47 o                         
   9   3  16          2.65         47.18        24.30 o                         
  11   3  16        232.22        265.71        65.37 o                         
  13   3  16         59.44        103.67        49.86 o                         
  15   3  16          0.05         46.14        66.92 o                         
 -18   4  16        354.41        279.56        51.58 o                         
 -16   4  16        597.24        603.55        70.77 o                         
 -14   4  16         45.87         80.79        27.28 o                         
 -12   4  16       1199.20       1334.43       120.38 o                         
 -10   4  16       2069.92       1961.44        81.68 o                         
  -8   4  16       2398.74       2410.13        83.79 o                         
  -6   4  16       2559.94       2579.13        54.81 o                         
  -4   4  16        391.75        566.77        33.38 o                         
  -2   4  16       3719.42       3820.30        75.96 o                         
   0   4  16       1950.72       2038.93        74.08 o                         
   2   4  16        119.66        111.45        25.65 o                         
   4   4  16       1993.70       2148.35       128.92 o                         
   6   4  16       1170.05       1184.56        62.04 o                         
   8   4  16       5153.38       5304.99       169.21 o                         
  10   4  16       4234.74       4333.19       161.27 o                         
  12   4  16        430.73        380.26        78.26 o                         
  14   4  16        424.03        337.88        70.99 o                         
 -17   5  16        118.38        122.01        53.89 o                         
 -15   5  16          9.22        -26.55        43.02 o                         
 -13   5  16        130.27         76.45        45.64 o                         
 -11   5  16         92.94         74.60        28.25 o                         
  -9   5  16        124.74        184.43        38.45 o                         
  -7   5  16        208.64        196.88        27.65 o                         
  -5   5  16        267.42        215.60        28.72 o                         
  -3   5  16         26.40         -2.70        12.73 o                         
  -1   5  16        180.54         96.33        40.12 o                         
   1   5  16       1694.54       1850.82       157.85 o                         
   3   5  16        124.22         35.49        18.23 o                         
   5   5  16         15.38          7.26        18.33 o                         
   7   5  16         88.97        112.43        26.95 o                         
   9   5  16          6.25          6.04        28.02 o                         
  11   5  16        376.93        446.53        60.82 o                         
  13   5  16         72.56         24.86        99.32 o                         
  15   5  16          1.57         27.02       202.87 o                         
 -16   6  16        289.01        177.04        52.54 o                         
 -14   6  16        787.78        914.48        86.38 o                         
 -12   6  16         10.49         21.16        37.41 o                         
 -10   6  16         32.73         14.46        34.83 o                         
  -8   6  16        205.20        231.58        45.72 o                         
  -6   6  16       2220.60       2206.26        89.80 o                         
  -4   6  16       2024.13       2057.80       114.55 o                         
  -2   6  16       3473.08       3442.91       130.09 o                         
   0   6  16        217.96        199.14        39.57 o                         
   2   6  16        537.29        615.19        45.30 o                         
   4   6  16       1892.11       2157.90        80.81 o                         
   6   6  16        949.87       1016.97        63.23 o                         
   8   6  16        383.32        390.08        43.13 o                         
  10   6  16       2682.82       2976.91       137.69 o                         
  12   6  16       1448.42       1370.82       170.37 o                         
  14   6  16        575.07        501.15       124.85 o                         
 -15   7  16        133.58        198.80        90.78 o                         
 -13   7  16          9.34        -12.14        41.98 o                         
 -11   7  16          0.50         19.35        31.65 o                         
  -9   7  16         83.31        109.57        34.74 o                         
  -7   7  16          1.29         20.26        25.87 o                         
  -5   7  16          2.72         -2.58        22.18 o                         
  -3   7  16          7.11          7.16        24.75 o                         
  -1   7  16        221.83        264.08        53.39 o                         
   1   7  16        208.76        225.29        49.74 o                         
   3   7  16         24.16         53.06        28.73 o                         
   5   7  16        129.78        145.95        29.85 o                         
   7   7  16         85.95         29.53        29.72 o                         
   9   7  16        149.55         71.87        44.56 o                         
  11   7  16        445.90        482.52        71.15 o                         
 -12   8  16       1074.97        922.96       108.86 o                         
 -10   8  16        772.34        724.48        80.02 o                         
  -8   8  16        367.42        393.44        62.54 o                         
  -6   8  16        134.22         94.70        45.72 o                         
  -4   8  16        633.48        642.89        72.26 o                         
  -2   8  16       1398.73       1390.68        95.18 o                         
   0   8  16       2657.67       2983.13       128.99 o                         
   2   8  16       1567.07       1719.10        98.34 o                         
   4   8  16       2398.21       2510.07       119.87 o                         
   6   8  16        785.39        764.90        78.57 o                         
   8   8  16        279.40        258.06        42.12 o                         
  10   8  16        527.12        511.02        74.77 o                         
 -11   9  16         48.86        139.57        58.78 o                         
  -9   9  16        245.03        245.07        60.66 o                         
  -7   9  16        887.65        907.85        95.77 o                         
  -5   9  16        285.78        290.33        93.33 o                         
  -3   9  16          1.89        -21.12        27.94 o                         
  -1   9  16         59.25         57.38        36.68 o                         
   1   9  16        386.56        419.32        60.84 o                         
   3   9  16        202.57        206.33        43.70 o                         
   5   9  16        997.25        921.76        78.98 o                         
   7   9  16         95.50         89.66        52.40 o                         
  -8  10  16        108.04        224.65        62.17 o                         
  -6  10  16        566.77        584.61        90.45 o                         
  -4  10  16        267.55        332.44        77.40 o                         
  -2  10  16        247.39        321.47        53.56 o                         
   0  10  16        258.44        164.79        86.88 o                         
   2  10  16         45.38         -7.27        37.43 o                         
   4  10  16        246.85        280.72        49.35 o                         
 -19   1  17        659.55        645.56        54.62 o                         
 -17   1  17        226.65        245.60        49.89 o                         
 -15   1  17       1686.99       1826.46        67.88 o                         
 -13   1  17       1189.63       1131.75        56.12 o                         
 -11   1  17         17.28         10.79        19.43 o                         
  -9   1  17      11314.28      10929.52       212.11 o                         
  -7   1  17       6614.23       6681.73       217.20 o                         
  -5   1  17       5166.97       5058.23       129.56 o                         
  -3   1  17       2973.23       2764.43        74.51 o                         
  -1   1  17        187.56        175.41        31.35 o                         
   1   1  17       1264.40       1229.58        64.24 o                         
   3   1  17       1219.14       1242.02        60.13 o                         
   5   1  17       2114.78       2034.28        74.97 o                         
   7   1  17       3556.07       3389.13       100.30 o                         
   9   1  17       1476.39       1650.04        87.54 o                         
  11   1  17       1823.65       1973.33       125.98 o                         
  13   1  17        609.20        644.81        75.84 o                         
  15   1  17        350.41        296.53        62.96 o                         
 -18   2  17         42.28         77.49        31.43 o                         
 -16   2  17        247.18        337.37        39.96 o                         
 -14   2  17        319.03        366.18        39.06 o                         
 -12   2  17        241.55        225.23        28.56 o                         
 -10   2  17         25.64         18.72        12.78 o                         
  -8   2  17        658.86        667.88        50.48 o                         
  -6   2  17         42.95         36.86        19.89 o                         
  -4   2  17        367.83        316.92        24.54 o                         
  -2   2  17          9.23         -4.28        11.03 o                         
   0   2  17        991.09       1054.75        64.09 o                         
   2   2  17        321.02        310.11        40.95 o                         
   4   2  17        900.16        901.79        71.28 o                         
   6   2  17       1307.86       1250.54        77.48 o                         
   8   2  17          0.43         31.10        31.90 o                         
  10   2  17        105.42         93.13        29.52 o                         
  12   2  17         24.19        -14.45        29.55 o                         
  14   2  17         64.48        107.80        46.11 o                         
  16   2  17          0.60        -44.69        44.69 o                         
 -17   3  17         77.17         11.54        28.84 o                         
 -15   3  17       1105.51       1177.17        84.19 o                         
 -13   3  17       1881.57       1779.23        96.31 o                         
 -11   3  17       5301.16       5228.56       122.50 o                         
  -9   3  17       1373.99       1379.74        65.38 o                         
  -7   3  17        590.31        647.15        54.67 o                         
  -5   3  17        323.26        366.60        31.03 o                         
  -3   3  17       2412.03       2233.82        52.75 o                         
  -1   3  17       1665.91       1803.15        54.29 o                         
   1   3  17       3178.14       3277.08        86.09 o                         
   3   3  17        962.74        979.50        55.60 o                         
   5   3  17       3455.85       3622.84       118.45 o                         
   7   3  17       1421.26       1393.79        80.50 o                         
   9   3  17        572.10        736.38        79.08 o                         
  11   3  17        897.13        760.65       139.02 o                         
  13   3  17        568.76        443.95       148.07 o                         
  15   3  17        389.38        470.22        88.34 o                         
 -18   4  17         87.04         47.60        44.74 o                         
 -16   4  17         62.95         45.69        42.04 o                         
 -14   4  17        260.94        275.17        37.53 o                         
 -12   4  17          7.24        -13.10        32.63 o                         
 -10   4  17         25.43         93.19        23.35 o                         
  -8   4  17        704.62        662.22        41.62 o                         
  -6   4  17          0.09         21.94        16.32 o                         
  -4   4  17          5.03          5.97        10.66 o                         
  -2   4  17         64.15          0.37        12.91 o                         
   0   4  17       2461.80       2401.68        80.21 o                         
   2   4  17         71.19         95.27        25.08 o                         
   4   4  17         41.76         55.86        29.41 o                         
   6   4  17       2200.37       2191.66        91.33 o                         
   8   4  17         23.77         -3.54        26.94 o                         
  10   4  17         37.47        -31.79        36.77 o                         
  12   4  17         42.08         55.32        48.04 o                         
  14   4  17         10.49         15.96        50.77 o                         
 -17   5  17       1617.77       1694.39       168.57 o                         
 -15   5  17        291.75        251.61        52.70 o                         
 -13   5  17        181.23        188.71        28.09 o                         
 -11   5  17         94.50         79.65        46.13 o                         
  -9   5  17        977.88        972.84        63.43 o                         
  -7   5  17       1579.94       1411.37        59.69 o                         
  -5   5  17       8393.77       7750.25       189.85 o                         
  -3   5  17       3525.22       3448.99        94.34 o                         
  -1   5  17       1725.07       1760.66        62.55 o                         
   1   5  17        903.49       1103.35        76.24 o                         
   3   5  17         36.67         85.93        21.56 o                         
   5   5  17        362.39        339.36        38.61 o                         
   7   5  17       1507.07       1572.71        72.74 o                         
   9   5  17        769.75        871.58        83.61 o                         
  11   5  17       1058.88       1201.28       110.20 o                         
  13   5  17        436.73        239.63       124.72 o                         
 -16   6  17        119.15        123.48        70.68 o                         
 -14   6  17         44.61         42.36        41.35 o                         
 -12   6  17        104.37        197.35        47.78 o                         
 -10   6  17         37.28         -7.10        29.47 o                         
  -8   6  17         24.59         -1.19        39.96 o                         
  -6   6  17        486.04        426.08        50.81 o                         
  -4   6  17          0.15         32.05        25.84 o                         
  -2   6  17        178.04        161.48        37.29 o                         
   0   6  17        658.03        649.06        64.83 o                         
   2   6  17         43.81         -1.04        21.23 o                         
   4   6  17        306.97        385.82        43.01 o                         
   6   6  17          3.10         14.00        19.32 o                         
   8   6  17         46.08         32.94        26.84 o                         
  10   6  17         10.23         33.71        43.79 o                         
  12   6  17        214.97        199.45        63.04 o                         
 -15   7  17        473.19        627.06        81.84 o                         
 -13   7  17        883.56       1014.58        91.21 o                         
 -11   7  17       1006.34        992.79       174.84 o                         
  -9   7  17       2398.85       2376.10       131.20 o                         
  -7   7  17       1224.16       1008.82        71.99 o                         
  -5   7  17       2286.72       2345.45       229.77 o                         
  -3   7  17        734.54        741.98        72.60 o                         
  -1   7  17        176.16        107.14        41.35 o                         
   1   7  17       2509.71       2775.24       120.29 o                         
   3   7  17        896.67        869.62        79.22 o                         
   5   7  17        542.26        610.86        61.25 o                         
   7   7  17        973.15       1037.64        66.50 o                         
   9   7  17        464.44        282.57        87.74 o                         
  11   7  17       1064.54        820.39        88.48 o                         
 -12   8  17          0.33         -7.30        40.02 o                         
 -10   8  17         15.77        -10.21        34.57 o                         
  -8   8  17          0.23         10.58        39.45 o                         
  -6   8  17        539.61        535.14       103.17 o                         
  -4   8  17        278.65        218.57        57.50 o                         
  -2   8  17        173.87        148.49        43.77 o                         
   0   8  17        837.94        789.72        80.15 o                         
   2   8  17          4.81         31.15        30.87 o                         
   4   8  17          7.79         27.05        31.87 o                         
   6   8  17         42.05         61.94        43.45 o                         
   8   8  17          2.53        -19.73        44.24 o                         
  10   8  17          2.08         39.28        61.65 o                         
 -11   9  17        762.52        695.17        86.10 o                         
  -9   9  17        633.75        592.45        82.18 o                         
  -7   9  17        574.15        481.36        84.43 o                         
  -5   9  17        504.64        364.48        70.55 o                         
  -3   9  17        332.10        238.52        48.74 o                         
  -1   9  17        117.47         66.55        42.01 o                         
   1   9  17         17.62         33.78        35.72 o                         
   3   9  17        449.90        473.57        65.05 o                         
   5   9  17        593.70        564.75        57.77 o                         
   7   9  17        457.05        413.72        70.00 o                         
  -6  10  17         55.86         26.42        60.28 o                         
  -4  10  17          4.29         -2.06        60.26 o                         
  -2  10  17        147.88        220.81        50.30 o                         
   0  10  17         98.95         10.71        61.52 o                         
   2  10  17        177.92        203.28        60.16 o                         
   4  10  17         30.58        -23.60        41.83 o                         
 -18   0  18       2027.32       2033.12       158.26 o                         
 -16   0  18        463.89        478.02        61.65 o                         
 -14   0  18        179.34        172.66        37.30 o                         
 -12   0  18        180.25        211.33        28.72 o                         
 -10   0  18         65.17        100.15        45.65 o                         
  -8   0  18       4386.97       4392.43       248.16 o                         
  -6   0  18       2608.22       2717.20       189.98 o                         
  -4   0  18       6368.85       6371.05       305.59 o                         
  -2   0  18       8192.60       8704.60       375.55 o                         
   0   0  18       1178.48       1320.29        96.83 o                         
   2   0  18       1217.84       1288.95        78.16 o                         
   4   0  18       1616.33       1662.84        79.52 o                         
   6   0  18        197.78        255.72        39.81 o                         
   8   0  18         23.15         11.31        23.54 o                         
  10   0  18        407.69        406.48        52.03 o                         
  12   0  18        819.12        720.09        97.31 o                         
  14   0  18        695.68        924.84       126.45 o                         
  16   0  18        949.60       1130.80       175.53 o                         
 -19   1  18          0.01         42.43        36.85 o                         
 -17   1  18          0.24          7.28        23.47 o                         
 -15   1  18        513.60        578.89        46.61 o                         
 -13   1  18        420.81        487.96        35.03 o                         
 -11   1  18         45.92         48.24        18.57 o                         
  -9   1  18        173.95        164.15        53.44 o                         
  -7   1  18         15.84          0.69        16.04 o                         
  -5   1  18       1033.63       1035.41        84.64 o                         
  -3   1  18        131.39        159.07        23.09 o                         
  -1   1  18          2.40         -7.38        13.60 o                         
   1   1  18         27.95         34.41        21.05 o                         
   3   1  18        300.55        352.78        46.97 o                         
   5   1  18          0.01         18.37        17.04 o                         
   7   1  18       1990.99       1816.77        64.91 o                         
   9   1  18          0.19          7.36        16.61 o                         
  11   1  18          0.91        -27.20        27.20 o                         
  13   1  18        339.98        373.60        59.21 o                         
  15   1  18         10.55        -22.44        42.07 o                         
 -18   2  18        123.20          1.73        40.10 o                         
 -16   2  18        183.21        176.23        35.46 o                         
 -14   2  18        753.00        744.14        77.36 o                         
 -12   2  18       4337.83       4271.24       111.85 o                         
 -10   2  18       5853.34       5774.92       190.48 o                         
  -8   2  18       6216.38       6393.16       174.43 o                         
  -6   2  18       4602.92       4329.26       106.65 o                         
  -4   2  18        388.82        436.59        30.42 o                         
  -2   2  18       5183.17       5171.67       106.38 o                         
   0   2  18       2397.52       2481.19        75.43 o                         
   2   2  18       6922.94       7178.95       176.27 o                         
   4   2  18       6828.92       6579.54       180.30 o                         
   6   2  18       1084.59       1221.06        69.39 o                         
   8   2  18       1463.56       1428.35        69.71 o                         
  10   2  18        666.47        732.44        94.28 o                         
  12   2  18        441.09        395.06        89.65 o                         
  14   2  18         87.82        130.75        52.78 o                         
  16   2  18        213.39        227.25       104.62 o                         
 -17   3  18        226.60        116.98       106.60 o                         
 -15   3  18         56.23         23.23        27.24 o                         
 -13   3  18        194.77        181.52        35.92 o                         
 -11   3  18          0.75          8.60        19.54 o                         
  -9   3  18        103.55         93.50        24.29 o                         
  -7   3  18       1656.92       1529.03        57.28 o                         
  -5   3  18        812.41        640.74        43.74 o                         
  -3   3  18        271.66        283.44        28.52 o                         
  -1   3  18        153.40        125.61        20.24 o                         
   1   3  18        906.02        905.41        49.49 o                         
   3   3  18          1.75          1.49        23.20 o                         
   5   3  18         12.61         35.72        21.12 o                         
   7   3  18         74.75        156.03        32.25 o                         
   9   3  18        241.19        258.72        70.04 o                         
  11   3  18        506.41        630.88        78.20 o                         
  13   3  18          3.82         -4.37        51.54 o                         
  15   3  18         20.73         33.88        51.17 o                         
 -16   4  18        158.83         54.32        42.90 o                         
 -14   4  18        444.91        440.83        59.59 o                         
 -12   4  18       1775.36       1899.92        97.35 o                         
 -10   4  18       2154.78       2093.75       166.91 o                         
  -8   4  18       2053.47       2026.75        56.66 o                         
  -6   4  18       3302.08       3209.38        84.74 o                         
  -4   4  18       1803.64       1836.74        55.71 o                         
  -2   4  18       3194.12       3137.12        71.03 o                         
   0   4  18        636.50        652.31        54.48 o                         
   2   4  18       2330.12       2455.25       100.29 o                         
   4   4  18       1927.41       2104.00       136.79 o                         
   6   4  18       1399.67       1305.33       151.67 o                         
   8   4  18       2865.28       3055.08       132.95 o                         
  10   4  18        203.52        214.60        54.63 o                         
  12   4  18        113.91         60.23        52.95 o                         
  14   4  18        393.36        404.95        70.47 o                         
 -17   5  18         22.68         41.40        59.07 o                         
 -15   5  18         71.66         -5.21        43.75 o                         
 -13   5  18        112.27        153.75        40.44 o                         
 -11   5  18          3.68        -29.73        30.13 o                         
  -9   5  18         15.20         -3.78        48.27 o                         
  -7   5  18         69.62         66.05        21.74 o                         
  -5   5  18          8.77         -3.92        16.98 o                         
  -3   5  18        176.27        204.18        29.86 o                         
  -1   5  18         51.35         46.47        25.58 o                         
   1   5  18         23.56         60.35        26.20 o                         
   3   5  18        362.56        320.35        35.66 o                         
   5   5  18          0.08        -12.96        17.29 o                         
   7   5  18        214.55        122.97        38.95 o                         
   9   5  18          1.04         33.44        42.80 o                         
  11   5  18        126.83        105.81        50.07 o                         
  13   5  18        150.77        189.95        73.35 o                         
 -16   6  18        345.66        284.39        66.07 o                         
 -14   6  18        514.09        452.13        65.94 o                         
 -12   6  18       1015.94       1186.21        91.49 o                         
 -10   6  18        233.29        142.67        61.83 o                         
  -8   6  18       1202.12       1163.26        89.35 o                         
  -6   6  18        206.70        132.14        79.05 o                         
  -4   6  18       2135.55       2390.50       126.31 o                         
  -2   6  18       1437.41       1531.13        86.26 o                         
   0   6  18       1280.63       1341.44        82.42 o                         
   2   6  18       2105.06       2162.22        78.49 o                         
   4   6  18        692.50        774.99        61.08 o                         
   6   6  18        837.11        915.77        62.81 o                         
   8   6  18        235.92        277.89        71.38 o                         
  10   6  18        215.54        154.63        70.79 o                         
  12   6  18         39.99         26.35        82.10 o                         
 -13   7  18          2.31        -36.63        36.63 o                         
 -11   7  18         89.84        154.46        41.41 o                         
  -9   7  18        120.03         -3.75        83.95 o                         
  -7   7  18        515.60        511.57        70.76 o                         
  -5   7  18        199.76        173.92        56.90 o                         
  -3   7  18        283.09        252.56        45.68 o                         
  -1   7  18         14.16         60.33        30.59 o                         
   1   7  18         29.90         32.06        26.87 o                         
   3   7  18         26.61        -11.23        30.61 o                         
   5   7  18         40.61         35.18        28.00 o                         
   7   7  18        139.47         98.03        35.63 o                         
   9   7  18         44.53        -34.84        34.84 o                         
  11   7  18        287.35        183.24        56.71 o                         
 -12   8  18       1167.67       1151.12       111.17 o                         
 -10   8  18       1373.10       1291.20       106.13 o                         
  -8   8  18       2404.36       2414.07       166.23 o                         
  -6   8  18       1763.12       1707.88       169.11 o                         
  -4   8  18        123.33        126.47        47.12 o                         
  -2   8  18        799.25        692.03        79.18 o                         
   0   8  18       2071.03       1885.79       199.48 o                         
   2   8  18       3296.91       3403.20       142.78 o                         
   4   8  18       1483.28       1498.05       100.17 o                         
   6   8  18        488.15        447.38        67.39 o                         
   8   8  18        437.13        423.97        79.82 o                         
  10   8  18        227.06        193.58        61.19 o                         
  -9   9  18        117.86         20.43        51.39 o                         
  -7   9  18        561.13        569.40        92.73 o                         
  -5   9  18        416.06        461.20        70.03 o                         
  -3   9  18         17.59        -40.35        40.35 o                         
  -1   9  18          0.18        -31.88        31.88 o                         
   1   9  18         11.52         62.56        34.73 o                         
   3   9  18        123.76         84.91        48.04 o                         
   5   9  18         43.36         31.82        46.46 o                         
   7   9  18        339.61        249.59        65.56 o                         
  -6  10  18       1721.53       1859.51       167.57 o                         
  -4  10  18        428.22        278.90        61.78 o                         
  -2  10  18        658.25        731.39        84.07 o                         
   0  10  18        192.18        243.41        51.62 o                         
   2  10  18         12.33        -17.41        37.87 o                         
   4  10  18        185.28        203.01        66.09 o                         
 -17   1  19        564.35        516.38        43.74 o                         
 -15   1  19        883.89        922.94        52.80 o                         
 -13   1  19        177.74        184.81        23.15 o                         
 -11   1  19       1212.70       1252.14        68.87 o                         
  -9   1  19         30.45         -0.15        35.71 o                         
  -7   1  19        312.26        346.10       144.33 o                         
  -5   1  19       5383.51       5404.77       203.49 o                         
  -3   1  19       2036.87       2136.67       258.10 o                         
  -1   1  19       4679.16       4829.95       107.12 o                         
   1   1  19      12885.06      12291.15       235.79 o                         
   3   1  19       3314.60       3330.10       170.38 o                         
   5   1  19       1462.71       1381.86        82.11 o                         
   7   1  19       1115.77       1119.00        63.63 o                         
   9   1  19        920.52        869.90        43.40 o                         
  11   1  19       1557.74       1874.79       137.74 o                         
  13   1  19        754.30        757.13        90.36 o                         
  15   1  19        647.15        575.31        70.76 o                         
 -18   2  19          0.68        -40.09        50.60 o                         
 -16   2  19         77.35         82.23        24.67 o                         
 -14   2  19        214.18        177.86        30.64 o                         
 -12   2  19         47.97         67.99        24.82 o                         
 -10   2  19         32.71         29.56        20.69 o                         
  -8   2  19       2040.15       1958.57        72.65 o                         
  -6   2  19         60.02         93.53        34.86 o                         
  -4   2  19        454.29        568.01        61.43 o                         
  -2   2  19         28.50         27.01        12.55 o                         
   0   2  19       2324.50       2262.07        73.10 o                         
   2   2  19       4750.06       4650.68       158.18 o                         
   4   2  19          0.50        -15.13        19.66 o                         
   6   2  19        289.71        323.67        51.14 o                         
   8   2  19        449.58        384.39        83.87 o                         
  10   2  19         33.25         26.60        29.74 o                         
  12   2  19         87.10         45.39        49.68 o                         
  14   2  19        317.32        420.07        80.42 o                         
 -17   3  19        513.09        501.78        55.62 o                         
 -15   3  19        889.73        788.31        66.04 o                         
 -13   3  19       1880.37       1884.09        73.04 o                         
 -11   3  19       4908.30       4671.73       155.07 o                         
  -9   3  19       2611.64       2718.52        95.38 o                         
  -7   3  19        290.21        329.86        35.44 o                         
  -5   3  19       1440.40       1621.28        64.88 o                         
  -3   3  19        317.77        437.52        28.82 o                         
  -1   3  19       5950.36       5981.47       172.79 o                         
   1   3  19       1907.35       1829.38        69.92 o                         
   3   3  19       1955.10       2045.69        84.11 o                         
   5   3  19       3178.12       3440.76       122.06 o                         
   7   3  19        603.32        642.13        54.96 o                         
   9   3  19       1138.36        956.20        90.82 o                         
  11   3  19         12.56        -14.43        84.31 o                         
  13   3  19        206.30        119.87        79.80 o                         
  15   3  19        259.27        255.94        72.35 o                         
 -16   4  19        166.80        276.32        46.25 o                         
 -14   4  19         21.41         46.55        34.98 o                         
 -12   4  19        198.07        235.57        62.50 o                         
 -10   4  19        190.42        234.04        28.97 o                         
  -8   4  19         41.27         97.59        22.84 o                         
  -6   4  19         62.33        147.26        25.72 o                         
  -4   4  19       1203.17       1243.14        47.75 o                         
  -2   4  19        460.19        392.20        29.87 o                         
   0   4  19          4.04        -10.90        21.37 o                         
   2   4  19        518.55        584.34        61.09 o                         
   4   4  19        373.20        441.46        54.13 o                         
   6   4  19         27.18         28.42        22.12 o                         
   8   4  19        322.30        267.93        34.59 o                         
  10   4  19        359.62        219.05        51.74 o                         
  12   4  19        192.19        168.98        50.13 o                         
  14   4  19        180.46        177.39        66.66 o                         
 -15   5  19        811.18        830.76        78.98 o                         
 -13   5  19         87.28         71.21        34.31 o                         
 -11   5  19         43.53        -23.90        26.63 o                         
  -9   5  19         50.55         50.77        23.77 o                         
  -7   5  19        749.67        705.86        85.88 o                         
  -5   5  19       2064.32       2080.85        74.63 o                         
  -3   5  19       4442.90       4416.88       107.55 o                         
  -1   5  19       4509.58       4595.40       104.86 o                         
   1   5  19       1145.97       1278.69       147.44 o                         
   3   5  19       2275.99       2492.50       108.35 o                         
   5   5  19       3062.24       3211.93       106.84 o                         
   7   5  19        881.40        992.95        64.50 o                         
   9   5  19       1371.57       1410.74       139.45 o                         
  11   5  19       1331.72       1201.44       106.44 o                         
  13   5  19        388.84        382.82       126.85 o                         
 -14   6  19         41.27         60.68        52.51 o                         
 -12   6  19          3.79         -0.59        54.49 o                         
 -10   6  19         30.19         -2.41        27.24 o                         
  -8   6  19          9.07         23.89        32.53 o                         
  -6   6  19          0.46        -33.54        33.54 o                         
  -4   6  19          1.71        -21.47        21.47 o                         
  -2   6  19         14.20         10.08        25.08 o                         
   0   6  19         33.31         73.70        31.80 o                         
   2   6  19         48.85         45.02        21.12 o                         
   4   6  19        145.31        116.35        28.88 o                         
   6   6  19        364.83        436.38        47.84 o                         
   8   6  19        177.61        109.12        34.82 o                         
  10   6  19        150.35         72.84        58.78 o                         
  12   6  19         13.25        146.32        56.99 o                         
 -13   7  19        621.11        478.61        69.21 o                         
 -11   7  19        920.82        924.08        83.08 o                         
  -9   7  19       2329.59       2536.62       136.88 o                         
  -7   7  19       1367.11       1273.77       159.64 o                         
  -5   7  19        263.10        178.30        54.00 o                         
  -3   7  19        284.19        287.83        50.74 o                         
  -1   7  19        791.16        847.19        81.33 o                         
   1   7  19       1371.15       1601.46       102.44 o                         
   3   7  19       1412.79       1572.95        98.17 o                         
   5   7  19       1374.42       1338.64       100.14 o                         
   7   7  19        212.42        218.07        59.58 o                         
   9   7  19        434.50        523.69        73.02 o                         
  11   7  19        972.17        871.61       101.29 o                         
 -12   8  19         41.53         21.59        43.14 o                         
 -10   8  19         34.84        125.89        45.07 o                         
  -8   8  19         17.56         94.10        62.59 o                         
  -6   8  19        464.84        547.61       105.24 o                         
  -4   8  19         19.16        -38.52        38.52 o                         
  -2   8  19        134.58        101.63        35.91 o                         
   0   8  19         10.77        -10.49        28.48 o                         
   2   8  19          0.53         31.96        39.77 o                         
   4   8  19        166.71        131.43        45.94 o                         
   6   8  19         30.63        -52.93        52.93 o                         
   8   8  19         26.90         32.29        60.86 o                         
  -9   9  19        483.54        368.47        78.33 o                         
  -7   9  19         88.59         -3.30        58.23 o                         
  -5   9  19        338.50        275.71        75.98 o                         
  -3   9  19        359.83        286.45        73.34 o                         
  -1   9  19       2126.08       2334.93       132.13 o                         
   1   9  19        977.45        808.79        86.14 o                         
   3   9  19        303.20        364.89        80.25 o                         
   5   9  19        554.31        338.71        61.75 o                         
   7   9  19        278.20        126.02        75.21 o                         
  -6  10  19          6.15         44.87        64.48 o                         
  -4  10  19         23.99         21.03        49.82 o                         
  -2  10  19          7.06        -39.54        39.54 o                         
   0  10  19         15.43        -63.24        63.24 o                         
   2  10  19         53.62        125.96        57.21 o                         
 -18   0  20       2376.72       2648.56       170.19 o                         
 -16   0  20       1424.14       1518.57       105.31 o                         
 -14   0  20       4891.56       4859.17       223.76 o                         
 -12   0  20         13.37          5.15        33.14 o                         
 -10   0  20        238.74        346.09        89.84 o                         
  -8   0  20       3000.07       3061.08       220.91 o                         
  -6   0  20         76.31        152.43        60.38 o                         
  -4   0  20       3315.83       3338.69       226.06 o                         
  -2   0  20       8656.48       8529.34       389.54 o                         
   0   0  20       8051.02       8343.26       231.38 o                         
   2   0  20       7506.07       7615.24       266.08 o                         
   4   0  20        339.29        393.17        60.41 o                         
   6   0  20       1866.32       1810.42       113.51 o                         
   8   0  20       3672.93       3423.60       128.09 o                         
  10   0  20        606.61        557.76        68.20 o                         
  12   0  20        911.50       1089.29       241.16 o                         
  14   0  20        102.55         88.12        72.75 o                         
 -17   1  20         55.70         81.68        41.83 o                         
 -15   1  20         21.97         56.03        23.88 o                         
 -13   1  20         20.45         38.47        26.90 o                         
 -11   1  20        159.17        155.89        41.67 o                         
  -9   1  20       1894.90       1999.32       121.91 o                         
  -7   1  20         98.13         82.34        32.17 o                         
  -5   1  20        222.35        231.17        51.05 o                         
  -3   1  20        716.33        638.85        82.25 o                         
  -1   1  20       1610.50       1721.09        60.16 o                         
   1   1  20        409.16        422.50        69.20 o                         
   3   1  20        881.24        820.86        67.55 o                         
   5   1  20         79.32        110.91        39.76 o                         
   7   1  20        145.28        199.25        39.03 o                         
   9   1  20        172.95        115.49        31.45 o                         
  11   1  20          0.05        -36.23        44.29 o                         
  13   1  20          8.63         17.13        40.38 o                         
  15   1  20          3.24         36.97        46.76 o                         
 -18   2  20        169.09        115.02        46.07 o                         
 -16   2  20        171.56        208.83        30.96 o                         
 -14   2  20       1346.22       1432.46       154.77 o                         
 -12   2  20       1411.17       1477.80        94.51 o                         
 -10   2  20       1247.59       1186.17        59.64 o                         
  -8   2  20       3203.12       3189.97        91.81 o                         
  -6   2  20        513.46        621.87        80.70 o                         
  -4   2  20       1001.86        985.62       157.95 o                         
  -2   2  20        149.47        166.52        34.08 o                         
   0   2  20         99.69        106.14        26.07 o                         
   2   2  20        808.74        876.29        72.49 o                         
   4   2  20        831.96        951.18        76.55 o                         
   6   2  20       2630.16       2777.55       101.77 o                         
   8   2  20       1603.89       1611.39        85.00 o                         
  10   2  20       1517.35       1686.84       127.04 o                         
  12   2  20       1218.12       1227.29       134.39 o                         
  14   2  20        630.40        619.05        92.83 o                         
 -17   3  20         98.43         93.13        44.59 o                         
 -15   3  20         80.55         72.71        30.01 o                         
 -13   3  20         89.82         90.57        31.24 o                         
 -11   3  20          9.91         48.15        29.33 o                         
  -9   3  20        264.88        313.76        39.36 o                         
  -7   3  20         49.51         70.68        24.11 o                         
  -5   3  20        515.24        377.59        37.12 o                         
  -3   3  20         36.66         22.30        16.12 o                         
  -1   3  20         23.13         32.85        17.52 o                         
   1   3  20         36.34         23.52        18.39 o                         
   3   3  20         42.75         12.50        21.03 o                         
   5   3  20         22.10        -15.87        20.40 o                         
   7   3  20         87.86         94.71        31.13 o                         
   9   3  20         90.67         44.46        31.95 o                         
  11   3  20         52.17          1.38        40.08 o                         
  13   3  20          9.81         71.55        60.03 o                         
 -16   4  20        678.35        630.03        95.96 o                         
 -14   4  20        629.14        585.49        59.34 o                         
 -12   4  20        592.16        592.23       107.60 o                         
 -10   4  20         54.60         59.96        27.13 o                         
  -8   4  20        254.02        215.83        34.78 o                         
  -6   4  20       2723.24       2644.63       154.09 o                         
  -4   4  20       5016.24       4655.45       119.67 o                         
  -2   4  20       1815.59       1794.29        66.41 o                         
   0   4  20        590.71        783.73        76.49 o                         
   2   4  20        306.86        381.22        48.82 o                         
   4   4  20        928.28       1057.09        79.45 o                         
   6   4  20       1975.32       2105.95        97.56 o                         
   8   4  20        952.23        903.75        65.73 o                         
  10   4  20       1465.87       1721.60       126.96 o                         
  12   4  20       1757.80       2006.62       133.91 o                         
  14   4  20        852.96       1155.49       137.92 o                         
 -15   5  20          9.06        -47.39        47.39 o                         
 -13   5  20        397.08        364.14        74.54 o                         
 -11   5  20         83.44        146.57        36.09 o                         
  -9   5  20         96.83        -13.12        97.57 o                         
  -7   5  20          0.21         20.55        30.74 o                         
  -5   5  20         60.39         65.80        24.12 o                         
  -3   5  20        152.48        113.08        38.92 o                         
  -1   5  20        597.31        451.86        38.67 o                         
   1   5  20          2.45         -9.54        17.54 o                         
   3   5  20          0.42         22.71        24.26 o                         
   5   5  20        522.95        689.38        59.29 o                         
   7   5  20         77.46        124.41        31.07 o                         
   9   5  20         88.52         47.04        41.96 o                         
  11   5  20          0.85         26.10        85.32 o                         
  13   5  20         98.72        197.08        78.40 o                         
 -14   6  20        840.03       1038.10       117.13 o                         
 -12   6  20        113.07        177.51        46.56 o                         
 -10   6  20        244.19        251.02        48.35 o                         
  -8   6  20        424.30        460.33        92.29 o                         
  -6   6  20        736.47        589.92        75.19 o                         
  -4   6  20       2580.21       2792.82       167.96 o                         
  -2   6  20       2231.67       2662.98       135.62 o                         
   0   6  20       2712.83       2687.77       117.94 o                         
   2   6  20       1764.45       1897.57        95.88 o                         
   4   6  20        109.95        111.11        29.26 o                         
   6   6  20        663.70        675.33        58.81 o                         
   8   6  20        763.47        685.95        97.26 o                         
  10   6  20        559.66        444.08        88.96 o                         
  12   6  20        800.50        761.57       113.51 o                         
 -13   7  20          4.49         44.84        56.12 o                         
 -11   7  20          1.01        -35.14        35.14 o                         
  -9   7  20          2.41        -40.50       103.09 o                         
  -7   7  20         26.27         41.34        54.71 o                         
  -5   7  20        119.46         25.83        51.21 o                         
  -3   7  20          0.24         32.57        27.85 o                         
  -1   7  20       1132.47       1293.47       133.71 o                         
   1   7  20        529.97        443.90        61.07 o                         
   3   7  20        132.86        138.80        48.46 o                         
   5   7  20          2.05         -1.55        29.77 o                         
   7   7  20          6.08        -35.92        35.92 o                         
   9   7  20        158.70        129.27        55.02 o                         
 -12   8  20        506.37        339.97        81.41 o                         
 -10   8  20        879.58        725.66       106.28 o                         
  -8   8  20        508.52        555.17       117.63 o                         
  -6   8  20         10.46         12.05        64.04 o                         
  -4   8  20        270.65        228.34        64.55 o                         
  -2   8  20         67.60         56.15        39.01 o                         
   0   8  20        146.11         77.84        59.63 o                         
   2   8  20        878.13        791.39        82.57 o                         
   4   8  20        205.17        324.08        62.54 o                         
   6   8  20        296.37        178.00        47.50 o                         
   8   8  20        405.20        414.23        86.29 o                         
  -9   9  20          0.27         85.59        63.85 o                         
  -7   9  20         25.94         12.69        52.48 o                         
  -5   9  20         11.65         38.25        58.31 o                         
  -3   9  20         18.24         23.29        40.99 o                         
  -1   9  20         70.30        -43.00        43.00 o                         
   1   9  20         71.57          0.42        50.23 o                         
   3   9  20        152.69        112.12        53.22 o                         
   5   9  20          4.76        -53.42        53.42 o                         
  -4  10  20       1082.89       1103.70       111.82 o                         
  -2  10  20        657.79        677.08        78.02 o                         
   0  10  20        108.77         49.18        67.70 o                         
 -17   1  21        706.12        772.21        76.34 o                         
 -15   1  21         17.76         24.89        24.82 o                         
 -13   1  21        692.17        799.49        86.82 o                         
 -11   1  21       1606.26       1662.41       100.72 o                         
  -9   1  21       2408.31       2449.01       138.97 o                         
  -7   1  21       4227.97       4563.00       194.85 o                         
  -5   1  21       1363.40       1204.57       112.35 o                         
  -3   1  21       3865.74       3692.88       245.95 o                         
  -1   1  21       3254.22       3232.91        86.36 o                         
   1   1  21         20.94         26.82        23.72 o                         
   3   1  21        585.84        615.90        60.69 o                         
   5   1  21       1561.39       1760.16        96.19 o                         
   7   1  21        780.54        836.11        79.70 o                         
   9   1  21       1543.98       1750.67        74.81 o                         
  11   1  21        879.61        983.15       100.39 o                         
  13   1  21        345.82        388.81        62.55 o                         
 -18   2  21         19.13         17.57        48.15 o                         
 -16   2  21         19.94        -29.55        29.55 o                         
 -14   2  21        470.61        435.31        87.26 o                         
 -12   2  21         47.66         55.83        28.00 o                         
 -10   2  21          3.22         11.02        26.39 o                         
  -8   2  21         46.61         53.19        26.05 o                         
  -6   2  21        500.32        420.59        65.96 o                         
  -4   2  21        115.84        129.00        42.62 o                         
  -2   2  21        682.03        650.52        53.06 o                         
   0   2  21        792.65        814.77        48.74 o                         
   2   2  21        713.82        654.78        66.75 o                         
   4   2  21        393.97        520.42        63.98 o                         
   6   2  21        310.96        406.82        44.96 o                         
   8   2  21        126.72         41.08        27.26 o                         
  10   2  21          9.36        -29.18        61.20 o                         
  12   2  21          4.61        -78.71        78.71 o                         
  14   2  21          6.91        -22.26        49.76 o                         
 -17   3  21        498.04        461.09        99.91 o                         
 -15   3  21       1013.00       1084.19       142.75 o                         
 -13   3  21        297.13        103.60        56.35 o                         
 -11   3  21       2699.96       2590.13        97.27 o                         
  -9   3  21       2480.18       2461.34        92.67 o                         
  -7   3  21       7387.22       7231.39       225.11 o                         
  -5   3  21       2762.62       2654.41       113.99 o                         
  -3   3  21        262.33        312.08        35.82 o                         
  -1   3  21        896.07        815.73        53.79 o                         
   1   3  21        289.16        294.65        35.99 o                         
   3   3  21       3151.24       3276.48       112.22 o                         
   5   3  21        726.96        809.32        67.19 o                         
   7   3  21        687.85        717.91        71.73 o                         
   9   3  21       1019.56       1206.74       107.81 o                         
  11   3  21        695.42        626.66        82.31 o                         
  13   3  21        446.40        320.32       102.75 o                         
 -16   4  21         71.39        131.29        59.48 o                         
 -14   4  21        132.83         92.05        76.58 o                         
 -12   4  21         21.41          7.73        40.69 o                         
 -10   4  21          1.95         21.52        24.11 o                         
  -8   4  21        209.65        162.62        34.83 o                         
  -6   4  21        558.12        585.34        51.03 o                         
  -4   4  21         16.76         19.63        16.24 o                         
  -2   4  21        441.05        467.41        39.79 o                         
   0   4  21        551.21        581.62        44.88 o                         
   2   4  21        196.31        252.56        57.08 o                         
   4   4  21        104.68        161.88        37.86 o                         
   6   4  21         51.66         84.35        35.11 o                         
   8   4  21         26.25         94.03        30.83 o                         
  10   4  21        561.90        656.63        97.83 o                         
  12   4  21         25.53          6.45        49.36 o                         
 -15   5  21       1122.16       1163.43       164.18 o                         
 -13   5  21        998.74        889.17       152.32 o                         
 -11   5  21        471.24        390.37        93.20 o                         
  -9   5  21         78.48         52.00        43.81 o                         
  -7   5  21        393.35        258.77        78.42 o                         
  -5   5  21       1667.19       1598.06        84.52 o                         
  -3   5  21       2071.87       1958.05       109.05 o                         
  -1   5  21       1218.47       1211.00        64.27 o                         
   1   5  21       1764.51       1852.45        95.41 o                         
   3   5  21       1909.97       2239.80       110.53 o                         
   5   5  21        950.42        920.37        65.26 o                         
   7   5  21        778.84        771.23        60.09 o                         
   9   5  21        200.51         95.05       102.67 o                         
  11   5  21         51.19        -45.59        45.59 o                         
 -14   6  21          0.54        -14.97        49.74 o                         
 -12   6  21          0.81          2.98        82.47 o                         
 -10   6  21         52.89         38.82        43.46 o                         
  -8   6  21        120.76         60.90        56.40 o                         
  -6   6  21          9.34        -16.80        33.68 o                         
  -4   6  21         38.95         24.97        32.34 o                         
  -2   6  21         36.55         -0.35        24.33 o                         
   0   6  21          8.71        -10.79        23.56 o                         
   2   6  21        187.62        200.61        35.76 o                         
   4   6  21        186.39        138.13        39.50 o                         
   6   6  21         14.06        -28.04        28.04 o                         
   8   6  21          6.49          9.43        36.44 o                         
  10   6  21          3.02        105.78        66.11 o                         
 -13   7  21        575.95        592.88       147.33 o                         
 -11   7  21       1479.67       1807.38       203.23 o                         
  -9   7  21       1915.99       2206.04       190.05 o                         
  -7   7  21       1711.03       1556.07       212.07 o                         
  -5   7  21        620.60        701.91       130.38 o                         
  -3   7  21        333.40        383.23        63.35 o                         
  -1   7  21         48.17         46.50        32.72 o                         
   1   7  21        158.59        184.56        44.82 o                         
   3   7  21        168.33        145.20        40.36 o                         
   5   7  21        142.05         66.60        44.44 o                         
   7   7  21       1021.50       1175.10        95.57 o                         
   9   7  21        523.82        524.77        73.79 o                         
 -10   8  21          0.44         14.87        55.66 o                         
  -8   8  21        549.22        537.52       116.59 o                         
  -6   8  21        317.91        295.18       171.57 o                         
  -4   8  21          3.27        -44.38        44.38 o                         
  -2   8  21         12.85        -30.02        30.02 o                         
   0   8  21        142.95         53.01        37.36 o                         
   2   8  21         20.20         25.34        39.22 o                         
   4   8  21         24.39         17.54        42.10 o                         
   6   8  21        102.19        103.31        45.15 o                         
   8   8  21         16.11         89.81        58.42 o                         
  -7   9  21       2205.24       2318.84       177.56 o                         
  -5   9  21       1088.93        938.53       136.44 o                         
  -3   9  21        419.50        398.33        90.01 o                         
  -1   9  21       1044.35       1033.16       120.32 o                         
   1   9  21        347.38        253.39        56.83 o                         
   3   9  21        337.71        308.13        69.40 o                         
   5   9  21        198.15        191.38        54.33 o                         
 -18   0  22        258.11        163.96        72.78 o                         
 -16   0  22       1255.11       1451.28       244.84 o                         
 -14   0  22       1555.37       1580.53       138.44 o                         
 -12   0  22       2142.02       2511.01       211.34 o                         
 -10   0  22        958.33        893.21       140.65 o                         
  -8   0  22        108.92        153.90        56.70 o                         
  -6   0  22        802.26        810.00       133.28 o                         
  -4   0  22       6794.82       6519.06       371.13 o                         
  -2   0  22       4515.04       4288.60       278.35 o                         
   0   0  22      12034.79      12091.91       354.19 o                         
   2   0  22      12842.86      13450.74       361.69 o                         
   4   0  22       1789.46       1896.22       131.76 o                         
   6   0  22       2801.77       2879.21       146.32 o                         
   8   0  22        148.51        171.87        52.62 o                         
  10   0  22        360.11        288.15        85.27 o                         
  12   0  22         26.27        -58.17        73.64 o                         
  14   0  22        143.00        222.70        75.68 o                         
 -17   1  22         25.83          0.02        41.49 o                         
 -15   1  22          9.22        -29.39        29.39 o                         
 -13   1  22        123.47        112.50        43.10 o                         
 -11   1  22        468.75        529.50        78.78 o                         
  -9   1  22         43.32        -16.20        33.87 o                         
  -7   1  22        118.25        232.69        75.85 o                         
  -5   1  22        240.26        231.25        52.72 o                         
  -3   1  22        147.59        134.02        59.65 o                         
  -1   1  22        163.59        215.07        26.11 o                         
   1   1  22       1640.52       1679.32        80.03 o                         
   3   1  22        174.19        139.56        30.77 o                         
   5   1  22        147.14         57.71        30.40 o                         
   7   1  22         14.67        -17.57        26.00 o                         
   9   1  22        138.69        108.59        40.54 o                         
  11   1  22         37.44         24.39        44.38 o                         
  13   1  22         36.06         15.30        43.23 o                         
 -16   2  22         43.75         48.07        60.00 o                         
 -14   2  22         22.35        -23.95        26.89 o                         
 -12   2  22        527.54        498.37        65.46 o                         
 -10   2  22       4110.16       4021.13       161.29 o                         
  -8   2  22       1181.80       1337.21       103.01 o                         
  -6   2  22       2391.86       2345.90       141.07 o                         
  -4   2  22       2067.14       2370.61       145.17 o                         
  -2   2  22        134.35        176.99        34.40 o                         
   0   2  22       2025.29       2028.95        77.73 o                         
   2   2  22        643.78        720.48        65.73 o                         
   4   2  22        939.94        937.92        77.02 o                         
   6   2  22        507.01        481.54        52.42 o                         
   8   2  22        356.05        333.94        42.71 o                         
  10   2  22        214.03        230.75        83.55 o                         
  12   2  22        285.78        174.99        94.48 o                         
  14   2  22        328.97        273.08        75.56 o                         
 -17   3  22         98.56        120.61        54.21 o                         
 -15   3  22          0.18         13.43        86.89 o                         
 -13   3  22          4.57        -19.74        54.88 o                         
 -11   3  22        149.96        216.84        44.01 o                         
  -9   3  22        341.55        294.14        37.61 o                         
  -7   3  22        832.70        693.03        74.93 o                         
  -5   3  22        282.10        288.97        47.99 o                         
  -3   3  22          1.83        -13.18        17.12 o                         
  -1   3  22          5.38         -1.36        14.33 o                         
   1   3  22         33.62         32.19        20.19 o                         
   3   3  22        281.58        245.99        39.25 o                         
   5   3  22        219.69        174.03        38.64 o                         
   7   3  22          6.10          0.43        36.49 o                         
   9   3  22          0.04         -4.77        37.36 o                         
  11   3  22         21.32          1.56        64.59 o                         
  13   3  22          5.17          6.19        59.09 o                         
 -16   4  22        147.76        133.13        69.91 o                         
 -14   4  22        505.59        460.30       185.20 o                         
 -12   4  22        442.10        466.68        87.88 o                         
 -10   4  22       2688.84       2834.65       131.55 o                         
  -8   4  22       2708.37       2708.43       107.83 o                         
  -6   4  22       2769.45       2827.57       131.79 o                         
  -4   4  22       1153.09       1304.00       105.73 o                         
  -2   4  22        909.17        896.09        55.41 o                         
   0   4  22       1560.77       1538.82        87.32 o                         
   2   4  22        943.25        819.84       126.59 o                         
   4   4  22       3322.82       3705.49       154.43 o                         
   6   4  22       1118.84       1175.27        84.35 o                         
   8   4  22        483.09        491.29        50.14 o                         
  10   4  22        478.66        367.08        65.81 o                         
  12   4  22        108.06         86.56        58.11 o                         
 -15   5  22          8.34         81.09        66.20 o                         
 -13   5  22          3.35         19.15        50.43 o                         
 -11   5  22         25.96        -22.09        86.15 o                         
  -9   5  22         71.90         41.12        42.88 o                         
  -7   5  22         27.06         98.98        42.21 o                         
  -5   5  22        293.70        299.79        36.45 o                         
  -3   5  22        107.10         84.02        26.50 o                         
  -1   5  22         37.82         24.94        33.32 o                         
   1   5  22          2.31         -4.98        24.36 o                         
   3   5  22          5.06         10.53        26.76 o                         
   5   5  22         93.67         72.22        29.70 o                         
   7   5  22         38.91         27.15        26.49 o                         
   9   5  22         38.72         19.62        42.47 o                         
  11   5  22          0.10         -4.46        48.35 o                         
 -14   6  22       1068.36       1179.99       253.31 o                         
 -12   6  22        366.98        536.27       125.55 o                         
 -10   6  22        375.00        415.99       131.41 o                         
  -8   6  22       1647.40       1634.27       166.36 o                         
  -6   6  22        797.86        793.55       117.29 o                         
  -4   6  22        945.07       1074.26        94.39 o                         
  -2   6  22       1610.74       1532.65        94.43 o                         
   0   6  22       1821.52       1827.58        64.05 o                         
   2   6  22       2495.18       2548.18        94.73 o                         
   4   6  22       1913.02       1997.16        90.26 o                         
   6   6  22       1430.73       1388.76        80.86 o                         
   8   6  22        189.19        193.47        58.37 o                         
  10   6  22        704.36        693.90       116.56 o                         
 -13   7  22          1.82        -20.95        54.10 o                         
 -11   7  22          1.72        -39.79        54.31 o                         
  -9   7  22         26.76        141.32        69.39 o                         
  -7   7  22        288.39        299.05        97.13 o                         
  -5   7  22          4.84         -3.77        38.17 o                         
  -3   7  22         15.08        -18.65        82.47 o                         
  -1   7  22          4.76          5.05        42.30 o                         
   1   7  22        462.40        498.60        68.19 o                         
   3   7  22        678.03        589.05        81.31 o                         
   5   7  22        286.10        320.44        46.66 o                         
   7   7  22         54.86        119.78        45.48 o                         
   9   7  22         75.71        -40.57        48.12 o                         
 -10   8  22       1107.14       1007.55       230.19 o                         
  -8   8  22        661.76        728.52       121.51 o                         
  -6   8  22        237.69        -43.83       161.26 o                         
  -4   8  22        209.17        236.78        61.98 o                         
  -2   8  22        457.83        202.96        72.59 o                         
   0   8  22        969.89        958.10       108.30 o                         
   2   8  22         87.50        106.46        42.05 o                         
   4   8  22        235.85        168.36        51.40 o                         
   6   8  22        258.15         66.50        56.74 o                         
  -7   9  22         33.51         81.86        55.75 o                         
  -5   9  22          9.70          6.37        66.62 o                         
  -3   9  22          1.81         47.56        53.20 o                         
  -1   9  22          7.59         62.12        44.07 o                         
   1   9  22        674.79        744.33       140.62 o                         
   3   9  22        351.28        258.27        71.00 o                         
 -17   1  23        189.17        235.62        45.34 o                         
 -15   1  23       1171.96       1139.33        90.80 o                         
 -13   1  23       3287.84       3372.79       154.69 o                         
 -11   1  23        509.76        631.63        77.54 o                         
  -9   1  23       1249.59       1232.93       115.00 o                         
  -7   1  23        513.44        564.95        86.85 o                         
  -5   1  23        136.98        279.54        60.68 o                         
  -3   1  23       3476.91       3901.30       192.60 o                         
  -1   1  23       2256.21       2256.27        77.48 o                         
   1   1  23       3139.52       3130.05       105.40 o                         
   3   1  23       2417.71       2530.30        97.29 o                         
   5   1  23        777.04        822.97        81.84 o                         
   7   1  23       4024.88       3862.85       141.68 o                         
   9   1  23        649.64        587.34        59.59 o                         
  11   1  23        135.10         31.66        79.32 o                         
  13   1  23        155.66        229.18        60.50 o                         
 -16   2  23         73.46         55.85        61.02 o                         
 -14   2  23        472.10        495.70        63.65 o                         
 -12   2  23         82.15         67.93        37.56 o                         
 -10   2  23        453.02        502.32        70.12 o                         
  -8   2  23          7.34          5.08        27.06 o                         
  -6   2  23         71.94        121.50        67.75 o                         
  -4   2  23        387.86        421.00        99.78 o                         
  -2   2  23        386.75        498.86        47.95 o                         
   0   2  23        353.83        400.11        33.71 o                         
   2   2  23        424.14        482.70        52.70 o                         
   4   2  23         38.18         11.06        28.14 o                         
   6   2  23         37.91         14.57        30.61 o                         
   8   2  23         29.12         44.96        26.22 o                         
  10   2  23        460.90        430.35        77.76 o                         
  12   2  23        713.08        702.88       105.67 o                         
 -15   3  23         28.29        -21.15        58.48 o                         
 -13   3  23        164.62        139.30        43.42 o                         
 -11   3  23         12.90          4.86        21.46 o                         
  -9   3  23         40.04         76.33        24.60 o                         
  -7   3  23        920.48        978.02        97.37 o                         
  -5   3  23        984.79        907.30        96.45 o                         
  -3   3  23       1063.28        970.24        66.85 o                         
  -1   3  23        830.02        901.06        50.68 o                         
   1   3  23       2466.17       2551.35        84.98 o                         
   3   3  23       1735.18       1900.18        91.02 o                         
   5   3  23       1245.20       1399.27        87.80 o                         
   7   3  23         85.42         79.44        30.33 o                         
   9   3  23        897.31        865.17        92.23 o                         
  11   3  23       1438.00       1984.21       195.79 o                         
  13   3  23       2367.16       2674.37       352.13 o                         
 -16   4  23        281.21        267.95       127.03 o                         
 -14   4  23         12.02        -20.56        59.33 o                         
 -12   4  23          4.32        -13.99        65.54 o                         
 -10   4  23        660.98        630.61        72.11 o                         
  -8   4  23         25.37        -15.74        33.45 o                         
  -6   4  23         90.61         50.78        37.14 o                         
  -4   4  23         30.87         71.99        31.39 o                         
  -2   4  23        381.40        415.52        40.49 o                         
   0   4  23        404.30        482.61        44.05 o                         
   2   4  23         43.28         19.57        24.02 o                         
   4   4  23          1.59        -24.26        24.26 o                         
   6   4  23        148.04        131.27        39.21 o                         
   8   4  23        389.12        404.81        46.83 o                         
  10   4  23         47.39         76.71        45.67 o                         
  12   4  23         87.97         98.09        56.68 o                         
 -15   5  23       1158.42       1187.03       138.13 o                         
 -13   5  23       1244.65       1031.17       140.29 o                         
 -11   5  23        623.52        999.65       160.56 o                         
  -9   5  23        323.77        267.64        81.91 o                         
  -7   5  23        433.97        465.24        89.72 o                         
  -5   5  23        682.07        644.94       104.51 o                         
  -3   5  23       2093.79       2133.68       100.77 o                         
  -1   5  23       3664.20       3441.49       155.64 o                         
   1   5  23       2971.07       3145.45       138.38 o                         
   3   5  23       1773.73       1854.12       146.89 o                         
   5   5  23        549.35        558.00        70.68 o                         
   7   5  23        702.22        845.89        66.79 o                         
   9   5  23        125.31         33.14        98.76 o                         
  11   5  23        518.76        620.37        95.20 o                         
 -14   6  23          7.66         65.43        87.63 o                         
 -12   6  23          4.91         -6.28        54.67 o                         
 -10   6  23         24.70        -36.97        48.29 o                         
  -8   6  23        759.92        723.85       120.56 o                         
  -6   6  23        648.97        691.76       139.17 o                         
  -4   6  23         15.50        -13.86        33.43 o                         
  -2   6  23          1.46         31.70        32.15 o                         
   0   6  23         64.92         45.75        23.53 o                         
   2   6  23        167.34        219.09        42.23 o                         
   4   6  23          0.20         68.26        34.44 o                         
   6   6  23          0.08          4.43        37.94 o                         
   8   6  23         50.27         89.64        54.04 o                         
  10   6  23          5.06         11.66        52.34 o                         
 -11   7  23        145.93         -6.32        65.45 o                         
  -9   7  23        551.71        768.84       130.67 o                         
  -7   7  23        217.72        188.13        72.52 o                         
  -5   7  23        223.05        141.41        68.55 o                         
  -3   7  23       1358.71       1432.96       116.70 o                         
  -1   7  23        489.14        501.07        69.11 o                         
   1   7  23        513.44        470.94        64.60 o                         
   3   7  23        303.71        316.71        56.71 o                         
   5   7  23        256.80        251.75        43.66 o                         
   7   7  23        894.31        868.28       100.44 o                         
 -10   8  23          0.80         34.34       115.98 o                         
  -8   8  23         71.80        -43.93        55.90 o                         
  -6   8  23          0.40         45.38        57.17 o                         
  -4   8  23        119.59        173.64        65.27 o                         
  -2   8  23         73.50         22.09        50.27 o                         
   0   8  23        171.76        242.31        68.21 o                         
   2   8  23          0.62        -24.99        53.99 o                         
   4   8  23          0.21         12.83        55.06 o                         
   6   8  23         33.20        115.55        53.49 o                         
  -5   9  23        278.94        160.23        80.17 o                         
  -3   9  23        786.92        674.09       115.67 o                         
  -1   9  23        164.64        140.37        51.37 o                         
   1   9  23        485.48        513.19        76.80 o                         
 -16   0  24        888.35        946.29       125.64 o                         
 -14   0  24       2063.64       2336.80       216.49 o                         
 -12   0  24       2277.97       2466.83       220.91 o                         
 -10   0  24        111.89        232.69        80.26 o                         
  -8   0  24        214.82        206.18        72.90 o                         
  -6   0  24        305.40        406.47       101.62 o                         
  -4   0  24       1120.73       1259.92       195.87 o                         
  -2   0  24       3042.14       3154.60       249.63 o                         
   0   0  24        177.27        192.46        39.95 o                         
   2   0  24        300.61        264.26        57.67 o                         
   4   0  24       2961.71       3429.61       184.38 o                         
   6   0  24       1519.52       1637.65       146.65 o                         
   8   0  24       1018.08       1099.11       118.64 o                         
  10   0  24        320.83        286.49        85.95 o                         
  12   0  24        465.86        291.92        98.65 o                         
 -17   1  24         13.60          5.58        56.02 o                         
 -15   1  24         66.01         94.66        51.02 o                         
 -13   1  24         12.48         12.68        36.73 o                         
 -11   1  24         15.13        -17.01        29.92 o                         
  -9   1  24          4.73         16.94        44.18 o                         
  -7   1  24         49.55          8.73        26.26 o                         
  -5   1  24         20.94        -21.60        21.60 o                         
  -3   1  24        106.99        143.53        50.22 o                         
  -1   1  24         24.99         40.75        21.93 o                         
   1   1  24        923.69        849.86        60.25 o                         
   3   1  24          0.01          1.93        20.22 o                         
   5   1  24        271.47        213.95        41.34 o                         
   7   1  24        147.95        196.28        44.22 o                         
   9   1  24        116.49         44.61        33.24 o                         
  11   1  24         54.18         45.99        86.18 o                         
  13   1  24          5.34        182.50        62.31 o                         
 -16   2  24        932.12        943.52       156.11 o                         
 -14   2  24         68.51        132.55        87.63 o                         
 -12   2  24        113.72         44.97        34.65 o                         
 -10   2  24        643.48        675.36        81.43 o                         
  -8   2  24       1965.80       2071.51       121.47 o                         
  -6   2  24       4261.56       4221.18       249.26 o                         
  -4   2  24        943.78        788.71       104.49 o                         
  -2   2  24       2596.82       2625.90       105.51 o                         
   0   2  24        848.29        892.65        58.78 o                         
   2   2  24        182.37        198.68        35.55 o                         
   4   2  24        842.95        844.65        86.00 o                         
   6   2  24        603.60        448.98        60.36 o                         
   8   2  24        900.71        798.32        71.17 o                         
  10   2  24       2421.16       2612.05       188.50 o                         
  12   2  24       1044.06       1004.54       114.39 o                         
 -15   3  24          4.31         40.83        66.35 o                         
 -13   3  24          2.08        -26.08        51.10 o                         
 -11   3  24          0.88          8.75        29.89 o                         
  -9   3  24         16.32         35.60        37.60 o                         
  -7   3  24        230.09        389.36        80.42 o                         
  -5   3  24          0.03         33.89        35.15 o                         
  -3   3  24         16.64         39.54        22.09 o                         
  -1   3  24         41.44         53.99        19.50 o                         
   1   3  24        982.34        952.15        58.47 o                         
   3   3  24         63.81         29.20        25.35 o                         
   5   3  24        402.90        475.33        60.65 o                         
   7   3  24         38.64         80.77        35.07 o                         
   9   3  24        153.46         82.34        56.11 o                         
  11   3  24        176.77        266.98        70.39 o                         
 -14   4  24        346.57        455.80        96.34 o                         
 -12   4  24        566.90        405.96       110.83 o                         
 -10   4  24       1564.74       1826.57       111.47 o                         
  -8   4  24        838.93        766.96        68.66 o                         
  -6   4  24       2104.52       1843.15       127.65 o                         
  -4   4  24        350.24        445.73        51.81 o                         
  -2   4  24        473.58        531.44        49.06 o                         
   0   4  24       1165.64       1203.48        65.80 o                         
   2   4  24        873.92        952.29        80.26 o                         
   4   4  24        494.35        432.41        58.61 o                         
   6   4  24        327.04        371.49        85.24 o                         
   8   4  24       1197.05       1113.52        78.31 o                         
  10   4  24       1095.23        923.57        99.45 o                         
  12   4  24        310.87        162.74       124.45 o                         
 -13   5  24         17.93        -15.46        81.74 o                         
 -11   5  24         34.09          8.65        68.11 o                         
  -9   5  24         81.77        125.69        58.29 o                         
  -7   5  24        327.10        412.42        94.70 o                         
  -5   5  24         55.93         28.91        79.36 o                         
  -3   5  24         88.70        128.05        29.67 o                         
  -1   5  24        170.61        313.38        45.03 o                         
   1   5  24        326.80        401.52        71.96 o                         
   3   5  24          1.70         21.07        31.08 o                         
   5   5  24         42.07         50.07        32.52 o                         
   7   5  24         29.57         18.92        32.95 o                         
   9   5  24          3.31        -40.73        40.73 o                         
  11   5  24        127.06        -16.94       114.14 o                         
 -12   6  24       1112.53        867.65       139.28 o                         
 -10   6  24        172.64        238.91        86.69 o                         
  -8   6  24         54.94        -77.45       164.58 o                         
  -6   6  24         32.76         -3.96        43.48 o                         
  -4   6  24       1000.73       1008.24        95.13 o                         
  -2   6  24        486.23        400.23        60.05 o                         
   0   6  24        503.36        608.11        53.14 o                         
   2   6  24        570.98        734.83        81.22 o                         
   4   6  24        499.84        472.28        55.97 o                         
   6   6  24        346.84        379.32        52.11 o                         
   8   6  24        850.33        784.45       103.36 o                         
 -11   7  24        112.28         62.79        79.68 o                         
  -9   7  24          5.08          4.32        54.12 o                         
  -7   7  24        624.59        735.40       123.81 o                         
  -5   7  24        163.03        143.71        72.42 o                         
  -3   7  24        333.19        319.88        66.30 o                         
  -1   7  24          0.92        -35.26        35.26 o                         
   1   7  24        138.80        150.94        48.53 o                         
   3   7  24        332.41        216.61        55.94 o                         
   5   7  24         44.40         97.17        39.88 o                         
   7   7  24         31.02         38.14        48.38 o                         
  -8   8  24        425.94        225.18       104.12 o                         
  -6   8  24       1346.57       1113.75       148.52 o                         
  -4   8  24        718.76        692.93        92.85 o                         
  -2   8  24        664.98        589.00        87.19 o                         
   0   8  24        351.16        375.77        75.36 o                         
   2   8  24        502.02        476.40        73.91 o                         
   4   8  24        259.51        216.87        64.09 o                         
  -3   9  24         57.63          0.84        61.42 o                         
  -1   9  24          2.18        -45.17        45.17 o                         
   1   9  24          5.24         21.51        78.66 o                         
 -15   1  25        592.92        712.42        78.22 o                         
 -13   1  25        605.37        668.97        80.75 o                         
 -11   1  25       1397.31       1458.05       111.30 o                         
  -9   1  25       1667.29       1775.01       131.90 o                         
  -7   1  25       1305.31       1536.41       146.54 o                         
  -5   1  25       4548.40       4401.03       212.64 o                         
  -3   1  25       2102.37       2408.73       157.50 o                         
  -1   1  25         83.59         75.85        24.62 o                         
   1   1  25       2027.70       2237.67        96.83 o                         
   3   1  25        619.96        641.00        65.82 o                         
   5   1  25       1160.56       1286.38        88.93 o                         
   7   1  25        739.77        849.29        78.93 o                         
   9   1  25        345.58        413.46        53.96 o                         
  11   1  25        450.34        460.25        88.00 o                         
 -16   2  25        702.38        845.37       129.86 o                         
 -14   2  25         21.82         39.09        40.94 o                         
 -12   2  25         36.01        113.10        44.71 o                         
 -10   2  25         56.32         51.37        35.72 o                         
  -8   2  25        543.30        469.29        71.52 o                         
  -6   2  25         49.26         46.94        37.70 o                         
  -4   2  25        311.05        255.19        76.95 o                         
  -2   2  25        116.11         91.44        33.47 o                         
   0   2  25        429.20        496.43        39.80 o                         
   2   2  25        527.73        528.42        46.34 o                         
   4   2  25        305.34        370.38        57.69 o                         
   6   2  25          6.40        -22.66        22.66 o                         
   8   2  25        285.22        243.66        60.90 o                         
  10   2  25         41.60        -35.31        51.42 o                         
  12   2  25         11.57        -31.26        52.13 o                         
 -15   3  25         61.06         63.53        59.44 o                         
 -13   3  25         13.18         93.82        88.97 o                         
 -11   3  25        829.82        848.43       106.53 o                         
  -9   3  25       2731.13       3070.58       150.70 o                         
  -7   3  25        658.43        694.49        85.34 o                         
  -5   3  25       1907.56       2060.99       169.55 o                         
  -3   3  25        623.12        682.59        72.80 o                         
  -1   3  25       1616.53       1485.65        54.03 o                         
   1   3  25        528.31        571.70        48.32 o                         
   3   3  25        494.41        543.89        57.74 o                         
   5   3  25        308.38        312.02        67.79 o                         
   7   3  25        250.25        226.97        49.58 o                         
   9   3  25         91.25        105.09        44.86 o                         
  11   3  25        317.95        298.69        94.70 o                         
 -14   4  25        118.20        -60.34        60.34 o                         
 -12   4  25         39.84         35.58        46.76 o                         
 -10   4  25         23.52         24.30        68.73 o                         
  -8   4  25        249.40        249.55        51.73 o                         
  -6   4  25          0.33        -18.81        33.06 o                         
  -4   4  25        436.41        475.57        54.41 o                         
  -2   4  25        103.17        118.26        39.44 o                         
   0   4  25        107.52         69.01        25.24 o                         
   2   4  25        139.39         75.59        32.63 o                         
   4   4  25        572.37        675.17        78.11 o                         
   6   4  25          6.38         60.89        44.00 o                         
   8   4  25         53.92         53.38        35.75 o                         
  10   4  25         17.81         74.84        54.84 o                         
 -13   5  25       1500.75       1641.54       267.67 o                         
 -11   5  25       1098.18        845.12       342.04 o                         
  -9   5  25       2680.62       2750.53       213.87 o                         
  -7   5  25       1799.74       1817.07       174.56 o                         
  -5   5  25        455.47        293.07        90.57 o                         
  -3   5  25        648.95        698.67        60.58 o                         
  -1   5  25        358.71        333.90        52.42 o                         
   1   5  25        758.63        825.23       100.55 o                         
   3   5  25        554.81        533.33        79.71 o                         
   5   5  25       1272.11       1151.30        92.74 o                         
   7   5  25        737.76        703.39        66.78 o                         
   9   5  25        974.25        960.15       104.23 o                         
 -12   6  25         28.68         57.27        70.24 o                         
 -10   6  25        216.25        483.89       112.42 o                         
  -8   6  25        318.63        254.35        83.25 o                         
  -6   6  25         34.30         -8.82        45.22 o                         
  -4   6  25          0.62         -5.53        40.32 o                         
  -2   6  25          0.24         56.09        37.18 o                         
   0   6  25          0.74         -0.02        29.66 o                         
   2   6  25        150.66        129.06        43.28 o                         
   4   6  25          0.62        -31.42        31.42 o                         
   6   6  25         15.21        -34.86        37.95 o                         
   8   6  25          1.87        -42.76        82.26 o                         
 -11   7  25         74.60         76.10        64.74 o                         
  -9   7  25       1006.64       1064.80       160.09 o                         
  -7   7  25       1747.24       2087.33       200.01 o                         
  -5   7  25       1048.57        819.35       129.30 o                         
  -3   7  25        609.45        691.02       154.54 o                         
  -1   7  25        176.79        109.83        62.39 o                         
   1   7  25        352.32        323.89        73.34 o                         
   3   7  25        319.70        223.41        98.34 o                         
   5   7  25        720.81        731.72        83.95 o                         
   7   7  25        481.49        219.59       110.35 o                         
  -8   8  25         54.87        120.92        78.07 o                         
  -6   8  25          2.42        -60.29        60.29 o                         
  -4   8  25          0.59         59.55        52.09 o                         
  -2   8  25          3.43         36.90        49.52 o                         
   0   8  25          6.22         34.77        47.33 o                         
   2   8  25         13.50        107.08        50.40 o                         
   4   8  25        207.23        161.19        75.76 o                         
 -16   0  26        457.07        487.34       102.96 o                         
 -14   0  26       2362.75       2196.57       278.72 o                         
 -12   0  26       2267.43       2425.59       230.48 o                         
 -10   0  26        790.33       1265.82       162.74 o                         
  -8   0  26       1175.49       1154.62       153.16 o                         
  -6   0  26         83.14        181.15        79.53 o                         
  -4   0  26         97.46         94.26        72.90 o                         
  -2   0  26       1258.60       1480.83       181.15 o                         
   0   0  26        310.28        352.18        53.56 o                         
   2   0  26       4283.57       4491.21       382.17 o                         
   4   0  26        413.98        433.28        82.45 o                         
   6   0  26       1250.22       1446.66       147.56 o                         
   8   0  26        731.57        647.41       118.08 o                         
  10   0  26         77.59        -25.77       109.72 o                         
  12   0  26         76.99         25.04       147.27 o                         
 -15   1  26        305.45        229.96        55.49 o                         
 -13   1  26          0.05         27.83        44.77 o                         
 -11   1  26        174.38        209.57        99.56 o                         
  -9   1  26         50.04        114.40        41.62 o                         
  -7   1  26          4.50        -33.14        33.14 o                         
  -5   1  26        236.93        358.65        77.42 o                         
  -3   1  26        608.96        631.37        96.58 o                         
  -1   1  26        370.44        375.20        46.04 o                         
   1   1  26          7.14          1.80        21.84 o                         
   3   1  26         41.28         50.80        45.13 o                         
   5   1  26         10.38          5.13        45.07 o                         
   7   1  26          1.25        -27.53        27.53 o                         
   9   1  26        242.71        197.22        48.83 o                         
  11   1  26        529.58        593.11       102.29 o                         
 -16   2  26         11.45        -26.14        60.40 o                         
 -14   2  26        180.47        200.24        58.05 o                         
 -12   2  26        617.15        697.84        90.37 o                         
 -10   2  26        232.86        264.09        57.99 o                         
  -8   2  26       1407.08       1341.25       111.57 o                         
  -6   2  26       1174.47       1344.37       174.89 o                         
  -4   2  26       1525.92       1453.79       125.68 o                         
  -2   2  26       1650.32       1629.71        81.85 o                         
   0   2  26       2784.67       2730.22        78.23 o                         
   2   2  26       4078.85       4230.36       140.48 o                         
   4   2  26       2606.27       2694.68       114.50 o                         
   6   2  26        535.15        595.23        85.54 o                         
   8   2  26        640.64        667.23        69.32 o                         
  10   2  26        109.40         35.56        50.71 o                         
 -15   3  26          4.26         22.84        63.19 o                         
 -13   3  26         32.86         48.60        79.53 o                         
 -11   3  26          2.88         23.23        38.66 o                         
  -9   3  26          7.07          5.04        33.14 o                         
  -7   3  26         84.43         95.33        42.90 o                         
  -5   3  26        129.42        139.31        44.68 o                         
  -3   3  26          9.66        -15.81        21.26 o                         
  -1   3  26         62.36         24.31        26.73 o                         
   1   3  26          7.79          6.16        32.23 o                         
   3   3  26         87.30         71.96        34.04 o                         
   5   3  26         11.76         33.82        35.80 o                         
   7   3  26        235.17        189.17        51.65 o                         
   9   3  26        158.55        148.58        54.68 o                         
  11   3  26         19.28         65.09        57.31 o                         
 -14   4  26         27.98         13.34        57.14 o                         
 -12   4  26        849.71        749.67        82.05 o                         
 -10   4  26        689.81        722.81        93.36 o                         
  -8   4  26       1153.91       1262.44       107.79 o                         
  -6   4  26       1345.24       1468.73       115.93 o                         
  -4   4  26        833.63        878.45        69.94 o                         
  -2   4  26       1281.00       1363.05        92.47 o                         
   0   4  26       1169.15       1460.68       120.10 o                         
   2   4  26        432.60        459.24        61.19 o                         
   4   4  26        711.31        426.30        72.26 o                         
   6   4  26        353.05        395.02        65.32 o                         
   8   4  26        522.66        540.03        94.02 o                         
  10   4  26        559.02        581.17        81.92 o                         
 -13   5  26        114.21        157.80        79.26 o                         
 -11   5  26        104.00        114.33        76.15 o                         
  -9   5  26        151.56        145.48        65.89 o                         
  -7   5  26          1.14         -5.74        40.00 o                         
  -5   5  26         12.08         64.11        66.64 o                         
  -3   5  26        141.76        149.14        53.02 o                         
  -1   5  26         87.01         87.05        35.31 o                         
   1   5  26        200.93         88.79        72.91 o                         
   3   5  26         26.02         42.35        37.85 o                         
   5   5  26        112.53        138.47        39.82 o                         
   7   5  26          0.25        -24.90        37.43 o                         
   9   5  26          2.07         66.36        57.41 o                         
 -12   6  26        740.32        952.03       262.88 o                         
 -10   6  26        488.84        392.65       119.66 o                         
  -8   6  26        628.80        755.48       134.41 o                         
  -6   6  26        207.41        299.35       124.81 o                         
  -4   6  26        277.87        254.16        60.48 o                         
  -2   6  26       2072.80       2107.10       218.60 o                         
   0   6  26        691.55        702.18        76.16 o                         
   2   6  26        836.43        689.48        65.28 o                         
   4   6  26        244.34        194.35        50.99 o                         
   6   6  26        658.72        696.98        76.40 o                         
   8   6  26        124.45         33.28        56.87 o                         
  -9   7  26         14.92         44.84        61.96 o                         
  -7   7  26        129.24         96.67        68.71 o                         
  -5   7  26         26.28          5.64        51.09 o                         
  -3   7  26         60.65         70.55        77.27 o                         
  -1   7  26         23.18         56.94        38.78 o                         
   1   7  26          7.65        -33.30        38.44 o                         
   3   7  26         51.62          7.15        55.91 o                         
   5   7  26          4.28         13.22        46.45 o                         
  -6   8  26        371.55        219.56        91.06 o                         
  -4   8  26        904.84        916.93       110.22 o                         
  -2   8  26        638.31        790.36        99.45 o                         
   0   8  26        641.60        548.24       146.89 o                         
   2   8  26       1496.87       1345.76       113.75 o                         
 -15   1  27        455.89        275.56        60.78 o                         
 -13   1  27        627.77        576.99       105.26 o                         
 -11   1  27        209.01        179.64        52.77 o                         
  -9   1  27        308.70        280.66        69.71 o                         
  -7   1  27        932.81        940.87       273.19 o                         
  -5   1  27        514.56        512.48        88.06 o                         
  -3   1  27        313.74        338.66        70.23 o                         
  -1   1  27       1386.90       1412.02        74.09 o                         
   1   1  27         45.45         22.82        29.76 o                         
   3   1  27        779.52        873.65        88.66 o                         
   5   1  27       1569.15       1785.68       105.14 o                         
   7   1  27        650.63        781.26        80.95 o                         
   9   1  27        829.24        725.76        70.22 o                         
  11   1  27       1315.16       1019.21       132.15 o                         
 -14   2  27         16.13         79.21        52.73 o                         
 -12   2  27         73.25        108.78        42.99 o                         
 -10   2  27         22.22         53.39        39.02 o                         
  -8   2  27          4.48        -44.12        44.12 o                         
  -6   2  27          6.01        -23.08       118.56 o                         
  -4   2  27        680.98        646.55       174.52 o                         
  -2   2  27        331.60        315.85        41.46 o                         
   0   2  27        208.31        204.23        29.36 o                         
   2   2  27        141.31        141.88        37.57 o                         
   4   2  27        996.05        977.17        75.55 o                         
   6   2  27         48.18         48.42        32.77 o                         
   8   2  27        137.95         69.05        40.67 o                         
  10   2  27          6.70        138.30        74.32 o                         
 -15   3  27       1530.02       1465.55       171.79 o                         
 -13   3  27        101.37         21.42        42.20 o                         
 -11   3  27        863.54        956.35        97.74 o                         
  -9   3  27        321.10        403.06        70.21 o                         
  -7   3  27        643.89        589.72       117.13 o                         
  -5   3  27        855.89        867.13        97.87 o                         
  -3   3  27       1299.62       1312.42        77.48 o                         
  -1   3  27       4284.23       4439.90       147.91 o                         
   1   3  27       3815.17       4007.58       122.20 o                         
   3   3  27        779.88        812.46        72.91 o                         
   5   3  27       1048.47       1114.31        97.97 o                         
   7   3  27        139.07        139.06        46.63 o                         
   9   3  27        660.25        573.01       105.79 o                         
 -14   4  27          4.95        173.14        72.62 o                         
 -12   4  27          0.04        -10.84        49.89 o                         
 -10   4  27          1.39        -23.24        48.97 o                         
  -8   4  27        995.05       1113.84       104.94 o                         
  -6   4  27        357.94        438.92        87.49 o                         
  -4   4  27        165.44         98.31        57.02 o                         
  -2   4  27        890.65        931.17        94.60 o                         
   0   4  27        255.37        259.00        45.89 o                         
   2   4  27         72.59         46.92        39.22 o                         
   4   4  27        115.02        151.21        43.52 o                         
   6   4  27          8.08        -34.75        34.75 o                         
   8   4  27         29.40        -23.02        45.93 o                         
 -13   5  27        422.62        466.66       112.45 o                         
 -11   5  27        626.08        584.82       111.89 o                         
  -9   5  27         33.88         -7.85        42.81 o                         
  -7   5  27        428.19        415.31       167.89 o                         
  -5   5  27        273.85        157.20        72.62 o                         
  -3   5  27        285.38        270.95        92.86 o                         
  -1   5  27        709.36        816.74        92.28 o                         
   1   5  27        505.44        459.40        71.18 o                         
   3   5  27        402.25        366.92        63.56 o                         
   5   5  27        181.48        177.71        43.34 o                         
   7   5  27        712.62        503.48        94.68 o                         
 -10   6  27         32.77         35.24        71.24 o                         
  -8   6  27         13.79         57.32        59.11 o                         
  -6   6  27        211.75        137.07       103.09 o                         
  -4   6  27        263.96        220.73        55.70 o                         
  -2   6  27        161.01        197.66        70.23 o                         
   0   6  27          5.80        -40.07        40.07 o                         
   2   6  27          0.21         20.46        33.56 o                         
   4   6  27         17.70         27.95        40.80 o                         
   6   6  27         72.87         54.44        43.52 o                         
  -9   7  27        170.27        164.98       105.67 o                         
  -7   7  27        267.50        147.77        76.03 o                         
  -5   7  27        895.09        848.68       130.61 o                         
  -3   7  27        589.15        639.25        95.31 o                         
  -1   7  27        306.15        272.99        81.43 o                         
   1   7  27        923.46        964.44        92.15 o                         
   3   7  27       1444.73       1428.39       115.31 o                         
   5   7  27        522.46        531.72        78.82 o                         
  -4   8  27        150.50         95.34        96.58 o                         
  -2   8  27          0.14        118.22        63.93 o                         
   0   8  27         26.11         -2.82        45.62 o                         
 -14   0  28        482.59        515.17       118.01 o                         
 -12   0  28        251.36        245.21       100.88 o                         
 -10   0  28        236.93        464.65       123.71 o                         
  -8   0  28       1033.51       1191.44       195.87 o                         
  -6   0  28        645.16        755.51       168.63 o                         
  -4   0  28       2725.77       2566.24       251.84 o                         
  -2   0  28        246.43        295.28       108.25 o                         
   0   0  28       1100.47       1140.75       173.05 o                         
   2   0  28        982.24       1029.93       273.56 o                         
   4   0  28        100.40        148.02        52.52 o                         
   6   0  28        187.37        195.55        68.95 o                         
   8   0  28        754.25        791.91       173.78 o                         
  10   0  28       1366.23       1262.13       244.47 o                         
 -15   1  28          4.66         -5.64        46.77 o                         
 -13   1  28         73.31        163.36        56.52 o                         
 -11   1  28          2.14         52.38        59.34 o                         
  -9   1  28        121.62         61.22        42.41 o                         
  -7   1  28        100.22        107.05        87.26 o                         
  -5   1  28         27.77         28.35        40.09 o                         
  -3   1  28        799.66        829.48       116.76 o                         
  -1   1  28        386.15        385.69       132.91 o                         
   1   1  28        105.12        135.93        29.44 o                         
   3   1  28        165.63        203.17        38.59 o                         
   5   1  28        285.23        299.32        63.03 o                         
   7   1  28          5.42         10.74        41.77 o                         
   9   1  28         53.85        -18.45        47.93 o                         
 -14   2  28        362.62        349.62        96.89 o                         
 -12   2  28        162.53        131.06        51.87 o                         
 -10   2  28       1198.99       1243.56       118.94 o                         
  -8   2  28        601.77        704.23        91.45 o                         
  -6   2  28        910.15        805.28       112.73 o                         
  -4   2  28       1824.24       1710.20       143.42 o                         
  -2   2  28        721.86        724.94       213.55 o                         
   0   2  28        300.02        279.14        35.46 o                         
   2   2  28        483.38        551.06        59.02 o                         
   4   2  28        275.87        234.76        42.12 o                         
   6   2  28        729.10        706.99        69.10 o                         
   8   2  28        138.62         61.50        48.78 o                         
  10   2  28        248.39        253.93        64.55 o                         
 -13   3  28        143.78        121.85        53.48 o                         
 -11   3  28         10.07         27.25        50.53 o                         
  -9   3  28          0.06        -35.66        35.66 o                         
  -7   3  28          0.73         51.50        57.98 o                         
  -5   3  28        332.76        357.16        66.42 o                         
  -3   3  28        143.15        128.72        45.32 o                         
  -1   3  28         54.35         61.73        27.94 o                         
   1   3  28         37.18         80.89        26.89 o                         
   3   3  28         46.87         59.75        31.71 o                         
   5   3  28        144.72         76.94        45.01 o                         
   7   3  28         80.78        108.09        50.61 o                         
   9   3  28          1.46        -13.86        44.00 o                         
 -12   4  28        298.49        223.85        59.77 o                         
 -10   4  28        915.77        839.92        92.99 o                         
  -8   4  28        684.32        513.54        92.32 o                         
  -6   4  28        487.66        474.24        77.52 o                         
  -4   4  28       1202.71       1217.77       119.50 o                         
  -2   4  28        658.75        723.43        70.84 o                         
   0   4  28         23.64         -6.53        29.41 o                         
   2   4  28         10.01        -35.39        35.39 o                         
   4   4  28        126.04        153.07        43.01 o                         
   6   4  28        844.72        814.78       123.39 o                         
   8   4  28        836.94        929.45       115.43 o                         
 -11   5  28         31.35         81.91        79.53 o                         
  -9   5  28         40.01        183.70       148.75 o                         
  -7   5  28        556.35        628.87       119.75 o                         
  -5   5  28        201.72        132.78        89.10 o                         
  -3   5  28        334.43        344.79        60.57 o                         
  -1   5  28         27.30         23.90        36.27 o                         
   1   5  28          0.07        -29.16        29.16 o                         
   3   5  28          3.04        -34.33        48.60 o                         
   5   5  28         33.06         47.98        40.39 o                         
   7   5  28          0.81        -34.74        50.22 o                         
 -10   6  28        209.64        125.89        73.83 o                         
  -8   6  28       1605.48       2063.34       439.24 o                         
  -6   6  28        395.94        493.79        99.87 o                         
  -4   6  28        442.72        365.22        67.04 o                         
  -2   6  28        141.30         39.95        47.98 o                         
   0   6  28        392.90        256.35       105.55 o                         
   2   6  28        597.08        607.99        64.42 o                         
   4   6  28        466.07        440.25        60.65 o                         
   6   6  28        450.54        447.48        65.42 o                         
  -7   7  28         72.42        -15.41        65.73 o                         
  -5   7  28         10.17         23.32        72.16 o                         
  -3   7  28         48.36        150.63        56.14 o                         
  -1   7  28        146.64        296.91        68.02 o                         
   1   7  28          3.85         24.40        59.87 o                         
   3   7  28        231.52        194.19        84.82 o                         
 -13   1  29        511.70        589.93        87.66 o                         
 -11   1  29       1359.84       1771.78       131.85 o                         
  -9   1  29       1393.21       1525.00       134.18 o                         
  -7   1  29       1751.05       1641.82       265.46 o                         
  -5   1  29        285.91        550.07       150.22 o                         
  -3   1  29        698.31        785.80       115.83 o                         
  -1   1  29        212.49        194.63        68.26 o                         
   1   1  29        904.13        838.50        60.90 o                         
   3   1  29        977.87        982.48        87.58 o                         
   5   1  29        113.93        126.26        45.72 o                         
   7   1  29        696.12        816.35        79.13 o                         
   9   1  29        463.22        308.04       169.00 o                         
 -14   2  29          4.27        -46.57        79.28 o                         
 -12   2  29          0.47         18.52        52.96 o                         
 -10   2  29        185.71        126.47        85.35 o                         
  -8   2  29          1.65        -16.79        37.97 o                         
  -6   2  29        163.52        123.91        56.30 o                         
  -4   2  29        374.98        314.44        75.73 o                         
  -2   2  29        341.06        319.73        76.12 o                         
   0   2  29          2.94         -8.68        24.50 o                         
   2   2  29        157.08        142.10        43.57 o                         
   4   2  29          0.05         -4.41        38.44 o                         
   6   2  29         11.24         49.70        42.38 o                         
   8   2  29          7.22        -19.09        45.96 o                         
 -13   3  29        605.79        661.22        90.06 o                         
 -11   3  29        453.78        586.80        86.43 o                         
  -9   3  29        508.72        441.14        81.04 o                         
  -7   3  29       1708.82       2040.72       142.48 o                         
  -5   3  29       2755.65       2986.32       165.17 o                         
  -3   3  29        858.16        710.88        88.41 o                         
  -1   3  29       1234.97       1385.76       113.51 o                         
   1   3  29        655.75        763.98        60.12 o                         
   3   3  29       1996.85       1955.66        96.62 o                         
   5   3  29        935.48        933.23        78.80 o                         
   7   3  29        238.58        261.36        50.47 o                         
   9   3  29         82.09         12.24        47.23 o                         
 -12   4  29        102.44         82.17        56.69 o                         
 -10   4  29         61.01         24.43        51.23 o                         
  -8   4  29         81.44         51.20        44.94 o                         
  -6   4  29         25.81          9.84        40.94 o                         
  -4   4  29        468.39        476.73        78.91 o                         
  -2   4  29        349.85        235.40        45.98 o                         
   0   4  29        294.23        267.04        43.49 o                         
   2   4  29        312.79        368.49        72.90 o                         
   4   4  29         11.57         -1.06        38.37 o                         
   6   4  29        278.66        250.53        59.48 o                         
   8   4  29         41.02         41.33        52.52 o                         
 -11   5  29        530.31        299.38       107.48 o                         
  -9   5  29        247.82        260.91        90.32 o                         
  -7   5  29       1117.99       1301.66       173.75 o                         
  -5   5  29        324.41        692.19       181.15 o                         
  -3   5  29        832.78        909.29       124.42 o                         
  -1   5  29        685.60        817.08        92.30 o                         
   1   5  29         26.43         70.55        47.24 o                         
   3   5  29         17.47         46.28        44.88 o                         
   5   5  29        277.96        157.96        59.09 o                         
   7   5  29        258.68        230.48       123.71 o                         
  -8   6  29         13.67         78.45       109.72 o                         
  -6   6  29        104.81        197.84        85.39 o                         
  -4   6  29         11.68         27.76        63.86 o                         
  -2   6  29        113.27        161.82        86.30 o                         
   0   6  29        316.19        353.00        73.57 o                         
   2   6  29         65.06        158.21        43.00 o                         
   4   6  29          7.25        -34.44        41.98 o                         
  -5   7  29        347.28        319.39       120.40 o                         
  -3   7  29        445.09        423.78       106.31 o                         
  -1   7  29        270.21        245.98        69.45 o                         
   1   7  29        151.43        130.80        63.50 o                         
 -14   0  30        374.63        279.59       178.57 o                         
 -12   0  30        431.60        622.97       139.91 o                         
 -10   0  30        292.68        257.73       102.36 o                         
  -8   0  30        234.58        184.83        85.42 o                         
  -6   0  30        229.79        385.12       120.03 o                         
  -4   0  30         18.06        -52.28        52.28 o                         
  -2   0  30       1730.45       1381.43       230.48 o                         
   0   0  30       1662.94       1790.85       228.27 o                         
   2   0  30       1074.11        888.19       107.71 o                         
   4   0  30       1223.79       1061.84       160.53 o                         
   6   0  30        791.07        828.18       125.20 o                         
   8   0  30        435.57        364.08       106.50 o                         
 -13   1  30        118.98        119.59        53.03 o                         
 -11   1  30          0.91         17.24        44.64 o                         
  -9   1  30        134.80         54.95        51.81 o                         
  -7   1  30        229.73        297.56        77.90 o                         
  -5   1  30         11.67         29.25        58.91 o                         
  -3   1  30        461.64        493.25        89.01 o                         
  -1   1  30        300.51        164.63        66.64 o                         
   1   1  30        530.74        457.31        48.27 o                         
   3   1  30         33.70        119.70        47.73 o                         
   5   1  30        442.24        396.74        63.62 o                         
   7   1  30        320.13        262.22        51.26 o                         
   9   1  30        157.04          1.63        91.26 o                         
 -12   2  30        398.19        476.06       131.13 o                         
 -10   2  30        865.11        814.84       114.74 o                         
  -8   2  30       1121.35       1095.23       232.34 o                         
  -6   2  30        952.96        989.44       170.38 o                         
  -4   2  30        389.25        386.50        91.81 o                         
  -2   2  30        474.15        243.99        75.58 o                         
   0   2  30       1731.17       1494.10       188.67 o                         
   2   2  30        500.59        522.71        62.52 o                         
   4   2  30       1133.80       1360.32        88.39 o                         
   6   2  30        690.15        734.90        91.16 o                         
   8   2  30        110.13        145.66        71.41 o                         
 -13   3  30         43.84          4.55        67.74 o                         
 -11   3  30          1.62        -10.21        49.09 o                         
  -9   3  30         67.67         55.88        53.83 o                         
  -7   3  30        196.53        224.37        96.10 o                         
  -5   3  30          8.19         -8.26        38.38 o                         
  -3   3  30          0.58         51.63        41.43 o                         
  -1   3  30        223.24        295.15        57.29 o                         
   1   3  30         19.92         27.70        29.70 o                         
   3   3  30        142.29        138.28        37.41 o                         
   5   3  30          2.36        -38.18        38.18 o                         
   7   3  30         42.44         73.47        48.75 o                         
 -12   4  30        145.09         20.57        64.46 o                         
 -10   4  30        480.73        372.14        93.44 o                         
  -8   4  30         25.86        -46.96        71.90 o                         
  -6   4  30        484.48        478.20        76.35 o                         
  -4   4  30       1049.58       1145.83       123.03 o                         
  -2   4  30        575.69        623.75        79.20 o                         
   0   4  30       1875.39       1992.04       157.62 o                         
   2   4  30        799.73        793.88        78.16 o                         
   4   4  30        665.80        763.61        87.98 o                         
   6   4  30        448.10        374.48        69.08 o                         
  -9   5  30          0.48         53.24       104.20 o                         
  -7   5  30         23.61        -48.51        60.00 o                         
  -5   5  30         27.53        113.99        99.04 o                         
  -3   5  30         24.48        114.70        66.09 o                         
  -1   5  30        120.58         21.43        47.23 o                         
   1   5  30         88.51         -9.94        78.88 o                         
   3   5  30          4.88        -42.61        43.12 o                         
   5   5  30         16.55        -47.06        47.06 o                         
  -8   6  30         15.65         59.90       104.93 o                         
  -6   6  30        127.99        162.35        77.99 o                         
  -4   6  30        459.59        314.58       114.87 o                         
  -2   6  30        362.62        453.22       106.48 o                         
   0   6  30        502.98        521.05        80.77 o                         
   2   6  30       1445.55       1559.99       133.98 o                         
  -3   7  30          5.54        -61.29        61.29 o                         
 -13   1  31        366.98        403.14        78.85 o                         
 -11   1  31        252.24        324.32        69.71 o                         
  -9   1  31        665.07        835.20       137.70 o                         
  -7   1  31        275.19        300.78        81.05 o                         
  -5   1  31        527.34        323.66        86.84 o                         
  -3   1  31       1316.96       1204.72       144.47 o                         
  -1   1  31        996.53       1190.79       392.48 o                         
   1   1  31        903.00       1097.22        91.22 o                         
   3   1  31        258.95        276.83        54.84 o                         
   5   1  31        129.59         77.96        44.80 o                         
   7   1  31        581.23        417.54        61.59 o                         
 -12   2  31         50.26        -29.03        52.29 o                         
 -10   2  31         95.25         47.73        52.23 o                         
  -8   2  31         74.46        167.16        66.65 o                         
  -6   2  31        162.00         55.30        48.02 o                         
  -4   2  31         94.31        146.09        81.74 o                         
  -2   2  31          0.04        -30.03        57.44 o                         
   0   2  31        239.41        200.08        48.37 o                         
   2   2  31          8.83         62.61        39.85 o                         
   4   2  31          4.09         64.01        41.78 o                         
   6   2  31          4.05        -31.00        42.94 o                         
 -11   3  31         44.87        129.53        63.59 o                         
  -9   3  31         14.77        -30.07        44.46 o                         
  -7   3  31          8.48          4.24        36.90 o                         
  -5   3  31        167.61        108.82        61.65 o                         
  -3   3  31        780.74        742.22       112.04 o                         
  -1   3  31         75.20         64.28        38.90 o                         
   1   3  31        196.54        162.84        50.36 o                         
   3   3  31        387.19        404.16        59.57 o                         
   5   3  31        754.45        782.72        94.18 o                         
   7   3  31        240.79        148.32        59.30 o                         
 -10   4  31         20.21         76.00        56.75 o                         
  -8   4  31        433.89        770.42       125.64 o                         
  -6   4  31        474.35        412.93        75.57 o                         
  -4   4  31         10.59         30.53        47.85 o                         
  -2   4  31        182.37        216.02        66.67 o                         
   0   4  31          1.40         43.91        45.78 o                         
   2   4  31          2.22        -59.14        59.14 o                         
   4   4  31         88.38        141.29        52.94 o                         
   6   4  31         41.12        -44.49        44.49 o                         
  -9   5  31        575.27        536.79       116.36 o                         
  -7   5  31        256.77        270.48        97.55 o                         
  -5   5  31        170.19        143.13        81.00 o                         
  -3   5  31        571.93        761.51       152.80 o                         
  -1   5  31        650.77        483.13        91.45 o                         
   1   5  31       1098.50       1299.28       119.11 o                         
   3   5  31       1050.65       1162.34       116.88 o                         
  -6   6  31        137.22        154.61        76.63 o                         
  -4   6  31         73.34         25.95        74.20 o                         
  -2   6  31         31.14         62.99        64.99 o                         
   0   6  31        289.52        245.75        68.81 o                         
 -12   0  32       1718.77       2116.32       248.89 o                         
  -8   0  32        283.38        519.14       146.54 o                         
  -6   0  32         23.61         41.97        59.65 o                         
  -4   0  32        568.69        470.54       137.70 o                         
  -2   0  32       1139.07        754.04       171.57 o                         
   2   0  32        539.32        528.29        82.38 o                         
   4   0  32         57.25        128.66        66.87 o                         
   6   0  32         82.88         91.97        71.85 o                         
 -11   1  32         66.45         31.21        65.19 o                         
  -9   1  32        149.96        105.51        63.43 o                         
  -7   1  32         31.77         67.32        59.21 o                         
  -5   1  32         85.99        147.12        66.35 o                         
  -3   1  32         42.46        -49.78        49.78 o                         
  -1   1  32        152.51        160.53        94.26 o                         
   1   1  32        137.38         35.61        40.81 o                         
   3   1  32        286.18        256.28        51.57 o                         
   5   1  32         17.62        -17.22        43.38 o                         
   7   1  32        100.52         50.42        75.73 o                         
 -12   2  32        248.69        329.72        73.92 o                         
 -10   2  32        287.56        246.37        70.45 o                         
  -8   2  32        433.47        426.54       143.41 o                         
  -6   2  32       1683.35       1797.12       151.45 o                         
  -4   2  32        863.84        715.47       107.00 o                         
  -2   2  32        278.52        373.62       110.09 o                         
   0   2  32         46.57         19.69        45.99 o                         
   2   2  32        264.51        206.50        82.36 o                         
   4   2  32        404.40        339.26        54.87 o                         
   6   2  32        207.50        357.15       129.13 o                         
 -11   3  32        138.17        157.86       106.29 o                         
  -9   3  32         14.15         72.49        54.39 o                         
  -7   3  32        472.65        371.54       112.74 o                         
  -5   3  32         50.93         47.55        47.62 o                         
  -3   3  32          0.32        -38.09        42.76 o                         
  -1   3  32          4.75        -31.04        31.04 o                         
   1   3  32        161.36         63.97        43.51 o                         
   3   3  32         74.45          7.70        38.96 o                         
   5   3  32         78.41        111.91        54.43 o                         
 -10   4  32        264.92        381.64        80.43 o                         
  -8   4  32        841.32        795.68       117.58 o                         
  -6   4  32       2068.81       2387.15       156.30 o                         
  -4   4  32        445.29        482.51       140.63 o                         
  -2   4  32        329.02        380.66        75.54 o                         
   0   4  32        205.85        202.83        57.02 o                         
   2   4  32        104.36        138.17       104.55 o                         
   4   4  32        469.33        371.63        66.20 o                         
  -7   5  32          2.89        -93.06       149.85 o                         
  -5   5  32         29.93         73.46       127.02 o                         
  -3   5  32          0.13        -50.55        75.48 o                         
  -1   5  32          1.25         57.98        85.09 o                         
   1   5  32        115.78        133.00        70.03 o                         
   3   5  32        430.65       1114.86       299.70 o                         
  -2   6  32        559.69        434.34       117.65 o                         
 -11   1  33        650.20        786.10       100.24 o                         
  -9   1  33       1031.79       1089.99       307.80 o                         
  -7   1  33       1480.54       1174.03       175.68 o                         
  -5   1  33        752.81        597.62       126.55 o                         
  -3   1  33        424.50        294.81        95.23 o                         
  -1   1  33        488.97        431.57       160.16 o                         
   1   1  33        313.25        311.07        92.53 o                         
   3   1  33        378.63        428.55        82.86 o                         
   5   1  33        807.87        620.46       106.89 o                         
 -10   2  33         19.74        159.44        71.07 o                         
  -8   2  33          5.59         18.67        49.77 o                         
  -6   2  33        255.52        320.18        71.15 o                         
  -4   2  33         76.23         90.10        65.27 o                         
  -2   2  33         65.79         86.36        63.09 o                         
   0   2  33         40.06         53.87        52.89 o                         
   2   2  33         84.54         40.10        44.66 o                         
   4   2  33         20.59         91.03        44.94 o                         
  -9   3  33        608.23        514.24        92.66 o                         
  -7   3  33        279.30        390.83        95.16 o                         
  -5   3  33        711.66       1068.45       156.17 o                         
  -3   3  33         94.54        -43.72        48.09 o                         
  -1   3  33        519.86        478.01        83.63 o                         
   1   3  33        820.42        588.49        92.26 o                         
   3   3  33        171.25        127.91        53.04 o                         
  -8   4  33         30.34        -44.04        51.74 o                         
  -6   4  33        192.69        132.05        57.99 o                         
  -4   4  33        403.60        477.20       110.73 o                         
  -2   4  33         23.88        -31.52        46.14 o                         
   0   4  33        100.33         33.85        52.62 o                         
   2   4  33          2.93         56.58        57.18 o                         
  -5   5  33        796.58        717.10       132.67 o                         
  -3   5  33        505.60        435.41       117.48 o                         
  -1   5  33        561.99        308.37       100.91 o                         
 -10   0  34        578.79        631.07       158.32 o                         
  -8   0  34        875.30       1220.90       213.55 o                         
  -6   0  34        433.76        399.11       136.96 o                         
  -4   0  34        498.86        325.47       123.71 o                         
  -2   0  34       1527.80       1530.17       268.77 o                         
   0   0  34       1345.69       1046.38       210.60 o                         
   2   0  34        883.17        708.39       181.88 o                         
   4   0  34        303.47        212.04        89.71 o                         
  -9   1  34         94.20         26.25        64.03 o                         
  -7   1  34        380.24        460.70       101.91 o                         
  -5   1  34       1049.72       1032.48       142.32 o                         
  -3   1  34        182.19        184.46        91.31 o                         
  -1   1  34         84.74         84.25       121.13 o                         
   1   1  34        106.07        147.81        83.58 o                         
   3   1  34        224.81        139.52        67.93 o                         
   5   1  34         32.67         13.99       119.29 o                         
  -8   2  34         43.78         33.97        89.23 o                         
  -6   2  34         31.13        -10.83        62.71 o                         
  -4   2  34        400.83        408.83        83.35 o                         
  -2   2  34        618.63        448.42        84.68 o                         
   0   2  34        348.80        183.12       103.67 o                         
   2   2  34        503.02        560.40        98.56 o                         
   4   2  34        497.86        452.39        74.58 o                         
  -7   3  34         12.05         36.10        52.96 o                         
  -5   3  34          8.04         69.25        50.22 o                         
  -3   3  34          3.01         73.07        51.30 o                         
  -1   3  34          2.42         64.64        49.91 o                         
   1   3  34          7.87         18.70        60.63 o                         
   3   3  34         15.90        110.33        57.54 o                         
  -6   4  34         21.76         85.49        62.24 o                         
  -4   4  34        123.70        152.91        92.97 o                         
  -2   4  34        241.53        166.35        87.67 o                         
   0   4  34        406.29        351.79       210.60 o                         
  -9   1  35        104.59          6.55        57.13 o                         
  -7   1  35         50.67        132.64       138.81 o                         
  -5   1  35        389.00        482.80       145.80 o                         
  -3   1  35        558.54        618.70       124.44 o                         
  -1   1  35        184.25        153.93        72.34 o                         
   1   1  35        131.99        128.61        75.72 o                         
   3   1  35        265.62        138.13        83.54 o                         
  -8   2  35        261.07        418.76        87.95 o                         
  -6   2  35         92.53        128.65        62.76 o                         
  -4   2  35        292.83        264.64        74.48 o                         
  -2   2  35          0.65         -2.59        81.83 o                         
   0   2  35          4.65        -51.28        51.28 o                         
   2   2  35         26.27        -53.43        53.43 o                         
  -5   3  35        478.95        596.63       100.42 o                         
  -3   3  35        220.20        134.55        60.46 o                         
  -1   3  35        679.96        708.51       101.53 o                         
   1   3  35        586.84        525.09        99.59 o                         
  -6   0  36       1359.51       1234.89       233.43 o                         
  -4   0  36        501.97        515.46       165.68 o                         
  -2   0  36        127.67         97.20       113.40 o                         
   0   0  36         36.18         43.45       103.09 o                         
  -7   1  36         74.66         53.65        68.12 o                         
  -5   1  36        202.82        145.33        90.94 o                         
  -3   1  36         97.90          0.17        66.04 o                         
  -1   1  36         18.72         37.75       112.66 o                         
   1   1  36         18.34         75.72        79.62 o                         
  -4   2  36        456.39        325.24        86.55 o                         
  -2   2  36        170.02         84.06        67.07 o                         
   0   2  36        312.16        355.61        91.80 o                         
                                                                                
